# Supplementary material for: CBFβ-SMMHC–driven leukemogenesis requires enhanced RUNX1-DNA binding affinity in mice
Source: J Clin Invest. 2025 Aug 5;135(19):e192923. doi: 10.1172/JCI192923 (PMC12483565; doi:10.1172/JCI192923)
Supplement: Supplemental tables 1-9 [file jci-135-192923-s112.xlsx]

## Sheet: Table S1
Supplemental Table 1. Oligonucleotides
Primers for mice genotype
Genotype	Primer (5’-3’)	Assay	Note
Mx1-Cre	F: CGATGCAACGAGTGATGAGG	PCR	knockin= ~300bp
	R: GCATTGCTGTCACTTGGTCGT
Runx1-R188Q flox	F: TGTGTGCATTACATCGTGAAC	PCR followed with Apa1 digestion	wt=~380bp, mutant allele=~280 +100bp
	R: CCACAGATACATTGTGAGACC
Runx1 flox	F: CCCACTGTGTGCATTCCAGATTGG	PCR	wt=~200bp, flox=~280bp
	R: GACGGTGATGGTCAGAGTGAAGC
Cbfb-MYH11	F: GAGAAGGACACGCGAATTTGAAGATAG	PCR	knockin= ~300bp
	R: CGTGAAGCTGTCTCTGCAGTTG
Cbfb-MYH11-ΔHABD	F: TGTAAAACGACGGCCAGTGAAGGACACGCGAATTTGAAG	Fluorcensce PCR	mutant allele=~188bp
	R: GTGTCTTGTTCCGTCTCATACTCGTGAAG
Cbfb-MYH11-mDE	F: CAGGAAGATGCATTAGCACAA	PCR	wt=~260bp, mutant allele=~160bp
	R: CATCTCCTCCATCTGGGTCT
	R: TGCATAAAATCAATTCAAGCAAG
Target DNA oligo (5'-3')
AGTTGCGGTTG
EMSA probe (5'-3')
CAAACTCTGTGGTTGCCTTG

## Sheet: Table S2
Supplemental Table 2. DEGs between control and Mx1-CreCbfb+/mDE q value < 0.05 and absolute fold changes ≥ 2 by RNA-seq, no DEGs were detected with q value < 0.01
Gene	gene name	locus	Control	Mx1-Cre Cbfb+/mDE	log2(fold_change)	q_value
ENSMUSG00000081434.3	Gm14165	chr2:152345668-152376638	0.765484	27.7282	5.17884	0.0121224
ENSMUSG00000097906.1	Gm9625	chr13:67796593-67830985	6.24116	157.226	4.65488	0.0121224
ENSMUSG00000032584.12	Mst1r	chr9:107906872-107920383	0.0801405	1.9855	4.63083	0.0305696
ENSMUSG00000063696.7	Gm8730	chr8:102864844-102865798	25.4042	623.609	4.6175	0.0121224
ENSMUSG00000025804.5	Ccr1	chr9:123962123-123968692	0.705983	5.23579	2.8907	0.0121224
ENSMUSG00000116972.1	Gm6278	chr16:85644251-85645023	4.1857	16.6126	1.98874	0.0121224
ENSMUSG00000037940.17	Inpp4b	chr8:81342561-82127914	0.425677	1.59022	1.9014	0.0121224
ENSMUSG00000063953.3	Amd2	chr10:35708674-35711892	2.51415	9.25913	1.8808	0.0121224
ENSMUSG00000031024.13	St5	chr7:109523910-109617147	0.771229	2.59826	1.75231	0.0121224
ENSMUSG00000033763.14	Mtss1l	chr8:110721475-110741400	0.58319	1.70692	1.54936	0.0121224
ENSMUSG00000100862.1	Gm10925	chr1:24613973-24614651	21.1315	55.8649	1.40254	0.0121224
ENSMUSG00000046959.16	Slc26a1	chr5:108629769-108684557	7.20559	18.2276	1.33894	0.0121224
ENSMUSG00000052234.2	Epx	chr11:87863999-87875536	4.79416	10.8913	1.18382	0.0121224
ENSMUSG00000064357.1	mt-Atp6	chrM:7765-9390	25.9056	55.5384	1.10022	0.0305696
ENSMUSG00000101111.1	Gm28437	chr1:24613188-24613971	20.0816	42.4083	1.07847	0.0121224
ENSMUSG00000064358.1	mt-Co3	chrM:7765-9390	26.2126	55.255	1.07584	0.0121224
ENSMUSG00000093798.2	Gm8355	chr10:14705620-14770850	9.13047	18.5697	1.02419	0.0121224
ENSMUSG00000052305.6	Hbb-bs	chr7:103826533-103827928	38.6072	18.906	-1.03003	0.038526
ENSMUSG00000003418.11	St8sia6	chr2:13651020-13794064	2.35715	1.12175	-1.07129	0.0121224
ENSMUSG00000021250.13	Fos	chr12:85473889-85477273	8.02153	3.80097	-1.07751	0.0305696
ENSMUSG00000002565.16	Scin	chr12:40059768-40134228	7.40457	3.43802	-1.10684	0.0121224
ENSMUSG00000052684.4	Jun	chr4:95049033-95052222	14.7255	6.35867	-1.21152	0.0121224
ENSMUSG00000030516.14	Tjp1	chr7:65296164-65371239	6.15864	2.44549	-1.33249	0.0121224
ENSMUSG00000001281.10	Itgb7	chr15:102215994-102231944	13.5125	5.31123	-1.34718	0.0121224
ENSMUSG00000036594.15	H2-Aa	chr17:34282743-34287823	28.487	6.04457	-2.23659	0.0121224
ENSMUSG00000060586.11	H2-Eb1	chr17:34293072-34316674	11.4693	2.38254	-2.26721	0.0121224
ENSMUSG00000024610.15	Cd74	chr18:60803847-60812652	60.6235	11.2691	-2.42751	0.0121224
ENSMUSG00000030214.7	Plbd1	chr6:136612069-136661928	5.94707	1.06192	-2.48551	0.0121224

## Sheet: Table S3
Supplemental Table 3. Normalized and log-transformed expression levels of DEGs in control, Mx1-CreCbfb+/mDE, Mx1-CreCbfb+/56M-ΔHABD and Mx1-CreCbfb+/56M mice, as shown in Figure 4B.
Mouse gene name	Human gene name	control_rep1	control_rep2	control_rep3	Mx1-CreCbfb+/mDE_rep1	Mx1-CreCbfb+/mDE_rep2	Mx1-CreCbfb+/mDE_rep3	Mx1-CreCbfb+/56M-ΔHABD_rep1	Mx1-CreCbfb+/56M-ΔHABD_rep2	Mx1-CreCbfb+/56M-ΔHABD_rep3	Mx1-CreCbfb+/56M_rep1	Mx1-CreCbfb+/56M_rep2	Mx1-CreCbfb+/56M_rep3	Cluster	RUNX1 target
Epor	EPOR	1.02336	0.84509	0.623094	0.938248	0.826408	0.803429	0.512858	-0.360835	-1.06646	-1.41608	-1.80141	-0.927702	c1	Yes
Stard10	STARD10	1.02523	0.926953	0.852197	1.22571	0.953763	0.530424	0.0318362	-0.776566	-1.70388	-0.904612	-1.14895	-1.01211	c1
Tfr2	TFR2	1.21242	0.68465	0.906075	0.812575	0.681541	0.720702	0.494665	-0.294133	-0.882233	-1.66898	-1.60186	-1.06542	c1	Yes
Tmem119	TMEM119	0.510825	0.751183	1.95797	0.546049	0.573525	0.788187	-0.362334	-0.359878	-1.56484	-0.883508	-0.392336	-1.56484	c1
Serinc5	SERINC5	1.2331	0.947128	0.688893	1.05834	1.21866	0.505538	-0.393375	-0.859417	-1.44433	-1.29012	-1.16244	-0.50198	c1
Pklr	PKLR	1.14032	0.994218	0.864855	1.10767	0.925985	0.683076	-0.228837	-0.820453	-1.29346	-1.1603	-1.4371	-0.775979	c1
Ccnd1	CCND1	1.0644	0.699948	1.45117	0.934054	0.762538	0.856039	-0.951407	-0.884785	-1.41891	-0.569342	-0.680281	-1.26342	c1
Clybl	CLYBL	1.2228	0.882755	0.947847	1.39681	0.508505	-0.343482	-0.202544	0.152025	-1.12495	-2.04059	-0.815742	-0.583434	c1	Yes
Mfhas1	MFHAS1	1.09939	1.053	0.985894	1.01096	1.00407	0.683222	-0.95805	-1.09754	-1.30405	-0.402597	-1.23348	-0.840818	c1
Runx3	RUNX3	0.988013	0.78592	1.01372	0.915596	0.91181	0.719382	0.101314	-0.786908	-2.05533	-0.873587	-1.07813	-0.641798	c1	Yes
Rhag	RHAG	0.924665	0.91275	0.846963	1.07527	0.750318	0.423573	0.488702	-0.281434	-1.23762	-1.58979	-1.72364	-0.589747	c1
Hpn	HPN	1.26606	1.29265	0.732025	1.20651	0.714769	0.197757	-0.154241	-0.763725	-0.8522	-1.34502	-1.59988	-0.694705	c1
1190002N15Rik		1.22595	0.859534	0.935753	1.30418	0.911754	0.560136	-0.839626	-1.07828	-1.44012	-0.890405	-1.00112	-0.54775	c1	Yes
Ehd3	EHD3	1.20175	0.265787	1.37425	1.03836	0.816532	0.526202	-0.730469	-1.09006	-1.9747	-0.0782875	-0.538642	-0.810732	c1
Tspan8	TSPAN8	1.02991	0.851908	0.795319	1.04544	0.766677	0.409216	0.322769	-0.0689035	-1.31203	-2.08958	-0.832978	-0.917757	c1
Ldlrap1	LDLRAP1	0.784618	0.650892	0.848995	1.11839	1.00663	1.18785	-0.0478282	-1.1318	-1.1539	-0.623754	-1.51499	-1.12509	c1
Add2	ADD2	1.10313	0.976707	0.878953	1.01168	0.884018	0.725557	0.0743568	-0.911972	-1.35114	-1.20739	-1.42351	-0.760386	c1
Cd74	CD74	1.1232	1.39872	1.37256	0.0975923	-1.0832	-1.04502	-0.707551	-0.904657	-0.856318	0.273961	1.27014	-0.93943	c1
Cldn13	CLDN4	0.919088	0.809954	0.78202	1.03132	0.792261	0.330305	0.631064	-0.190974	-1.17108	-2.03792	-1.35455	-0.541483	c1
Tjp1	TJP1	1.70458	1.22778	1.70107	-1.15039	-0.30189	-0.0248172	0.0406824	-1.37786	-1.02885	-0.00739276	-0.472121	-0.310783	c1
Alad	ALAD	1.23801	1.02633	0.94504	1.20322	0.77265	0.491496	-0.358664	-0.992696	-0.694065	-1.52446	-1.27176	-0.835104	c1
Prss50	PRSS50	0.767359	0.896449	1.02344	1.02596	0.369622	0.871077	0.346797	-0.24848	-0.408589	-1.73737	-1.34943	-1.55684	c1
Nrgn	NRGN	1.09012	0.361541	0.616824	1.04289	0.803121	1.02087	-0.733328	-0.607339	-2.44393	-0.0930502	-0.331136	-0.726585	c1	Yes
Kcng2	KCNG2	1.22292	0.65146	1.05008	0.81487	1.12097	0.418011	-1.21142	-1.31873	-1.27889	-1.41956	-0.133364	0.0836588	c1
Slc38a5	SLC38A5	0.890001	0.945168	0.663068	1.20283	0.964515	0.654395	0.255558	-0.627038	-1.19378	-1.48389	-1.5858	-0.685029	c1
Ctse	CTSE	1.04885	0.98214	0.962637	1.15969	0.808556	0.669545	-0.149394	-0.569512	-1.18491	-1.17171	-1.57106	-0.984833	c1
Uros	UROS	1.23908	0.971853	0.763163	0.876238	0.883337	-0.16615	0.313294	-0.848678	-2.04711	-0.199797	-1.49244	-0.292783	c1	Yes
Tspan32	TSPAN32	0.99711	0.710675	1.07355	0.859222	1.10686	0.732628	0.144634	-0.66979	-1.23019	-1.24214	-1.58817	-0.894397	c1	Yes
Cd81	CD81	1.11734	0.941181	1.01873	1.12405	1.02932	0.702613	-0.889481	-1.26831	-1.07094	-0.787843	-0.898791	-1.01787	c1
Man1c1	MAN1C1	0.431642	0.907248	1.47696	0.846853	1.06562	0.899686	-0.900098	-1.22374	-1.59332	-0.594756	-0.85912	-0.456969	c1	Yes
Plvap	PLVAP	1.11726	0.956685	0.695497	0.878124	1.20087	0.68544	-1.2035	-0.897263	-1.78077	-1.01253	-0.232709	-0.407102	c1
Ffar2	FFAR2	0.583678	0.825618	2.144	0.13179	0.424138	1.02917	-0.619964	-0.89358	-0.432982	-1.38297	-0.583872	-1.22502	c1
Cox6b2	COX6B2	1.08307	1.00608	0.966105	1.07429	0.702407	0.204142	-0.385605	-0.250461	-2.14445	-0.943356	-0.0943056	-1.21793	c1	Yes
Tmem8		0.91991	1.09559	1.19081	0.491754	0.643503	0.237025	-0.103923	-0.419622	-2.63499	-0.372304	-0.577623	-0.470132	c1	Yes
Rhd	RHD	0.912444	0.904651	0.837185	0.936492	0.812242	0.725702	0.411675	-0.310549	-1.37225	-1.46296	-1.66013	-0.734496	c1
Phyhip	PHYHIP	1.01557	1.35348	1.12554	0.960358	0.703229	0.583684	-0.643607	-0.600397	-1.49694	-1.1683	-1.07863	-0.753979	c1
Myh10	MYH10	1.21642	1.12409	0.584947	0.896308	0.98556	0.7792	0.0191078	-0.845748	-1.35069	-1.21998	-1.32702	-0.862196	c1	Yes
Btnl10	BTNL10	1.10805	1.03317	0.982098	1.07738	0.870228	0.460868	-0.723575	-1.09914	0.0698556	-1.36244	-1.4288	-0.987697	c1
Ccne1	CCNE1	1.01158	0.929035	0.697758	1.0914	1.03892	0.732484	-0.0570154	-0.996198	-1.10572	-1.72817	-1.20214	-0.411938	c1
Abcg4	ABCG4	1.09634	0.854429	0.712981	0.953173	0.765627	0.690045	0.213028	-0.57661	-0.446404	-1.6093	-1.99813	-0.655192	c1
St3gal6	ST3GAL6	1.15971	1.14989	0.8043	1.12497	0.567705	0.690763	-1.08088	-1.24366	0.0116919	-0.681462	-0.858555	-1.64447	c1
Aqp1	AQP1	1.02166	0.810531	0.851912	0.981721	0.916555	0.74277	0.23068	-0.437325	-1.21383	-1.47916	-1.64322	-0.782296	c1
Trim10	TRIM10	1.17674	1.32527	1.02942	1.11423	0.792373	0.290533	-0.582648	-0.742331	-1.26417	-1.26417	-0.951743	-0.923497	c1
Camsap2	CAMSAP2	1.05693	0.681717	0.722058	1.34835	1.11427	0.638939	-0.482086	-1.52884	-0.809635	-0.676062	-1.5865	-0.479139	c1	Yes
Ppm1l	PPM1L	1.25239	0.922559	1.04429	1.04684	0.896858	0.665695	-0.523761	-0.986776	-0.974405	-0.729771	-1.31364	-1.30028	c1	Yes
Cd82	CD82	1.04124	1.11093	0.997224	1.20229	0.860818	0.664779	-0.731843	-1.05807	-1.31723	-0.847446	-1.18718	-0.735504	c1	Yes
Frat1	FRAT1	1.57462	1.11702	0.750262	0.673729	0.755624	0.316656	-0.175919	-0.493486	-1.98903	-1.17125	-0.506065	-0.852153	c1	Yes
Nxpe2	NXPE2	1.06642	0.899876	0.725657	1.10538	1.10313	0.686385	-0.0709406	-0.693686	-1.22942	-1.31728	-1.52153	-0.754	c1
S100a9	S100A9	0.470867	0.530984	1.88094	0.321872	0.246972	0.182007	0.668324	-2.1106	-1.24373	-0.0562613	0.229634	-1.12101	c1
S100a8	S100A8	0.252057	0.791715	1.48035	0.770033	0.984443	0.523096	0.268161	-0.431008	-0.448481	-1.23595	-0.794625	-2.15979	c1
Hebp1	HEBP1	1.11306	1.20707	0.820327	1.29114	0.794984	0.572847	-0.973974	-0.661509	-1.38822	-1.07833	-1.05754	-0.639843	c1
Aldh1a7	ALDH1A1	1.03897	1.07249	1.19285	1.13763	0.782083	0.574885	-0.5904	-1.28416	-0.801664	-1.40812	-0.762188	-0.952382	c1
Fads3	FADS3	0.825106	1.21089	0.680183	0.892201	0.837998	0.321924	0.140451	-0.239231	-2.40935	-0.737584	-1.08013	-0.442454	c1	Yes
Crip2	CRIP2	1.28267	0.964231	0.788075	1.19897	0.746578	0.187398	0.0120837	-1.23721	-1.24414	-1.64296	-0.0595387	-0.996158	c1	Yes
Paqr9	PAQR9	0.949889	0.924047	0.73882	1.03746	0.907853	0.798522	0.289271	-0.764858	-0.887775	-1.60504	-1.56499	-0.823191	c1	Yes
Sphk1	SPHK1	1.01229	0.752317	0.670048	1.04446	0.853572	0.756467	0.438097	-0.35635	-1.71952	-1.60309	-1.01069	-0.837606	c1
Gatm	GATM	0.695953	1.20878	1.23156	1.18098	0.798389	0.337848	-1.67659	-0.441071	-0.450982	-1.48203	-0.668223	-0.734615	c1
Clstn1	CLSTN1	1.76006	1.14144	0.727931	1.20692	0.523426	0.18443	-1.10933	-1.02967	-1.13074	-0.803795	-0.797847	-0.672843	c1
Fbxo10	FBXO10	0.953501	1.12943	1.12464	1.07719	0.829375	0.755582	-0.510089	-1.00197	-0.987257	-1.31024	-0.866382	-1.19378	c1	Yes
Spta1	SPTA1	1.28744	0.995378	0.945293	0.893701	0.903279	0.75499	-0.337762	-0.903401	-1.39318	-1.08676	-1.25488	-0.804096	c1
Ank1	ANK1	0.98815	0.789841	0.808089	0.960574	0.924303	0.396154	0.721629	-0.341315	-1.32397	-1.24876	-1.71562	-0.959069	c1
Slc25a21	SLC25A21	1.00279	0.760811	0.770405	1.22756	0.963505	0.721935	0.0821473	-0.698454	-0.907015	-1.18667	-1.81267	-0.924342	c1
Pf4	PERP	1.0601	0.323065	0.980891	1.14391	1.05979	0.8341	-0.809141	-0.896106	0.11255	-1.13123	-0.922697	-1.75523	c1	Yes
Ell2	ELL2	1.01811	0.849727	0.754842	1.0259	0.59856	0.959517	0.314334	-0.267674	-1.32977	-1.56787	-1.46824	-0.887436	c1
Vwf	VWF	1.28646	0.488832	1.06288	0.757807	1.24441	0.888603	-0.714983	-1.2695	-0.391042	-1.18417	-0.956295	-1.213	c1
Igf2r	IGF2R	1.42314	0.914274	0.941536	0.590209	1.0271	0.691893	-0.158549	-0.80218	-0.715398	-1.50146	-1.08267	-1.3279	c1
Ncor2	NCOR2	1.10414	0.691314	1.0347	0.56215	1.03367	1.04371	-0.012873	-1.04497	-1.81113	-1.13142	-0.619083	-0.850201	c1	Yes
Atp7b	ATP7B	1.05828	0.931381	0.955561	0.989667	0.959481	0.772129	-0.0858648	-0.912667	-1.13527	-1.63354	-0.98283	-0.916331	c1
Sdsl	SDSL	0.899642	0.593806	0.537842	0.776064	0.570713	0.26203	1.05378	0.679006	-1.14477	-1.97126	-1.47308	-0.783768	c2
Bex1	BEX1	0.180688	0.509449	0.209541	0.56558	1.65496	1.67038	-0.368271	0.304803	-1.18178	-1.18178	-1.18178	-1.18178	c2
Ptpn13	PTPN13	0.208696	0.509495	-0.291115	0.819687	1.2177	0.638824	1.45373	0.510782	-1.00216	-1.68097	-1.16225	-1.22241	c2
Cmpk2	CMPK2	1.32639	0.748643	1.35766	0.742873	0.235535	-0.0495052	0.586072	-0.704781	-2.13096	-0.264409	-1.11009	-0.737431	c2	Yes
Nefh	NEFH	0.857817	-0.158542	0.157577	0.757616	1.40438	0.803601	1.28049	-0.373677	-0.698233	-1.8042	-1.21544	-1.01139	c2	Yes
Tnfaip2	TNFAIP2	1.11981	0.787139	0.703548	0.949976	0.794625	0.474575	0.747087	-0.301966	-1.13349	-1.74951	-1.28837	-1.10342	c2	Yes
Fcnb	FCN1	-0.66361	0.795879	1.55314	0.522129	0.926487	0.394253	-0.480761	0.707168	0.368014	-0.697838	-1.77976	-1.6451	c2
Ngp		0.768558	0.444055	1.72219	0.445163	-0.471792	0.85728	0.489067	-0.64666	-1.1054	0.552434	-1.87376	-1.18114	c2
Garem1	GAREM1	0.783043	0.611243	0.233477	1.06954	0.701383	0.982888	1.228	-0.803078	-0.744139	-1.17925	-1.66889	-1.21421	c2
Usp49	USP49	0.950909	1.09001	0.974812	0.592526	1.06044	-0.59215	0.932972	-0.290727	-1.15069	-1.77793	-1.1057	-0.684465	c2	Yes
Cenpv	CENPV	1.12579	0.817664	0.829143	1.48078	0.477065	-0.0271538	0.48783	-0.159054	-1.19337	-1.33797	-0.831365	-1.66937	c2	Yes
Mpl	MPL	0.766244	0.222066	1.07039	1.26866	1.25987	0.949258	-0.427145	-0.589416	-0.765015	-1.64905	-1.23751	-0.868356	c2
Tmem41b	TMEM41B	0.518693	0.82776	0.837268	0.817478	0.797127	0.0791394	0.857919	0.14828	-1.49572	-2.30913	-0.790036	-0.288785	c2	Yes
Car1	CA1	0.820215	0.569765	0.77709	1.00031	0.624815	0.544519	0.624544	-0.0513096	-0.0140572	-1.73521	-1.97559	-1.18508	c2
Fam126a		0.972539	0.685928	0.544797	0.585768	0.638236	-0.326233	1.58808	0.1131	-0.365782	-1.75313	-1.55126	-1.13204	c2	Yes
Tspan33	TSPAN33	1.06447	0.81763	0.566071	0.986377	0.889747	0.442066	0.826926	-0.538189	-1.00061	-1.5234	-1.72343	-0.807658	c2	Yes
Dyrk3	DYRK3	1.02474	0.672121	0.367456	0.983785	0.577978	0.4493	0.80346	-0.065429	0.0888632	-1.32604	-1.63232	-1.94392	c2	Yes
Caprin2	CAPRIN2	1.24701	0.744055	1.32031	0.638887	0.477079	0.975455	-0.0931602	-1.21237	-0.542774	-0.611474	-1.26758	-1.67543	c2	Yes
Trim58	TRIM58	1.31934	0.867798	0.472603	0.443234	1.10564	0.857913	0.435633	-0.501088	-0.765877	-1.42057	-1.6538	-1.16083	c2
Klf1	KLF1	0.962274	0.611582	0.368055	1.02962	0.729436	0.529331	0.997984	-0.174358	-0.401275	-1.8992	-1.60809	-1.14536	c2	Yes
Isg20	ISG20	1.04924	0.759558	0.630703	0.954663	0.361019	0.533357	1.04796	-0.211581	-0.626723	-1.7717	-1.04182	-1.68467	c2	Yes
Steap3	STEAP3	0.936683	0.791754	0.594708	1.04452	1.11128	0.551693	0.612286	-0.745337	-0.729585	-1.41455	-1.73542	-1.01804	c2
Aqp11	AQP11	1.08661	0.446232	0.740311	0.900245	0.855587	0.0830775	0.526037	0.0606281	0.20954	-1.34797	-1.63257	-1.92772	c2
Net1	NET1	1.13807	0.947408	0.979577	0.944847	1.02205	0.000995846	0.427294	-0.321458	-1.32982	-1.20778	-1.38482	-1.21635	c2
Recql4	RECQL4	1.07041	1.19435	0.724358	0.544619	0.977391	-0.239803	0.543604	-0.677715	-0.0534459	-2.2714	-0.775047	-1.03733	c2	Yes
Nfia	NFIA	0.976138	0.635041	0.717846	1.00173	0.569144	0.450156	1.01734	-0.122139	-0.631914	-1.43498	-1.72917	-1.44919	c2
Xk	XK	0.848724	0.977271	0.875877	1.127	0.898156	0.849646	-0.238888	-0.50022	-0.884567	-1.7943	-1.32376	-0.834942	c2	Yes
Sh3tc2	SH3TC2	0.988882	0.97305	0.870804	0.838344	1.0651	1.17459	-0.52281	-0.975743	-1.15008	-1.13974	-1.07955	-1.04284	c2
Ubac1	UBAC1	1.17096	1.10707	0.628736	0.994832	0.710737	0.342466	0.51649	-0.340906	-1.29555	-1.64637	-1.43273	-0.755733	c2	Yes
Baiap2	BAIAP2	1.05763	0.735548	1.63831	0.863512	1.12177	-0.203775	-0.68252	-0.350489	-1.67125	-1.00925	-0.542135	-0.957351	c2	Yes
Tmem56		1.02997	0.981248	0.810405	1.07096	0.91418	-0.054526	0.688783	-0.613881	-0.666739	-1.62402	-1.57154	-0.96483	c2
Blvrb	BLVRB	0.947219	0.63694	0.300435	0.925285	0.513391	0.595895	1.22615	0.168758	-0.98886	-1.93011	-1.31724	-1.07786	c2	Yes
Sox6	SOX6	1.39349	0.469267	0.795196	0.205132	-0.809287	0.909792	0.544809	-0.556725	1.01631	-0.596534	-1.71777	-1.65368	c2
Slc46a3	SLC46A3	0.734571	0.986213	0.522236	0.664466	0.678101	0.456642	0.779289	-0.189742	-2.5411	-0.881161	-1.10317	-0.106352	c2	Yes
Picalm	PICALM	0.804279	0.720802	0.770272	1.16752	0.75046	0.240999	1.05524	-0.283487	-1.26127	-1.00939	-1.68392	-1.27151	c2	Yes
Epdr1	EPDR1	0.686433	0.407482	-0.193401	0.724457	0.37191	0.201111	1.44938	0.357281	0.808796	-1.64154	-1.67001	-1.50189	c2
Nudt9	NUDT9	1.15	1.08475	0.130565	0.763407	0.52408	0.312582	0.771668	0.00408298	0.0589235	-1.86812	-1.73212	-1.19982	c2	Yes
Cttn	CTTN	0.959478	0.891972	0.481679	0.733732	0.95759	0.873501	0.646673	-0.667506	-1.90412	-0.797687	-0.674307	-1.50101	c2
Tac2	TAC3	1.32831	0.880324	0.366166	0.895899	1.38355	0.172534	0.359321	-0.356762	-1.25733	-1.25733	-1.25733	-1.25733	c2
Igsf3	IGSF3	1.02842	0.855859	0.799404	0.69544	0.939563	1.07715	0.142954	-0.513985	-1.82331	-1.16753	-0.975574	-1.05839	c2
Car2	CA2	0.900537	0.729934	0.518253	1.06047	0.771761	0.174528	1.04185	-0.0898598	-0.582588	-1.5208	-1.93732	-1.06676	c2
Rec8	REC8	1.36018	0.720129	0.12261	-0.0296555	0.192153	-0.30806	1.82248	0.656438	-0.912128	-0.820695	-1.78647	-1.01698	c2
C1qtnf12	C1QTNF12	0.931295	0.836262	0.453142	0.905768	0.578059	0.218312	1.06664	0.316554	-0.821817	-1.77624	-1.73535	-0.972628	c2
Ssbp3	SSBP3	0.834673	0.798905	0.500956	0.777039	0.636037	-0.430618	1.11881	0.235491	0.233142	-1.62907	-2.02554	-1.04983	c2
Foxh1	FOXH1	1.35606	2.23307	1.05935	0.553171	-0.106839	-0.753032	-0.753032	-0.57663	-0.753032	-0.753032	-0.753032	-0.753032	c2
Aplf	APLF	1.2648	1.09337	0.16416	0.635201	0.360474	0.744923	0.34179	0.0594332	-0.0487007	-2.27677	-1.32491	-1.01377	c2	Yes
Hmbs	HMBS	1.0727	0.974697	0.6475	1.16125	0.768015	0.547447	0.338678	-0.340161	-1.53671	-1.42894	-1.40085	-0.803621	c2	Yes
Zdhhc14	ZDHHC14	1.2512	0.932099	0.842529	0.914402	1.38499	-0.364789	0.0745792	-0.46517	-1.76078	-1.00784	-0.964694	-0.836523	c2
Il21r	IL21R	-0.231132	1.30496	0.992977	0.193311	1.38281	0.932209	-1.44854	-1.12799	0.721308	-1.05765	-0.986094	-0.676175	c2	Yes
Gm49785		1.568	1.49449	0.0167151	1.00291	1.31555	-0.869771	-0.869771	-0.179051	-0.869771	-0.869771	-0.869771	-0.869771	c2	Yes
Cdc42bpa	CDC42BPA	1.16265	0.70494	0.689479	0.897952	1.24794	0.654793	-0.0812181	-0.856192	-0.320672	-1.90454	-1.05063	-1.1445	c2
Chchd10	CHCHD10	0.910341	1.05511	0.423125	1.4186	0.595773	-0.0624699	-0.0168764	-0.0127987	-0.471354	-2.51297	-0.450779	-0.875696	c2
Trim2	TRIM2	1.16788	0.751013	0.703379	1.44938	0.848896	0.869198	-0.938479	-0.903885	-1.35936	-0.480629	-1.01316	-1.09423	c2
Slc40a1	SLC40A1	0.579198	0.811992	0.525199	0.768401	0.48762	0.179891	1.0601	0.463941	-0.139956	-1.0448	-2.39562	-1.29597	c2
Hif3a	HIF3A	1.50562	0.129595	0.264493	0.623668	-0.0449493	-0.233899	1.17781	0.457506	0.703504	-1.54447	-1.75012	-1.28875	c2
Kel	KEL	1.06081	0.877785	0.39148	0.520572	0.359242	0.323437	1.31329	0.181384	-0.321967	-1.8623	-1.61342	-1.23032	c2
4933431E20Rik		1.02126	0.573326	1.0499	0.677153	0.89659	0.508967	0.656675	-0.193572	-0.553486	-1.72234	-1.54676	-1.36771	c2
Eif2s3y		-0.488813	-0.488813	2.32864	-0.488813	-0.488813	-0.488813	-0.488813	-0.488813	2.11767	-0.488813	-0.130291	-0.405515	c2
Gna15	GNA15	1.27643	0.217335	0.638858	0.526674	0.831733	0.952449	0.703363	-0.197326	-0.271147	-1.56099	-1.81958	-1.2978	c2	Yes
Fpgs	FPGS	1.27544	0.975574	0.60988	1.29436	0.983261	-0.207407	0.11152	-0.287583	-1.53565	-1.39775	-0.524747	-1.29689	c2	Yes
Trib2	TRIB2	0.918883	0.240238	-0.0422173	0.0465206	0.207272	0.569783	1.8828	0.414223	0.303135	-1.3609	-1.51718	-1.66255	c2
Lyrm4	LYRM4	0.850966	0.960459	0.360078	1.7925	0.469998	-0.140209	-0.0942441	0.0225896	0.1026	-1.97199	-1.39287	-0.959877	c2	Yes
Fam234b	FAM234B	1.07502	0.663139	0.69884	0.880321	0.863951	0.36148	1.00685	-0.226423	-1.31157	-1.14966	-1.60679	-1.25517	c2
Syne1	SYNE1	0.064533	0.754954	1.48107	0.451765	0.621011	0.0574762	0.877183	0.206674	-0.731754	-2.55023	-0.735046	-0.497637	c2
Minpp1	MINPP1	0.888352	0.673225	0.408329	1.13234	0.776835	0.174556	1.18477	-0.0656931	-0.836393	-1.80146	-1.50106	-1.0338	c2	Yes
Gata1	GATA1	1.06773	0.805879	0.449434	1.02254	0.909063	0.226505	0.729176	-0.229651	-0.478475	-1.18535	-2.08625	-1.2306	c2
Rab11fip1	RAB11FIP1	1.22544	0.519788	0.467042	0.59841	1.00612	0.695913	0.42039	-0.289609	-2.46009	-1.06378	-0.354532	-0.765079	c2	Yes
Phf10	PHF10	0.922474	0.857839	0.62214	1.28369	0.792377	0.938755	0.172302	-0.682361	-1.18586	-1.69815	-1.14791	-0.875298	c2	Yes
Art4	ART4	0.936619	0.487842	0.59362	0.738388	0.95232	1.31064	0.127845	-0.937423	0.0288132	-1.97476	-1.08606	-1.17786	c2
Terc	TERC	0.481211	1.37079	0.125046	1.29987	0.133103	-1.09434	1.19384	0.867852	-1.09434	-1.09434	-1.09434	-1.09434	c2	Yes
Asns	ASNS	0.690545	0.857114	0.482309	1.02051	0.456531	0.00145719	1.2102	0.323634	-0.328733	-1.82828	-1.6912	-1.1941	c2
Nqo1	NQO1	1.06398	0.0592146	0.228126	1.02345	-0.0573348	0.75364	1.4133	0.439865	-0.409952	-1.67081	-1.40754	-1.43595	c2
Tceal3	TCEAL3	0.506667	1.20899	2.1458	1.31695	0.0674429	-0.762307	-0.762307	-0.672004	-0.762307	-0.762307	-0.762307	-0.762307	c2
Tmem267	TMEM267	0.795319	-0.348048	0.15617	1.08124	0.851337	0.499789	0.865788	0.77899	-0.179004	-1.76988	-0.723107	-2.0086	c2
Tfrc	TFRC	0.959232	0.972191	0.804238	0.861851	0.730846	0.43222	0.468668	-0.466023	-0.0494271	-1.75845	-1.7284	-1.22694	c2	Yes
Abca3	ABCA3	1.23453	0.757211	0.908339	0.785141	1.48022	0.291675	-0.0669069	-1.39154	-0.677679	-1.26847	-1.21251	-0.840007	c2	Yes
Dkkl1	DKKL1	1.16734	1.0878	0.579208	0.855814	0.504659	1.11762	-0.0290477	-0.476796	-0.710953	-1.66785	-1.67212	-0.755676	c2
Reps2	REPS2	0.722456	0.394821	0.480231	0.709445	0.811262	0.970267	1.02658	0.0384925	-0.491943	-1.91905	-1.72324	-1.01932	c2
Gm12932		-0.447607	1.23727	2.48695	0.341985	0.148154	-0.855086	-0.028259	0.536932	-0.855086	-0.855086	-0.855086	-0.855086	c2
Stxbp1	STXBP1	1.12117	0.31058	0.308909	0.964488	0.93237	0.313674	1.04422	-0.343785	-0.316355	-0.641212	-2.08186	-1.6122	c2	Yes
Plbd1	PLBD1	1.30639	1.40563	1.80776	0.105959	-0.622375	-0.527769	-0.957739	-0.687547	-1.40417	0.377794	0.119995	-0.923928	c2	Yes
Gm25360	U2	1.85332	1.68613	1.05	-0.687864	-0.687864	-0.687864	-0.687864	0.913469	-0.687864	-0.687864	-0.687864	-0.687864	c2
Gm9791		0.660445	1.59056	0.359831	-0.328505	1.77073	-0.859921	1.10647	-0.859921	-0.859921	-0.859921	-0.859921	-0.859921	c2
Gadd45a	GADD45A	0.836304	0.60375	0.517174	0.907417	0.75573	-0.298364	0.739486	0.839655	-0.388611	-2.29762	-1.26588	-0.949042	c2	Yes
Pla2g12a	PLA2G12A	1.02395	0.883985	0.532581	1.10657	0.977708	0.257832	0.344149	-0.31151	-0.111112	-1.55247	-1.70818	-1.44351	c2
Spire1	SPIRE1	0.99033	0.699475	0.676468	0.910775	0.728249	0.214445	0.880908	-0.142105	-0.356851	-2.07494	-1.61364	-0.913115	c2
1700001L05Rik		0.403984	0.915583	0.730468	0.942014	0.769001	0.0484988	0.825503	-0.330442	0.481453	-1.85452	-1.13025	-1.80129	c2
Rfx2	RFX2	1.01445	0.556589	0.77149	0.425476	0.709183	1.10759	0.451356	-1.12373	-0.161367	-2.36087	-0.942754	-0.447417	c2	Yes
Mgst3	MGST3	0.864611	0.651671	0.576648	0.974589	0.714593	0.226259	-0.0907166	-0.0465218	0.663429	-2.52262	-0.736263	-1.27567	c2
C1galt1	C1GALT1	1.08971	0.709887	0.917861	0.983587	0.896886	0.174057	0.571254	-0.227657	-0.637805	-1.3669	-1.84855	-1.26232	c2	Yes
Hmgn1	HMGN1	0.961731	0.818464	0.876867	1.35729	0.801379	0.317733	0.263273	-0.442915	-0.711258	-1.83781	-1.12971	-1.27504	c2	Yes
Ubxn2b	UBXN2B	1.26781	0.690604	0.413318	1.04853	1.00326	0.0470899	0.86109	-0.504087	-1.34708	-1.53513	-1.5101	-0.435302	c2	Yes
Ehhadh	EHHADH	1.51095	0.995773	0.945723	1.07661	-0.262944	-0.18603	-0.426436	-0.165823	0.585735	-1.92426	-1.03413	-1.11518	c2
Fech	FECH	1.02363	1.09087	0.70917	0.704364	0.834564	0.469616	0.597705	-0.413553	-0.487769	-1.389	-1.903	-1.2366	c2	Yes
Slc25a42	SLC25A42	0.969081	0.608847	-0.00416773	0.914314	0.996219	1.32582	0.634677	-0.486963	-0.804907	-1.50079	-1.47916	-1.17297	c2	Yes
Tpcn1	TPCN1	0.981609	1.0919	0.98235	0.867371	0.887472	0.52462	0.262427	-0.529654	-1.42021	-1.5696	-1.23195	-0.846328	c2	Yes
Tent5c	TENT5C	1.50087	0.395434	0.0949371	0.687672	1.1529	0.302264	0.609956	-0.472832	0.0130351	-2.17622	-1.31381	-0.794214	c2	Yes
Ccnd3	CCND3	1.04827	0.76426	0.893178	0.95076	0.815831	0.78871	0.441341	-0.780214	-1.57363	-1.55663	-0.797635	-0.994248	c2	Yes
Rgs9bp	RGS9BP	0.620556	0.847616	0.999502	0.917879	1.61858	0.40699	-0.886153	-0.923563	-0.0437169	-1.52073	-1.36641	-0.670548	c2
Zfp808	ZNF831	0.227276	1.14605	0.523278	0.516315	0.410018	0.107433	1.55454	0.0397311	0.191092	-1.39495	-1.64434	-1.67643	c2
Gpc4	GPC4	0.772643	1.032	0.116035	1.22753	1.21234	0.805417	-0.0579333	-0.55245	-0.978315	-0.345687	-1.4007	-1.83088	c2
Zbtb46	ZBTB46	1.01811	0.96132	0.869832	1.19499	0.960098	0.581929	-0.137597	-0.676978	-0.805929	-1.11042	-1.70872	-1.14664	c2
Abcb4	ABCB4	0.885545	0.671408	0.596312	0.913433	0.809333	0.583682	0.935154	-0.0673837	-0.738941	-1.78578	-1.53838	-1.26439	c2	Yes
Arhgef25	ARHGEF25	0.872875	0.672906	0.282387	0.310403	-0.0177367	0.346911	1.29851	0.5836	0.110458	-2.58753	-0.918124	-0.954656	c2
Pkhd1l1	PKHD1L1	1.00126	0.900337	0.855785	0.265459	0.675943	0.34213	1.37915	-0.270223	-1.592	-1.4184	-1.07512	-1.06432	c2
Phlda2	PHLDA2	1.15488	0.779651	0.569934	0.957419	0.638063	1.53125	-0.409467	-0.448263	-1.19337	-1.19337	-1.19337	-1.19337	c2
Spon2	SPON2	0.802212	1.13297	1.3865	1.1757	1.14315	-0.0210933	-0.677982	-0.871119	-1.15223	-1.15223	-0.76455	-1.00133	c2
Gstm5	GSTM3	1.06994	0.840516	0.505609	1.1992	0.706434	0.29887	0.914837	-0.276918	-1.44172	-1.35377	-1.16593	-1.29708	c2
Cdr2	CDR2	0.864499	0.740618	0.532615	0.823163	0.685501	0.686536	1.10688	-0.0996359	-1.32629	-1.6667	-1.54435	-0.802849	c2	Yes
Nhsl2	NHSL2	0.143775	0.728223	1.63503	0.164891	0.784382	1.24459	-0.695472	0.511008	-0.43128	-1.25406	-1.22418	-1.60691	c2
Cpox	CPOX	1.0889	0.941242	0.70569	1.15581	0.749293	0.365005	0.579766	-0.495079	-1.20253	-1.63249	-1.41379	-0.841811	c2	Yes
Agpat3	AGPAT3	0.94643	0.507085	-0.114337	0.76068	0.271214	-0.520331	2.0461	0.364967	-0.239476	-1.63797	-1.25752	-1.12684	c2
Golm1	GOLM1	1.51316	0.645108	0.464401	1.0605	0.954197	0.609407	0.380363	-0.887498	-1.24444	-1.43904	-1.08406	-0.972103	c2	Yes
Parvb	PARVB	1.36716	0.682119	0.84196	1.42256	0.845881	0.212687	-0.0133363	-1.03994	-0.86055	-1.42552	-1.37104	-0.66197	c2
Lmna	LMNA	1.21029	1.02275	0.477301	0.980655	0.46738	-0.316202	1.22379	-0.14153	-1.21306	-0.721003	-1.51848	-1.47188	c2
Dusp16	DUSP16	1.09883	0.49282	1.01524	1.02475	-0.214548	1.07284	0.815311	-0.461587	-0.986799	-1.20645	-0.849594	-1.80082	c2	Yes
Mmrn1	MMRN1	0.731569	-0.199479	0.335889	1.21732	1.52186	0.559957	-0.375574	-0.117356	0.717945	-1.34646	-1.32351	-1.72215	c2
Hspa1b	HSPA1B	0.708829	0.16094	1.44022	-0.452508	0.282323	0.747457	1.04962	-0.585151	0.0902548	-0.614791	-2.5814	-0.245802	c2	Yes
Septin8	SEPTIN8	0.90228	0.601725	0.20418	0.767713	0.56558	0.114504	1.62136	0.139009	-0.394484	-1.73932	-1.67366	-1.10888	c2
Vamp5	VAMP5	1.45838	0.420036	0.18838	0.825257	0.271725	-0.293959	1.49998	0.425771	-0.923748	-1.88929	-1.01026	-0.972282	c2	Yes
St3gal5	ST3GAL5	0.940768	0.772957	0.671143	1.02744	1.00679	0.271797	0.730718	-0.1618	-1.03577	-1.54219	-1.73869	-0.943169	c2
Hemgn	HEMGN	0.958387	0.836443	0.726267	0.898745	0.666095	0.462143	0.726834	-0.427134	-0.205876	-1.62688	-1.97887	-1.03616	c2
Sowaha	SOWAHA	1.04573	1.29087	0.379835	1.20575	0.874339	0.460743	0.238599	-0.900746	-1.67224	-1.18664	-1.07452	-0.661735	c2
Hspa1a	HSPA1A	0.483766	0.547953	1.57366	-0.644716	0.0543397	1.12285	0.899189	-0.475157	0.133159	-1.21595	-2.16323	-0.315856	c2	Yes
Gdpd1	GDPD1	1.39891	1.16655	0.235551	0.692008	1.38631	0.0503254	0.353307	-1.1059	-0.682756	-1.49347	-0.702606	-1.29822	c2
Bola3	BOLA3	0.839604	0.682316	0.627382	0.849049	0.690288	1.15607	0.13075	-0.0214778	-0.951575	-2.21077	-0.402633	-1.389	c2
Sema4d	SEMA4D	1.10948	0.567897	1.18865	0.979258	0.65985	0.694401	-0.477729	-0.0213752	-0.342609	-0.889535	-1.6828	-1.78548	c2	Yes
AA465934		0.594366	1.04705	0.488992	-0.65622	2.6916	-0.65622	-0.65622	-0.228472	-0.65622	-0.65622	-0.65622	-0.65622	c2	Yes
Tnk2	TNK2	0.732918	0.534186	0.574407	0.701955	0.746331	-0.435944	0.860259	-0.082431	1.13378	-1.63441	-1.60017	-1.53088	c2	Yes
Sppl2b	SPPL2B	1.36146	0.756618	0.766832	0.975861	0.826672	0.325796	0.381109	-0.436461	-1.09378	-1.97652	-1.05307	-0.834507	c2	Yes
Ublcp1	UBLCP1	1.13386	1.12127	0.583516	1.15238	1.10026	-0.500561	0.221781	-0.165549	-0.426478	-1.30656	-1.69826	-1.21566	c2	Yes
Mboat2	MBOAT2	0.776084	0.917184	0.941202	0.929566	1.05872	-0.232875	0.915725	-0.294884	-1.52064	-1.45278	-1.34088	-0.696417	c2
Ampd3	AMPD3	0.765487	0.698862	0.444939	0.488531	0.536451	0.767863	1.32578	0.183726	-0.701349	-1.39694	-2.07163	-1.04173	c2
Sec14l2	SEC14L2	0.455826	0.57474	0.297878	0.398852	0.104401	-0.674691	2.02166	0.798338	-0.277285	-1.74094	-1.68556	-0.273222	c2
Acss1	ACSS1	1.34018	0.979183	0.747953	0.7064	0.732063	0.263652	0.811279	-0.417515	-1.1333	-1.25317	-1.52773	-1.249	c2
Sptb	SPTB	0.83647	1.01944	0.420092	0.577668	1.01826	0.137277	1.35158	-0.205336	-1.47313	-1.3158	-1.43288	-0.93364	c2	Yes
Mfsd2b	MFSD2B	1.2025	0.525491	0.744613	0.91614	0.802609	0.739883	0.630374	-0.244397	-1.1061	-1.31273	-1.6594	-1.23898	c2
Slc25a38	SLC25A38	1.05708	0.752978	0.629948	0.83778	1.01248	-0.390997	0.857886	-0.23097	-0.0653793	-2.04116	-1.48515	-0.934491	c2	Yes
Zmat3		0.878032	0.111042	0.859888	0.483716	0.83702	1.09262	1.00387	-0.345931	-0.932738	-2.16081	-0.996938	-0.829774	c2
Cela1	CELA1	0.800465	0.631049	0.628645	0.996983	0.659475	0.62133	0.331431	0.00353876	-2.44151	-1.55545	-0.211107	-0.464851	c2
Scrn3	SCRN3	0.941786	0.983029	0.649189	1.0974	1.14955	-0.770907	0.402428	-0.714347	0.170619	-0.647952	-1.91988	-1.34091	c2	Yes
Gm32633		-0.798565	0.412945	1.50952	-0.568538	0.327929	2.33233	-0.506431	0.485069	-0.798565	-0.798565	-0.798565	-0.798565	c2	Yes
Cavin2	CAVIN2	0.942174	0.435495	0.871371	1.1655	0.872994	1.28978	-0.412791	-1.10065	-1.67572	-0.835994	-0.397938	-1.15421	c2
Lss	LSS	1.05703	0.305155	0.852472	0.858262	1.04756	-0.534107	1.33553	-0.755334	-1.30089	-1.69653	-0.994096	-0.175055	c2	Yes
Tle3	TLE3	0.896423	0.621995	1.0813	0.470245	0.787146	0.791169	0.291889	0.169583	-0.301659	-1.25574	-1.57339	-1.97895	c2	Yes
Mgll	MGLL	0.584993	0.942459	0.601052	0.851323	0.720306	0.231811	1.21847	0.00935612	-2.09215	-1.22858	-0.763486	-1.07555	c2
Tmc8	TMC8	0.800403	1.03706	0.603893	0.322422	0.280288	1.03243	0.886516	0.192596	-1.18168	-2.00673	-1.47831	-0.488881	c2
Samd14	SAMD14	0.999547	0.328347	0.179292	0.968636	0.669464	0.112301	1.37398	0.212431	-0.102546	-1.68055	-1.59988	-1.46101	c2
Snap47	SNAP47	0.462475	0.279414	0.660157	0.782278	1.03486	1.02128	0.0653645	-0.756119	0.716782	-1.53667	-2.19234	-0.537482	c2
Polr3d	POLR3D	0.963324	0.782844	0.693663	1.20571	0.432647	1.06277	0.0989493	-0.275933	-1.05964	-2.03094	-0.692475	-1.18093	c2	Yes
Ttll12	TTLL12	1.25716	0.887207	0.455502	1.35638	0.786573	-0.845672	0.881966	-0.599801	-0.469166	-1.0608	-1.68436	-0.964978	c2	Yes
Tarsl2		1.17809	0.977584	0.471598	0.970011	0.705062	0.149259	0.924278	-0.42277	-0.755896	-1.05042	-1.9701	-1.1767	c2	Yes
Dapk2	DAPK2	1.79228	0.716731	0.866933	0.568022	1.18335	-0.803955	0.245822	-0.253205	-1.34792	-1.05187	-1.32511	-0.591075	c2
Klhl12	KLHL12	1.22766	0.484046	0.501419	1.23816	0.786492	0.989122	0.191029	-0.665983	-0.640317	-1.56839	-1.65453	-0.888707	c2
Ces2g	CES2	0.883081	0.516046	0.533295	0.905932	0.517105	0.185641	1.40124	0.122372	-0.446566	-1.39886	-1.94898	-1.2703	c2
Nipa1	NIPA1	0.786142	0.505241	0.66309	0.663874	0.448079	0.868863	1.34531	0.0207746	-1.78972	-1.39428	-1.27264	-0.844733	c2
Slc2a8	SLC2A8	0.641568	0.798588	0.814278	1.06776	0.796817	-0.621147	0.960062	0.402743	-1.13746	-1.6679	-1.68148	-0.373823	c2	Yes
Tnfrsf14	TNFRSF14	0.693201	0.781422	1.10352	0.872015	0.41341	0.445622	-0.138299	0.177548	0.407431	-2.12412	-1.74575	-0.885996	c2	Yes
Dmtn	DMTN	0.958703	1.24023	0.937625	0.953117	0.588779	0.686314	0.272347	-1.15675	-1.65289	-0.650979	-1.10844	-1.06806	c2
Slc14a1	SLC14A1	1.12061	0.512932	0.627559	1.05715	0.798456	0.354363	0.835576	-0.275554	-0.575906	-1.00942	-1.99239	-1.45338	c2	Yes
Gm38150		2.0637	1.20349	0.42863	1.49679	-0.380213	-0.786964	-0.786964	-0.090616	-0.786964	-0.786964	-0.786964	-0.786964	c2
Dach1	DACH1	0.909067	0.0819607	0.616668	0.935312	0.42712	1.72398	-0.678752	0.315919	-0.798771	-0.219238	-1.55228	-1.76098	c2	Yes
Agtr1a	AGTR1	0.898066	1.69675	1.00588	0.973302	1.05072	-0.626446	-0.901631	-0.98806	-1.27302	-0.155271	-0.92193	-0.758358	c2
Plxdc1	PLXDC1	0.0559246	0.379913	0.564313	0.304948	-0.264225	-0.341013	2.21937	0.5718	0.372086	-2.04327	-1.03853	-0.781321	c2	Yes
Carhsp1	CARHSP1	0.903271	1.00971	0.727761	0.855411	0.840412	0.895741	-0.300378	-0.542893	-2.36135	-0.531015	-0.874167	-0.622507	c2
Tgfbr3	TGFBR3	1.65399	0.252899	1.14616	1.36611	0.906799	-0.269941	-0.604705	-0.617396	-0.248958	-1.2477	-1.28749	-1.04977	c2
Ptpn3	PTPN3	1.61966	0.835671	0.777684	-0.0322961	0.455608	1.02919	0.483806	-0.690796	-0.783686	-0.504302	-1.85619	-1.33436	c2
Slc22a23	SLC22A23	1.02768	0.707564	0.759297	1.01471	0.716032	0.354314	0.925491	-0.20897	-0.93748	-1.51949	-1.62022	-1.21894	c2
Cercam	CERCAM	0.714681	0.865697	0.678514	0.51702	0.60909	0.0179581	0.124823	0.151995	1.23684	-1.68111	-1.69507	-1.54045	c2	Yes
Zfp831	ZMAT3	1.53346	0.247988	1.24298	0.477875	-0.142305	1.50816	-0.734861	-0.747136	-0.288143	-0.179981	-1.30462	-1.61343	c2
Aqp9	AQP9	1.22512	-0.291976	0.817526	0.605186	0.442233	-0.947865	1.25708	0.0790614	0.917719	-0.967285	-1.59174	-1.54507	c2
Nxpe4	NXPE4	1.0486	1.25109	0.866039	1.25495	0.857398	0.39693	-0.98158	-1.0314	-0.962148	-0.901088	-1.50554	-0.293259	c2
Ammecr1	AMMECR1	0.961565	0.790146	0.634899	1.09205	0.74566	1.11173	0.0520845	-0.688587	-0.658534	-0.70856	-1.88782	-1.44464	c2
Gpsm2	GPSM2	1.36952	0.68319	0.39418	0.892998	0.841374	-0.228868	0.57981	-0.471271	0.371531	-1.87307	-0.797732	-1.76167	c2	Yes
Tspo2	TSPO2	0.956304	0.760338	0.376137	0.899264	0.653357	0.58952	0.742925	0.227029	-0.569683	-2.2185	-1.12821	-1.28848	c2
Plxnc1	PLXNC1	1.41748	0.459445	0.83635	0.82555	0.916786	0.28402	0.740954	-0.794105	-0.94159	-0.565315	-1.72551	-1.45407	c2	Yes
Fam210b	FAM210B	1.06297	1.28838	0.583954	1.2252	0.398035	-0.274727	0.260829	-0.416472	-0.241951	-2.02562	-1.63743	-0.223173	c2
Ugcg	UGCG	1.12123	0.406259	0.710281	1.18669	0.731751	0.408978	0.714674	-0.027312	-0.770357	-1.65509	-1.66035	-1.16674	c2	Yes
Mthfd1	MTHFD1	1.03364	0.774025	0.218667	0.813057	0.634424	0.0192536	1.53257	-0.170258	-0.583523	-1.91147	-1.35775	-1.00263	c2	Yes
Tpst1	TPST1	0.965787	0.182711	0.980491	0.766073	0.420757	0.747029	0.126247	-0.606156	-2.82668	-0.00371043	-0.592947	-0.159603	c2
AI427809		2.06289	0.445851	0.885046	1.03592	-0.623628	-0.115425	-1.29282	-0.0729937	0.663729	-0.772901	-1.35057	-0.8651	c2
Glrx5	GLRX5	0.954925	0.819407	0.405052	1.26588	0.883778	0.644663	0.315585	-0.389702	-0.572151	-2.08882	-1.17326	-1.06535	c2	Yes
Myo1d	MYO1D	1.11302	0.456832	0.474874	0.396251	0.165418	-0.281257	1.9637	0.409714	-0.619882	-1.09301	-1.45072	-1.53493	c2	Yes
Atp1b2	ATP1B2	1.13411	0.793151	0.734743	0.880217	0.873078	0.292085	0.39401	-0.2592	-0.162324	-1.75369	-1.86122	-1.06497	c2
Mylk3	MYLK3	0.475524	0.269198	0.281617	0.530416	0.1806	-0.737689	1.68951	1.29312	0.297449	-1.44981	-1.26886	-1.56107	c2	Yes
Prelid2	PRELID2	1.14066	0.60314	0.612227	1.56688	0.792094	0.561465	-0.415288	-0.412035	-0.445383	-1.9579	-0.804041	-1.24182	c2
Ermap	ERMAP	0.963201	0.699258	0.607408	0.774545	0.732798	0.376719	0.910346	-0.0583852	-0.248243	-1.83129	-1.91392	-1.01244	c2
Gypa	GYPA	0.908787	0.704453	0.618562	0.876021	0.767881	0.180103	1.01025	-0.122027	-0.457837	-1.98028	-1.80037	-0.705545	c2
Gm44227		1.36152	1.1918	0.508798	1.11875	-0.9512	-0.9512	-0.9512	1.32078	0.20556	-0.9512	-0.9512	-0.9512	c2
Apoe	APOE	1.39237	-0.443572	-0.163342	1.03438	0.698344	0.647042	-0.688982	-0.67225	-2.35185	1.08903	-0.0816866	-0.459472	c3
Sh2d5	SH2D5	0.235278	0.589869	1.15108	0.218375	0.509011	0.517843	-1.79398	-0.741641	-2.19239	0.0439305	0.572897	0.889734	c3	Yes
Mt2	MT1X	1.07636	0.819704	0.392968	1.04455	0.651119	0.542986	-1.33835	-1.4458	-1.33181	-0.332323	1.06402	-1.14343	c3
Bahcc1	BAHCC1	1.03115	0.342796	0.813965	0.135219	0.921898	0.590126	-1.08559	-0.985551	-2.49605	0.695933	0.211953	-0.175846	c3	Yes
Mt1	MT1F	0.736643	1.03154	0.374611	1.08838	0.681289	0.416053	-1.15572	-0.382284	-2.28606	-0.629652	0.874678	-0.749474	c3
Ptpn14	PTPN14	1.33843	0.583003	0.86053	0.319036	0.756465	0.823133	-0.575631	-0.955017	-1.2774	0.951697	-1.4736	-1.35064	c3
Tspan2	TSPAN2	-0.456552	0.757529	1.38822	-0.449342	-0.128199	0.863039	-2.05902	-0.303992	-1.44399	1.30399	0.451703	0.0766068	c3
Gm47283		-1.3798	0.611834	0.952263	1.40023	0.410396	0.0813217	-1.43043	-1.5335	-0.90545	0.288752	1.10347	0.400906	c3
Ear6	RNASE2	1.63726	-0.0158804	-0.324687	1.78133	1.52717	-0.784997	-0.784997	-0.784997	-0.784997	-0.784997	0.104782	-0.784997	c3
Ryk	RYK	0.499202	0.968773	0.364402	1.35479	1.5783	-0.565056	-0.0585237	-0.935032	-1.97524	0.269439	-0.916673	-0.584382	c3
Gja1	GJA1	0.82615	0.784285	0.792824	0.680118	0.440021	1.21373	-2.05168	-1.0381	-0.466324	-0.0829128	0.407547	-1.50566	c3
Sh2d4a	SH2D4A	1.14997	0.986303	0.861754	1.09418	0.893364	0.807689	-0.389194	-0.902935	-1.09343	-1.43604	-1.25618	-0.715494	c3
Mgl2	CLEC10A	-0.353843	1.03968	0.5938	0.353065	0.798662	1.89084	-1.50441	-1.32995	-1.37378	0.280674	-0.314573	-0.0801511	c3
H2-Eb1	HLA-DRB1	0.974445	1.27773	1.27063	0.231932	-1.27371	-1.4546	-0.793902	-0.966334	0.388599	-0.363364	1.33234	-0.623772	c3
Ache	ACHE	0.791705	0.675878	1.18136	1.04932	0.776613	0.97857	-0.438119	-1.17195	-0.196216	-1.93778	-0.994482	-0.714907	c3	Yes
Tns1	TNS1	1.35838	0.542518	1.51636	0.544426	0.609003	0.780699	-0.844486	-1.58888	-1.50242	-0.377413	-0.286684	-0.7515	c3
Clstn3	CLSTN3	0.996492	1.01355	0.623094	0.481985	1.15115	0.00438569	-1.73403	-0.780074	-2.08631	0.220914	0.129327	-0.0204908	c3
Cd9	CD9	0.802517	0.253519	0.780635	1.08271	0.52602	1.19235	-0.772968	-0.467879	-2.54315	-0.690635	0.0551644	-0.218283	c3
Micu1	MICU1	-0.877557	1.80695	1.63138	-0.423517	0.0179075	-0.0364982	-1.53702	-0.33538	-1.44326	0.171557	0.444523	0.580919	c3	Yes
Bace1	BACE1	0.425836	0.973892	1.55508	0.239508	0.794025	1.15171	-1.50576	-1.18169	-1.27449	-0.9663	0.205097	-0.416907	c3
Fgfrl1	FGFRL1	0.864469	0.546864	0.612777	0.832198	0.626394	0.99041	-0.212422	-0.569294	-2.69372	0.275438	-0.618219	-0.654892	c3
Bcl2l11	BCL2L11	0.522374	0.611913	0.48581	0.721788	0.670126	0.528311	-0.628435	-0.690195	-2.89904	-0.198562	0.147464	0.728442	c3	Yes
Slc28a2	SLC28A2	-0.478705	0.681103	0.941707	-0.136803	0.536379	0.503605	-2.12764	-0.658816	-1.70509	0.826798	0.81834	0.799123	c3
H2-Aa	HLA-DQA1	0.995824	1.08509	1.13442	-0.106566	-1.08984	-1.27242	-0.973293	-1.139	0.17727	1.10828	1.09328	-1.01304	c3
2310022B05Rik	C1orf198	1.30162	1.21961	0.953665	0.647682	0.704253	-0.194042	-0.579648	-0.828632	-2.36538	-0.496989	-0.293983	-0.0681574	c3
Ccr2	CCR2	0.177435	0.622897	0.896783	-0.628964	2.07047	-0.892471	-1.77057	-0.568866	-1.12186	0.167032	0.563352	0.484759	c3
Ndrg1	NDRG1	1.39877	-0.0412844	1.1422	-0.0886223	-0.8414	-0.221202	-1.66046	-0.412807	-1.52149	1.56982	0.473807	0.202668	c3	Yes
Sik1	SIK1	0.64689	0.954435	1.1827	0.521856	0.957004	0.300642	-1.44642	-1.47912	-1.59716	0.076692	0.699394	-0.81691	c3	Yes
Mllt3	MLLT3	1.4908	1.10002	0.542421	0.931076	0.22014	0.844088	-0.866499	-0.563555	-0.734526	0.197593	-1.59919	-1.56237	c3	Yes
Ninl	NINL	1.93263	1.00966	0.510532	0.655332	0.861011	0.548019	-0.965234	-0.701239	-1.44043	-1.02763	-0.733964	-0.648689	c3
Lhfpl2	LHFPL2	0.837756	0.847591	0.944221	0.670028	0.755861	1.1589	-1.55842	-1.4629	-1.56171	-0.0430308	-0.0273783	-0.560919	c3
Cd24a	CD24	0.860499	0.940027	1.07904	1.25606	0.566189	0.467374	-1.92095	-1.30656	-1.13191	-0.629991	-0.131415	-0.0483591	c3	Yes
Rgs10	RGS10	0.66821	0.610315	0.61015	1.18401	0.986259	0.0378128	-1.08723	-1.09836	-2.40133	0.112901	-0.122798	0.500053	c3	Yes
S1pr3	S1PR3	0.803166	0.832071	0.983278	0.721871	0.843246	0.916095	-0.920044	-1.29082	-2.15908	-0.301568	0.151551	-0.579768	c3	Yes
Bmp1	BMP1	0.876034	0.907778	0.197209	0.649641	0.715617	1.43347	-0.686632	-0.490031	-2.23857	-1.28637	-0.0432995	-0.0348487	c3
Tie1	TIE1	0.572913	0.803173	1.10602	0.561927	0.905849	1.47284	-1.94734	-0.624671	-1.05246	-0.660404	-0.319592	-0.818245	c3
Fkbp9	FKBP9	0.746953	0.812844	0.210646	0.650408	0.720614	0.713279	-0.63125	-0.32228	-2.92706	0.240467	0.152524	-0.367147	c3
Sell	SELL	-1.34692	-0.872978	-0.347063	-0.94866	-0.785596	-0.63137	-0.670088	0.652107	0.863963	1.70748	1.08656	1.29256	c4
Plekhg3	PLEKHG3	-1.47071	-0.196789	-0.401604	-1.4622	-0.245187	-0.155253	-0.760275	0.446793	-0.199277	1.45019	1.4216	1.57271	c4	Yes
Lima1	LIMA1	-0.842253	-0.511512	-0.654291	-0.752665	-0.173352	-0.402482	-1.92734	0.489059	0.902348	1.43735	1.36476	1.07037	c4
Afdn	AFDN	-0.563738	-0.967608	-0.811902	-0.525309	-0.242473	0.662445	-1.27537	-0.775108	0.580845	1.53389	2.07339	0.31094	c4	Yes
2900092O11Rik		-0.301511	-0.301511	-0.301511	-0.301511	-0.301511	-0.301511	-0.301511	-0.301511	-0.301511	3.31662	-0.301511	-0.301511	c4
Prag1	PRAG1	-0.925995	-0.888598	-0.692523	-0.874928	-0.750817	-0.525855	-0.77206	0.240355	1.20855	1.56181	1.83675	0.583314	c4	Yes
Ccdc153	DRC12	-0.446273	-0.446273	-0.446273	-0.446273	-0.446273	-0.446273	-0.446273	-0.446273	-0.446273	3.07984	0.844834	0.091787	c4
Hsd3b1	HSD3B1	-0.617656	-0.617656	-0.617656	-0.617656	-0.502342	2.00331	-0.428909	-0.617656	-0.617656	2.13647	0.784061	-0.286656	c4
Selp	SELP	-0.385311	-0.549376	-0.99961	-0.995554	-0.833645	-0.29068	-0.712491	0.217251	-0.360953	1.78154	1.45014	1.67868	c4
Pik3ap1	PIK3AP1	-1.46578	-0.146087	-0.185438	-0.934964	-0.703964	-0.359725	-1.46964	0.438926	1.20607	1.40368	0.932606	1.28432	c4	Yes
Pecam1	PECAM1	-0.684345	-0.708147	-0.368243	-0.912582	-1.11512	-1.01303	-0.842661	0.854358	0.529839	1.52518	1.42087	1.31388	c4
H2-M3	HLA-E	-0.843408	-0.459893	-0.249819	-1.23342	-0.912768	-1.24791	-0.405679	0.567503	0.499527	1.58195	1.67499	1.02892	c4	Yes
Armcx4	ARMCX4	-0.679281	-0.748851	-0.492551	-1.60512	-0.797135	-0.890996	-0.159003	0.765784	0.43304	1.40138	1.63374	1.13899	c4
Rin2	RIN2	-0.725797	-0.681218	-0.33424	-0.971905	-1.04786	-0.292964	-0.6289	-0.44021	0.638517	2.32935	1.18631	0.968916	c4
Gpx3	GPX3	-1.17652	-0.201123	-0.468878	-0.555318	-0.504544	-0.991955	-0.899352	0.682134	-0.331242	1.52714	2.10417	0.815488	c4
Klf2	KLF2	-0.26011	0.0928021	-0.0564355	-0.706001	-0.579778	-1.10294	-0.797465	0.0502924	-1.10294	1.51718	2.30186	0.643539	c4	Yes
Homer3	HOMER3	-1.14015	-1.24157	-0.943775	-0.312699	-0.37664	1.29488	-0.909863	-0.6633	1.63491	0.714347	1.0466	0.897274	c4	Yes
Glipr2	GLIPR2	-0.705642	-0.449945	-0.428149	-0.622795	-1.3051	-0.606885	-1.21011	0.337441	0.458461	1.61772	1.42023	1.49477	c4
Arap2	ARAP2	-1.29667	-0.259215	-0.259636	-1.01968	-1.54836	-0.529739	-0.0655653	0.430798	0.23726	1.55423	1.42885	1.32773	c4
Ccn2	CCN2	-0.602305	-0.602305	-0.602305	-0.602305	-0.602305	1.39337	-0.428839	-0.602305	-0.602305	2.25755	1.43099	-0.436945	c4
Glipr1	GLIPR1	-0.893153	-0.693867	0.09786	-0.707283	-1.05192	-0.800245	-1.21311	0.284733	0.690274	1.67642	0.975209	1.63508	c4	Yes
Tiam2	TIAM2	-0.742673	-0.764041	-0.12003	-0.368584	-0.466852	0.0731176	-0.415472	-0.304611	-1.57239	2.07042	1.13568	1.47544	c4
Myadm	MYADM	-0.402381	-0.397348	0.137677	-0.547529	-1.0802	-1.24848	-1.3378	-0.140045	0.707305	1.69597	1.44163	1.1712	c4	Yes
Gm4919		-0.421483	-0.421483	-0.421483	-0.421483	-0.421483	-0.421483	-0.421483	-0.421483	-0.421483	2.9263	1.28853	-0.421483	c4
Ptpru	PTPRU	-1.50965	-0.575352	-0.134415	-1.38989	-0.567282	0.374023	-1.25845	0.745533	1.38628	1.01147	1.12492	0.792817	c4	Yes
Cebpd	CEBPD	-1.59216	-0.407233	-0.48838	-0.645355	-0.302894	0.000497305	-1.51563	0.712634	0.180178	1.34389	1.69251	1.02195	c4	Yes
Cd27	CD27	-0.521694	-0.224771	-0.876758	-0.750551	-0.757084	-1.01099	-1.02882	0.476253	0.0215641	1.52942	1.87548	1.26794	c4
Tmem243	TMEM243	-0.764674	-0.982766	-0.343829	-0.276268	-0.915821	-0.97595	-0.89193	-0.327011	1.51947	1.33713	1.19252	1.42913	c4	Yes
Ptprf	PTPRF	-1.04689	-0.482718	-0.780549	-1.12209	-1.17368	-0.405046	-0.0714796	0.724368	0.519544	1.73563	1.83816	0.264741	c4
Ceacam18	CEACAM18	-0.420078	-0.420078	-0.420078	-0.420078	-0.420078	-0.420078	-0.420078	-0.172248	-0.420078	3.10989	-0.420078	0.843064	c4
Sipa1l2	SIPA1L2	-1.11816	-0.987946	-0.766554	-0.709636	-1.2222	0.80831	-0.748766	0.00883748	1.6182	0.765727	1.13535	1.21684	c4	Yes
Pim1	PIM1	-0.624301	-0.638144	-1.2542	-1.23001	-0.778968	-0.269122	-0.180935	1.26856	-0.374659	1.27935	1.61563	1.18679	c4	Yes
Gm12279		-0.626797	-0.626797	-0.626797	-0.626797	-0.626797	-0.626797	-0.626797	0.47468	-0.626797	2.59667	0.997035	0.94599	c4	Yes
Zcchc24	ZCCHC24	-1.07518	-1.36331	-0.611201	-0.735625	-0.423732	-0.654217	-0.44903	1.0789	-0.0235068	1.43561	1.24318	1.57812	c4	Yes
Slc22a4	SLC22A4	-0.934644	-0.274379	-0.474729	-0.811608	-0.092039	-1.18537	-1.13979	0.535081	-0.103927	1.85345	1.68066	0.947303	c4	Yes
Ly6c2	LY6S	-1.65551	0.0300893	-0.0140309	-0.684474	-0.402968	-0.557551	-1.59612	0.205566	0.734857	1.24305	1.30254	1.39456	c4
C4b	C4B	-0.73459	-0.835842	-0.752143	-0.828338	-0.930033	-0.59181	-0.60488	0.0793623	0.505412	1.48915	2.00036	1.20335	c4
Cystm1	CYSTM1	-0.291559	-0.545645	-0.204594	-0.524212	-0.687762	-0.687762	-0.258056	-0.259638	-0.687762	1.65612	2.64233	-0.151455	c4
Hck	HCK	-0.828617	0.0458866	0.550522	-0.375353	0.456575	-1.23655	-1.33409	-0.153859	-1.19865	1.71205	1.47153	0.890542	c4
Iqsec2	IQSEC2	-1.42131	-0.532562	-0.309483	-0.799189	-0.816653	0.154442	-1.06089	0.289938	0.336204	0.773337	2.24866	1.1375	c4
Cobll1	COBLL1	-0.938259	-0.360033	-0.307326	-1.081	-0.327065	-0.389838	-1.24046	-0.164241	0.474773	1.38788	2.3132	0.632365	c4	Yes
C2cd4a	C2CD4A	-0.663733	-0.663733	-0.663733	-0.663733	-0.506488	-0.663733	-0.137501	-0.323132	-0.663733	0.954369	1.79085	2.2043	c4
Hoxb4	HOXB4	-0.859816	-0.695189	-0.398098	-0.296486	-0.407555	-1.81356	-0.561364	0.672836	0.107848	1.29954	1.83015	1.1217	c4	Yes
Lyz2	LYZ	-0.727953	-0.912107	-0.132462	-0.771634	-0.532678	-0.605612	-1.13131	0.0716323	-0.0301643	2.07072	1.62616	1.0754	c4
Gm7582		-0.553432	-0.553432	-0.553432	-0.553432	-0.553432	-0.553432	-0.0990208	0.379185	-0.553432	-0.553432	1.44273	2.70456	c4
Ppp1r9a	PPP1R9A	-0.744589	-0.6722	-0.96747	-1.12273	-0.666646	-0.700679	-0.129569	0.535219	-0.0840527	2.12103	1.43518	0.996497	c4
Ifi44	IFI44	-0.0443147	-0.735457	-0.880671	-0.519368	-0.0149829	-0.441562	1.23029	-0.0529649	-1.46204	0.685568	2.45825	-0.222747	c4
Ighm	IGHM	-0.308798	-0.500403	0.329128	-0.245558	-0.566018	0.247118	-1.3169	-1.69081	-0.147074	1.60475	0.773653	1.82091	c4
Map3k1	MAP3K1	-0.602921	-0.519532	-0.0137523	-0.845974	-0.135755	-0.836525	-0.942411	-0.396751	-0.605879	2.21177	1.25443	1.4333	c4	Yes
Map3k5	MAP3K5	-1.11191	-0.856507	-0.408218	-1.0379	-1.05761	-0.190518	-0.700562	0.303601	1.91568	1.03969	1.25663	0.847631	c4	Yes
Osmr	OSMR	-0.422398	-0.422398	-0.422398	-0.422398	-0.422398	-0.422398	-0.343547	-0.422398	-0.422398	0.874979	3.1023	-0.254543	c4
Abca1	ABCA1	-0.725122	-0.797592	0.308526	-0.880773	-0.766894	-1.5222	0.540886	0.510735	-0.419324	2.29349	0.797172	0.661098	c4	Yes
Il1r1	IL1R1	-0.589511	-0.0819543	0.0944509	-0.730438	-1.33762	-1.05408	-0.729333	0.179434	-0.266856	1.91553	1.8088	0.791575	c4
Abca9	ABCA9	-0.729137	-0.111037	-0.119229	-0.355875	-0.343471	0.178316	-1.19521	-0.923041	-0.792012	1.75123	0.395776	2.24369	c4
Gm12912		-0.447626	-0.447626	-0.447626	-0.447626	-0.101075	-0.390473	-0.447626	-0.323669	-0.394364	3.24392	0.227215	-0.0234217	c4
Parp8	PARP8	-0.965776	-0.290859	-0.239528	-0.966739	-0.552333	0.155838	-1.67041	0.427623	-0.334522	1.37928	1.5305	1.52692	c4	Yes
Gm10359		-0.338922	-0.338922	-0.338922	-0.338922	-0.338922	-0.338922	-0.338922	-0.338922	0.096502	3.29272	-0.338922	-0.338922	c4
Gm2a	GM2A	-0.802488	-0.537145	-0.292142	-1.00615	-0.817754	-0.313083	-1.43326	0.27487	0.366576	1.57889	1.5107	1.47097	c4	Yes
Nxpe1-ps		-1.28281	-0.735128	0.474542	-0.558198	-0.457539	-0.963946	-1.48401	0.229067	1.45074	0.866675	1.25102	1.20959	c4
Ugt1a7c	UGT1A6	-0.906418	-0.522094	0.221325	-0.626192	-1.19109	-1.21703	-1.17153	0.663675	1.18191	1.19462	0.949012	1.42382	c4
Sash1	SASH1	-0.520766	-1.09676	-0.53393	-0.431991	-0.905315	-0.0188647	-1.73993	0.573075	1.3989	1.56566	0.919646	0.790278	c4
Mmgt2		-0.482576	-1.31981	-0.956719	-0.60925	-0.647434	-0.882909	-0.0579214	0.637144	-0.153816	1.7907	0.952504	1.73009	c4	Yes
Hpse	HPSE	-0.805583	-0.60086	-0.278692	-0.596318	-0.518442	-1.26439	-1.02258	0.38006	-0.0259427	1.70883	1.45579	1.56814	c4
Akr1c14		-0.607335	-0.607335	-0.607335	-0.607335	-0.607335	0.8497	-0.607335	-0.607335	-0.607335	0.826727	2.72698	0.455269	c4
Nog	NOG	-0.301511	-0.301511	-0.301511	-0.301511	-0.301511	-0.301511	-0.301511	-0.301511	-0.301511	3.31662	-0.301511	-0.301511	c4
Chst14	CHST14	-1.50362	-0.0673653	-0.867375	-0.364458	-1.44346	0.410332	-0.462516	0.823177	-0.475011	1.45989	1.59731	0.893106	c4	Yes
Cxcl9	CXCL9	-0.58848	-0.588881	-0.184188	-0.569307	-0.491314	-0.615298	-0.556962	-0.447602	0.415428	1.06598	2.89757	-0.336945	c4
Arhgef28	ARHGEF28	-1.82899	-0.36353	-0.328682	-0.754513	-1.06771	-0.536828	-0.231469	1.25049	0.172364	1.23874	1.56715	0.882987	c4
Irf2bpl	IRF2BPL	-1.15841	-0.492662	-0.478289	-1.02315	-1.11227	-0.568691	-0.397855	0.678578	0.899104	1.93285	1.54436	0.176435	c4	Yes
P2rx4	P2RX4	-0.83796	-1.13986	-0.562054	-0.864111	-0.775633	-1.08064	0.341891	1.6303	-0.266266	0.934983	1.21974	1.39961	c4	Yes
Pmp22	PMP22	-0.63668	-0.63668	-0.63668	-0.63668	-0.63668	-0.63668	-0.077362	-0.501366	-0.63668	2.1487	1.68981	1.19697	c4
Sema6b	SEMA6B	-1.0469	-0.320773	-0.379972	-0.513184	-0.51852	-1.06282	-1.46559	0.20518	1.27531	1.29716	1.64919	0.880917	c4	Yes
Nuak2	NUAK2	-1.25445	-0.153236	-0.439417	-0.834742	-1.32565	-0.00753429	-1.01903	0.550866	0.156809	1.75354	1.33358	1.23927	c4	Yes
Gm6560		-1.16206	-0.268661	-0.489535	-1.11447	-0.81572	0.678416	-0.873659	-0.0641489	1.75024	2.02001	0.194816	0.14477	c4
Sh3bp5	SH3BP5	-0.394667	0.0777181	-0.550896	-0.116124	-0.988184	-1.94131	-0.622351	0.446503	-0.169509	1.50577	1.60417	1.14888	c4	Yes
Pwwp2b	PWWP2B	-1.12904	-0.842391	-0.395569	-1.08449	-0.0266948	-0.774071	-0.509494	-0.285469	1.1183	1.79718	0.362494	1.76925	c4	Yes
Nlrc4	NLRC4	-1.30187	-0.580124	-0.152043	-1.30723	-0.815859	0.632156	-1.16218	-0.00456055	1.23004	1.55874	0.767823	1.13511	c4
Nlrc3	NLRC3	-1.07727	-0.762932	-1.18937	-1.30433	-1.13651	-0.0496523	0.402637	1.17301	0.79107	1.46044	0.603836	1.08907	c4
Il7r	IL7R	-0.813931	-1.24001	-1.0187	-0.44638	-1.24852	0.361874	-0.195447	-0.292097	0.570089	1.76785	1.40925	1.14601	c4
Evl	EVL	-0.776819	0.131873	0.448707	-0.188025	-0.070571	-2.03915	-1.16416	0.307108	-0.568416	1.34833	1.0814	1.48972	c4
Cd300lb	CD300LB	-0.835217	-0.603742	-0.390637	-0.915862	-1.23213	-0.799214	-0.341676	0.534124	-0.093679	1.48425	1.40235	1.79143	c4
Csf1r	CSF1R	-1.058	-0.847247	-0.393966	-0.740952	-0.772903	-0.353691	-1.07753	0.255659	0.288989	1.53541	1.40533	1.7589	c4
Igkv1-110		-0.437324	-0.437324	-0.437324	-0.437324	-0.437324	-0.437324	-0.437324	-0.437324	-0.437324	-0.437324	1.67433	2.69891	c4
Arhgap26	ARHGAP26	-0.888995	-0.746066	-0.158009	-1.06676	-0.697634	-0.427036	-1.28216	0.67814	0.177514	1.83263	1.32949	1.24887	c4
Arhgap26		-0.888995	-0.746066	-0.158009	-1.06676	-0.697634	-0.427036	-1.28216	0.67814	0.177514	1.83263	1.32949	1.24887	c4
Gm7530		-0.301511	-0.301511	-0.301511	-0.301511	-0.301511	-0.301511	-0.301511	-0.301511	-0.301511	3.31662	-0.301511	-0.301511	c4
Adssl1	ADSS1	-1.68092	-0.0235633	-0.141663	-0.764697	-0.269614	-0.232957	-1.71245	0.698664	0.319405	1.3252	1.44344	1.03916	c4	Yes
S100a6	S100A6	0.244353	-0.200583	0.421413	0.3926	-0.653631	0.121493	-0.903805	-0.911366	-1.65468	1.68531	1.92035	-0.46145	c4
Serpine2	SERPINE2	-1.62617	-0.2981	0.0466732	-0.81909	-0.298286	-0.0671247	-1.73608	0.670213	0.46435	1.17103	1.66077	0.83182	c4	Yes
Timp3	TIMP3	0.340236	-0.431157	0.177088	-0.152508	0.205842	-0.0310311	-0.937096	-1.15941	-1.33589	0.875265	2.60805	-0.159382	c4
Hlx	HLX	-1.20629	-0.164355	-0.810721	-1.12969	-0.620937	-1.10608	-0.444806	0.465862	1.05591	1.51351	0.941384	1.50621	c4	Yes
Otogl	OTOGL	-0.851798	-0.295036	-0.00123172	-1.13004	-0.855115	0.0773334	-1.36748	0.142712	-0.290983	1.15922	1.5796	1.83282	c4
Bpifa1	BPIFA1	-0.410629	-0.410629	-0.410629	-0.410629	-0.410629	-0.410629	-0.410629	-0.410629	-0.410629	-0.410629	3.02346	1.08283	c4
Rps18-ps3		-0.685734	-0.986983	-0.0181492	-0.638133	-0.447363	1.03816	-0.521036	-0.612873	1.64653	2.20844	-0.766975	-0.215874	c4
Akap12	AKAP12	-0.354108	-0.372861	-0.721846	-0.694609	-0.526765	-0.409845	-0.705942	-0.510806	0.9949	0.623226	2.84954	-0.170881	c4
Ifit1	IFIT1B	-0.0332569	-0.847892	-0.340059	-0.113143	-0.878952	-0.694418	0.278754	-0.0248424	-1.21859	1.4062	2.52054	-0.0543335	c4
Il6ra	IL6R	-0.669974	-0.503102	-0.249952	-0.821078	-0.63294	0.134147	-1.51043	-0.425398	-0.0970853	1.7636	1.39665	1.61557	c4
Clec12a	CLEC12A	-1.63199	-0.088159	0.148438	-0.599297	-0.393537	-0.508297	-1.80231	0.55424	0.614441	1.33378	1.12478	1.24791	c4	Yes
Slc35f2	SLC35F2	-0.623745	-0.347425	-0.859359	-1.07914	-0.670079	-1.76141	-0.0186646	0.710044	1.03262	0.96554	1.23358	1.41803	c4
Gm10384		-0.207789	-0.160492	0.249508	0.134913	-0.931755	-0.0919128	-0.398544	0.74202	-2.55091	1.52266	0.787041	0.905264	c4
B3gnt8	B3GNT8	-1.27548	-0.284645	-0.370573	-0.800476	-0.687527	-0.138152	-1.39801	0.500058	0.0999811	0.955092	1.94118	1.45856	c4	Yes
Gm49624		-0.301511	-0.301511	-0.301511	-0.301511	-0.301511	-0.301511	-0.301511	-0.301511	-0.301511	3.31662	-0.301511	-0.301511	c4	Yes
Slfn2	SLFN12L	-0.830045	-0.261215	-0.160356	-1.07929	-1.24495	-1.16474	-0.633369	0.6724	0.923143	1.67122	1.51571	0.591495	c4	Yes
Nfam1	NFAM1	-1.19383	-0.603965	-0.61545	-0.925032	-0.280108	-0.311494	-1.34468	0.236209	0.861257	0.905598	1.52882	1.74267	c4
Tmem176a	TMEM176A	-0.462556	-1.04513	-0.326931	-0.814877	-0.669009	-0.744123	-1.06699	0.10483	0.2883	1.8956	1.59414	1.24675	c4	Yes
Icam1	ICAM1	-0.581983	-0.53548	-0.720244	-0.721268	-0.985071	-0.783055	-0.252105	0.0180362	-0.297466	1.67981	2.19168	0.987153	c4	Yes
Aldh1b1	ALDH1B1	-1.10306	0.0719184	-0.574757	-1.24264	-0.742653	-0.82039	-1.14111	0.864972	0.98032	1.36892	1.34168	0.996798	c4
Neat1		-0.405198	-0.398967	-0.374821	-1.84863	-1.02271	0.0405723	0.00679296	0.971791	-0.745985	1.42669	1.7967	0.553754	c4	Yes
Tctex1d1		-1.23435	-0.446431	-0.824405	-0.948004	-0.781969	-0.829565	-0.413431	0.232265	0.845488	1.4251	1.45419	1.52111	c4
Lrrc75a	LRRC75A	-0.676391	-1.37867	-0.589137	-0.0759693	-1.10163	-0.929614	-0.0726142	-0.399145	0.959067	1.21935	1.57059	1.47417	c4	Yes
Slfn4	SLFN12	-0.779826	-0.350247	-0.454462	-0.577099	-0.816013	-1.18751	-0.700103	0.268458	0.269629	2.03828	1.93329	0.355599	c4
Ccn1	CCN1	-0.672214	-0.672214	-0.672214	-0.490903	-0.672214	1.14993	-0.672214	-0.613267	-0.672214	1.76389	2.05143	0.1722	c4
Cd53	CD53	-1.19969	-0.741911	0.0462981	-0.438123	-1.10685	-0.173033	-1.40708	0.778612	0.192168	1.84273	0.871782	1.3351	c4	Yes
Soat1	SOAT1	-1.46895	-0.657225	-0.748698	-1.16188	-0.810677	0.12511	-0.622859	0.435032	1.04961	1.62559	1.18059	1.05435	c4	Yes
Ahnak	AHNAK	-0.420712	-0.570172	0.478658	-0.850555	-1.24024	-1.11011	-0.242171	-0.911746	0.596353	1.87017	1.47453	0.925997	c4
Tpm4	TPM4	0.125835	-0.382816	0.505229	-0.518703	-0.44073	-0.350336	-1.67738	-1.42563	0.0629182	0.792298	1.80095	1.50836	c4	Yes
Csf1	CSF1	-0.707898	-1.11599	-0.806797	-0.821752	-0.886583	-0.26022	-0.0254365	0.565492	-0.576089	1.66152	1.83252	1.14123	c4	Yes
Tcn2	TCN2	-1.4217	-0.384035	-0.178612	-0.91365	-0.67666	-0.108241	-1.59541	1.04611	0.536594	1.17508	1.33134	1.18919	c4
Elk3	ELK3	-1.20235	-0.73483	-0.491502	-0.795183	-0.289309	-0.395491	-1.29341	-0.0921381	1.26087	1.71274	1.19971	1.1209	c4	Yes
Dmkn	DMKN	-1.91382	-0.145229	-0.261608	-0.98279	-0.560199	0.388286	-1.29921	1.42508	0.663718	0.798794	1.28958	0.597403	c4
Emp2	EMP2	-0.620999	-0.620999	-0.620999	-0.620999	-0.620999	-0.620999	0.0854344	-0.344432	0.930135	-0.620999	2.71926	0.956592	c4
Klhl3	KLHL3	-1.03545	-0.179921	-0.561336	-1.25069	-1.29022	-0.120468	-0.662087	0.744269	0.224091	0.761555	1.55251	1.81775	c4	Yes
Mmp8	MMP8	-0.275315	-0.267024	0.0386393	-0.289721	-0.90141	-1.19897	-0.585335	-0.0755908	-1.19897	1.78729	1.22117	1.74525	c4	Yes
Emp1	EMP1	-0.240214	-0.661789	-0.249545	-0.657403	-0.871408	-0.871408	-0.432049	-0.483168	0.0304116	1.40499	2.63403	0.39756	c4
Slfn5	SLFN5	-0.325357	-0.219983	-0.424138	-0.677352	-0.76765	-1.1266	0.0982347	0.285508	-0.694136	1.30772	2.65573	-0.111965	c4	Yes
Gm12611		-0.359285	-0.359285	-0.359285	-0.359285	-0.0701004	-0.359285	-0.359285	0.0122887	-0.359285	3.29138	-0.359285	-0.359285	c4
Mmp19	MMP19	-1.86564	-0.295667	-0.476685	-1.06742	-0.220677	0.17178	-1.25482	0.659074	0.752712	1.24367	0.958887	1.39479	c4
Fam114a1	FAM114A1	-1.75782	-0.0646034	-0.0303104	-1.47659	-0.874872	0.308015	-0.899638	0.549196	1.29547	0.775987	1.31927	0.855888	c4	Yes
Lpl	LPL	-1.42354	-0.533974	0.0221508	-0.808695	-0.657745	-0.109044	-0.122753	0.00931298	0.375237	-0.35379	2.75485	0.847987	c4
Nkx2-1	NKX2-1	-0.39727	-0.39727	-0.39727	-0.39727	-0.39727	-0.39727	-0.39727	-0.39727	-0.39727	0.359097	3.2327	-0.0163718	c4
Osbpl5	OSBPL5	0.0158095	-0.416488	-0.342335	-0.969764	-1.2772	-0.442142	0.242808	1.03999	-1.53056	2.01656	0.764798	0.89852	c4
Birc3	BIRC3	-0.938875	-0.666425	-0.487332	-0.717058	-1.13873	-1.46199	-0.059222	0.896414	0.5814	1.36734	1.4346	1.18988	c4	Yes
Dok2	DOK2	-0.849691	0.0235315	-1.53868	-1.13114	-0.520986	0.492238	-0.0508811	0.119209	-0.747909	0.828971	1.40755	1.96778	c4
Unc93b1	UNC93B1	-1.21064	-0.280327	-0.0395366	-0.85319	-0.635399	-0.455997	-1.62725	0.18543	0.695492	1.41008	1.34077	1.47057	c4	Yes
Rsad2	RSAD2	-0.351821	-0.368887	-0.0311357	-0.217508	-0.598351	-0.814836	1.25313	0.137185	-1.85687	1.04568	2.10859	-0.305176	c4
Lgmn	LGMN	-0.515465	-0.452512	-0.783093	-0.6923	-0.369957	-1.49712	-0.247135	-0.113845	0.294903	2.46261	0.986703	0.927215	c4	Yes
Adora3	ADORA3	-0.915488	-0.918002	-0.979285	-0.899016	-0.773601	-1.1673	0.525831	0.472798	1.72816	1.36047	0.901316	0.664111	c4
Rpl26-ps6		-0.301511	-0.301511	-0.301511	-0.301511	-0.301511	-0.301511	-0.301511	-0.301511	-0.301511	3.31662	-0.301511	-0.301511	c4
Mcf2l	MCF2L	-0.649305	0.487057	-0.00345578	-0.369029	0.385673	-0.692827	-1.12635	0.0663664	-2.02562	1.11944	1.45042	1.35763	c4
Rbpms	RBPMS	-0.867228	-1.08363	-1.23951	-0.986483	-1.07297	0.836607	-0.459325	1.05644	0.247849	0.958504	1.31769	1.29206	c4	Yes
Ifitm7	IFITM1	-0.9332	-0.628079	-0.941695	-0.60047	-0.281309	-1.66597	-0.415664	1.15971	0.648393	1.34083	1.48392	0.833534	c4
Traf3ip2	TRAF3IP2	-1.17789	-0.545316	-0.967939	-0.878483	-1.03773	-0.0393701	-0.583815	0.0198778	0.786395	1.62797	1.33293	1.46337	c4
Mapkapk2	MAPKAPK2	-1.02896	-0.268703	-0.453737	-0.909418	-0.808644	-0.294497	-1.56728	0.341696	0.876473	1.25287	1.64704	1.21316	c4	Yes
Pld4	PLD4	-1.15545	-0.455132	-0.242772	-0.895936	-0.9926	-0.861156	-0.685174	0.277256	0.455862	1.77863	1.16774	1.60873	c4	Yes
Anxa2	ANXA2	-0.764666	-0.45181	-0.540194	-1.11294	-1.14443	-0.770696	-0.77112	0.261562	1.13431	1.43574	1.5283	1.19594	c4	Yes
Ppp1r3b	PPP1R3B	-1.20427	-0.362661	-0.283308	-1.60953	-0.670687	-0.335	-0.554221	0.184707	0.628154	1.99798	1.19939	1.00944	c4
Gm5370		-0.342637	-0.342637	-0.342637	-0.342637	-0.342637	-0.342637	-0.342637	-0.342637	-0.342637	3.28735	0.139024	-0.342637	c4
Cldn18	CLDN18	-0.597102	-0.597102	-0.597102	-0.597102	-0.597102	1.64243	-0.597102	-0.597102	-0.597102	0.161919	2.48778	0.484692	c4
Stard8	STARD8	-1.08822	-0.281939	-0.198262	-0.70197	-0.470654	-2.12038	0.457239	0.67705	-0.0569011	1.1179	1.4109	1.25524	c4
Smarca2	SMARCA2	-1.23266	-0.71246	-0.838257	-0.96183	-0.766651	-0.884083	0.820285	0.540991	0.715248	2.20892	0.592343	0.518147	c4	Yes
Hacd4	HACD4	-0.878259	-0.68364	-1.08797	-1.00186	-1.16892	0.0389776	-0.0308898	0.854345	-0.294415	1.83082	1.4389	0.982914	c4
Antxr2	ANTXR2	-1.01656	-0.749929	0.0198425	-0.744194	-0.78071	-1.09936	-1.00561	0.897313	1.39531	1.48334	1.42774	0.172817	c4	Yes
Nr4a1	NR4A1	-0.803415	-0.448044	-0.856015	-0.338544	-1.21621	-0.0856476	-0.732424	-0.531513	0.538814	1.35623	2.27047	0.846297	c4	Yes
Thbs1	THBS1	-0.491267	-0.381162	-1.04258	-0.4047	-0.515416	0.0914234	-0.440856	2.55585	-1.25567	0.953974	0.935445	-0.00504031	c4
Zfp521	ZNF521	-0.700188	-1.41604	-1.46355	-0.850565	0.161282	0.342895	-0.178727	0.545741	-0.432967	1.94803	1.23925	0.804836	c4	Yes
Cdk5r1	CDK5R1	-1.54669	-0.559558	-0.526854	-0.657518	-0.653473	0.249418	-1.34981	0.321788	0.609162	1.04815	1.56423	1.50115	c4	Yes
Mansc1	MANSC1	-1.77941	-0.463868	-0.76689	-0.225697	0.213464	-0.535185	-1.20776	0.728789	0.0787462	1.85365	1.02266	1.08149	c4
Cmtm3	CMTM3	-1.13727	-0.637174	-0.462402	-0.362667	-0.610115	0.814503	-1.16875	-0.00388918	-0.827768	1.39749	1.04004	1.958	c4
Il15ra	IL15RA	-1.50912	-0.272894	-0.744184	-0.811623	-0.604309	1.22365	-1.08791	0.42259	-0.449642	1.52349	1.05556	1.2544	c4
Gm27023		-0.301511	-0.301511	-0.301511	-0.301511	-0.301511	-0.301511	-0.301511	-0.301511	-0.301511	3.31662	-0.301511	-0.301511	c4
Lbp	LBP	-1.66726	-0.13319	-0.159415	-0.6473	-0.351524	-0.823515	-1.14302	0.685269	-0.0530319	1.58146	1.34426	1.36726	c4	Yes
Ptgs1	PTGS1	-1.93128	-0.498967	-0.94488	-0.675904	0.314512	0.65115	-1.25055	0.187126	0.675446	0.940221	1.29003	1.2431	c4	Yes
Dock9	DOCK9	-1.07871	-0.412911	-0.907804	-1.94185	-0.756082	0.019744	-0.0208291	0.87158	0.618194	1.1573	1.14574	1.30563	c4	Yes
Ifi209		-1.02246	-1.17277	-0.268879	-0.875535	-1.13088	-0.624959	-0.0934668	0.255853	0.441739	1.61805	1.27004	1.60326	c4
Fam189b		-0.910466	-0.804466	-0.681494	-1.04659	-0.770642	-0.914312	0.3567	0.90361	-0.4722	1.58565	1.5509	1.20331	c4
Ano10	ANO10	-0.629882	-0.676814	-0.254146	-0.860473	-0.648508	-0.250878	-1.36515	0.690536	-0.609737	1.37709	1.47585	1.75212	c4	Yes
Atp11a	ATP11A	-1.21142	-0.244802	-0.569917	-1.24878	-0.329738	-0.794764	-0.904376	0.644323	0.386986	1.61393	1.73323	0.92534	c4
C030034L19Rik		-0.491317	-0.908666	-0.211085	-1.3483	-0.939464	0.410959	0.0960999	0.192746	-1.1742	1.83812	1.23788	1.29722	c4	Yes
Cd180	CD180	-0.508073	-0.878492	-0.0114486	-0.794721	-0.728995	-0.836927	-1.12784	0.342403	-0.215087	1.75288	1.30377	1.70252	c4	Yes
Cst7	CST7	-1.79367	-0.336011	-0.185641	-0.988639	-0.45384	-0.691112	-1.00141	1.0329	1.02611	1.02847	1.21696	1.14587	c4	Yes
Retnla	RETNLB	-0.533279	-0.533279	-0.533279	-0.533279	-0.533279	-0.533279	-0.533279	-0.533279	-0.533279	1.49993	2.58443	0.715155	c4
Fn1	FN1	-0.827176	-0.599009	-0.635497	-0.578391	-0.589111	-0.927831	-0.398522	-0.500311	-0.0226378	1.64373	1.70348	1.73127	c4
Naip5	NAIP	-0.944242	-0.805401	-0.610981	-1.44031	-0.326465	-0.727671	-0.13845	0.427798	0.581706	2.14898	0.401047	1.43399	c4
Mal2	MAL2	-0.48769	-0.48769	-0.48769	-0.48769	-0.48769	-0.48769	-0.443721	-0.48769	-0.48769	1.85849	2.53845	-0.0516946	c4
Gm8709		-0.301511	-0.301511	-0.301511	-0.301511	-0.301511	-0.301511	-0.301511	-0.301511	-0.301511	3.31662	-0.301511	-0.301511	c4
Cd14	CD14	-0.590563	-0.418058	-0.534329	-0.931305	-0.482299	0.507944	-1.33551	-0.547929	0.486623	2.33023	1.44117	0.0740283	c4
Ston2	STON2	-0.660292	-0.544879	-0.70866	-1.68957	-0.748507	0.838608	-0.711393	1.00222	-0.373434	0.779431	1.86813	0.948341	c4
Gm5805		-0.767768	-0.811458	-0.398597	-0.724051	-0.546155	-0.197247	0.207861	-0.842262	1.49619	2.59532	-0.054821	0.0429832	c4
Mx1	MX1	-0.625727	-0.397436	-0.299504	-0.806902	-0.945111	-1.05134	0.084106	-0.105859	2.12666	1.92767	0.521017	-0.427574	c4	Yes
Gm11462		-0.508143	-0.508143	-0.508143	-0.508143	-0.508143	1.70951	-0.508143	-0.508143	0.280132	2.58364	-0.508143	-0.508143	c4
Gm7502		-0.461406	-0.461406	-0.461406	-0.461406	-0.461406	-0.461406	0.0982635	-0.461406	-0.268662	3.10531	0.756335	-0.461406	c4
Man2a2	MAN2A2	-0.801554	-0.669096	-0.69482	-1.22788	-0.780627	-0.740198	-0.470516	0.498394	0.319872	1.90069	1.4431	1.22264	c4
Scgb3a2	SCGB3A2	-0.544428	-0.544428	-0.544428	-0.544428	-0.544428	-0.544428	-0.544428	-0.544428	-0.544428	1.74364	2.38782	0.768389	c4
Txn-ps1		-0.68169	-0.68169	-0.68169	0.447809	0.0319999	-0.68169	-0.68169	0.4808	-0.68169	-0.68169	2.63075	1.18048	c4
Fkbp1a	FKBP1A	-0.975474	-0.189091	-0.623895	-0.451657	-0.807512	-0.064928	-1.6787	0.1711	0.131624	1.25307	1.83482	1.40064	c4	Yes
Fndc3a	FNDC3A	-1.36007	-0.678795	-0.695151	-1.11137	-0.709844	-0.890775	-0.23468	1.06884	0.850708	1.36545	1.29374	1.10195	c4
Fndc3b	FNDC3B	-1.09013	-0.552581	-0.125695	-1.21156	-0.868814	-0.0211449	-1.26912	0.543309	0.275209	1.41243	1.63044	1.27766	c4	Yes
1700025G04Rik	C1orf21	-0.450374	-0.486783	-0.544463	-0.772815	-0.810413	-0.433132	-1.03183	-0.0531365	-0.472705	1.7116	1.74374	1.60031	c4	Yes
Erich1	ERICH1	-0.864321	-0.768951	-0.477464	-1.20822	0.269274	-0.147371	-0.195175	-0.186211	-0.790039	2.54036	0.74331	1.08481	c4	Yes
Apln	APLN	-0.950784	-0.520435	-0.980852	-0.983086	-0.738683	-0.561713	-0.778002	0.691448	0.819478	2.11476	1.0586	0.829274	c4
Pla2g15	PLA2G15	-1.11257	-0.627453	-0.683961	-0.864284	-0.299149	0.148582	-1.69256	0.199269	1.10356	1.2486	1.16205	1.4179	c4	Yes
Abhd15	ABHD15	-0.62278	-1.03943	-0.0130129	-1.04443	-1.81268	-0.590877	0.666088	0.988509	0.0434807	0.874656	1.70275	0.847731	c4
Oasl2	OASL2P	-0.197841	-1.47488	-0.180682	-0.989177	-1.32862	-1.0609	0.580024	0.544781	0.949768	1.32103	1.59536	0.241143	c4
Arhgef3	ARHGEF3	-0.68583	-0.372713	-0.188673	-0.865567	-0.858787	-0.199206	-0.705296	0.31541	-1.23336	1.75226	1.437	1.60475	c4
Rtn4r	RTN4R	-1.75206	-1.31973	-0.478137	-0.780931	-0.345037	0.410667	-0.563656	1.13174	1.04858	0.0561557	1.31779	1.27461	c4
Pkp3	PKP3	-0.323793	-1.07217	-0.223703	-1.19388	-0.832845	-1.5855	1.00822	0.374865	1.15015	1.6454	0.927188	0.126066	c4
Reep1	REEP1	-0.981895	-0.876228	-0.435518	-0.75604	-0.84283	0.0554522	-0.449065	-0.204562	-0.170845	2.24744	1.73421	0.679883	c4
Tifab	TIFAB	-1.4316	-0.548479	-0.353428	-0.65166	-0.583059	-0.411248	-1.35436	0.273451	0.842682	1.27894	1.37446	1.5643	c4	Yes
Rhobtb1	RHOBTB1	-0.633774	-0.362788	-0.293141	-0.742748	-0.586247	0.482765	0.00615516	0.575898	-2.22588	1.41225	1.47454	0.892967	c4
Vim	VIM	-1.10795	-0.790891	-0.413693	-0.891444	-1.2946	-0.220624	-0.72782	0.327916	0.906021	1.63387	1.25321	1.326	c4	Yes
Il3ra		-1.17463	-0.61441	-0.326914	-0.657746	-0.704125	-1.26221	-0.960233	0.914742	1.06984	1.45258	1.27314	0.989968	c4	Yes
Haao	HAAO	-1.02676	-0.933021	-0.962408	-0.327048	-0.904796	-0.78427	-0.494969	0.852702	0.891702	1.70017	0.29683	1.69187	c4	Yes
Dio2	DIO2	-1.71174	-0.622205	-0.919018	-0.823602	-0.416652	-0.00726386	-0.933597	1.11947	0.700898	1.2384	1.27563	1.09968	c4
Gm12461		-0.383232	-0.383232	-0.383232	-0.383232	-0.383232	-0.383232	-0.383232	-0.383232	0.653624	3.1787	-0.383232	-0.383232	c4
Myof	MYOF	-0.67501	-0.60166	-0.721402	-0.867132	-0.656617	-0.74256	-0.51802	-0.132975	-0.16075	1.79924	1.70689	1.56999	c4	Yes
Ifitm3	IFITM1	-0.809884	-0.522135	-0.891595	-0.63579	-1.12796	0.30549	-1.01258	0.024387	0.105139	1.58628	1.99788	0.980768	c4
Trps1	TRPS1	-0.845899	-0.436615	-0.555184	-1.28473	-0.47599	-0.65855	-0.712819	0.0710065	0.321018	2.2736	1.28391	1.02025	c4
Synpo	SYNPO	-0.775319	-0.755992	-0.887337	-0.652106	-0.810152	0.573145	-0.634794	-0.564179	1.05292	2.18725	1.41233	-0.145771	c4
Ntng2	NTNG2	-0.912907	-0.841632	-0.659387	-0.938479	-0.462575	-1.56357	-0.0713582	0.771099	0.667749	1.53167	1.33639	1.14301	c4
Gm12722		-0.362068	-0.362068	-0.362068	-0.362068	-0.362068	-0.362068	-0.362068	-0.0173041	-0.362068	3.28933	-0.0134121	-0.362068	c4
Cd274	CD274	-0.577573	-1.04672	-0.804301	-1.28886	-1.06308	-0.00201877	0.0280103	0.447917	0.957002	1.10051	2.19108	0.0580231	c4	Yes
Pdpn	PDPN	-0.495482	-0.495482	-0.495482	-0.495482	-0.495482	-0.495482	-0.495482	-0.495482	-0.495482	2.30635	2.11417	0.0388185	c4
Clu	CLU	-1.23066	0.0771477	-1.07586	-0.205039	-0.134806	-0.340509	-1.03306	1.47155	-1.13414	1.04234	1.63923	0.92379	c4
Bin1	BIN1	-1.02376	-0.622081	-0.767197	-1.16801	-1.13657	-0.171331	-0.685929	0.794556	0.612763	1.49332	1.39988	1.27435	c4	Yes
Ralb	RALB	-1.6513	-0.274398	-0.289765	-0.0690454	-0.0685846	0.471675	-2.11941	0.150351	0.263476	1.23841	1.1174	1.23119	c4	Yes
Gm11687		-0.741877	-0.800038	-0.609784	-0.877936	-0.378332	0.826356	-0.304682	-0.65121	0.616086	2.81758	0.0394034	0.0644293	c4
Mpnd	MPND	-0.938117	-0.488498	-0.350391	-0.264911	-0.376784	-1.20096	-0.786879	0.440806	-0.784241	1.50374	1.89268	1.35356	c4	Yes
Ticam2		-0.983763	-0.56293	-0.341436	-0.714559	-0.591359	-0.65578	-1.39495	0.151704	0.628117	1.82418	1.06496	1.57582	c4
Hdac5	HDAC5	-0.721734	-0.516144	-0.493009	-1.13506	-1.03916	-0.669387	-0.788096	0.562823	0.223118	1.86869	1.4139	1.29406	c4	Yes
Hdac9	HDAC9	-0.275287	-0.273504	-0.308171	-0.698536	-0.839869	-2.16241	-0.157269	0.302508	0.454348	1.76629	0.953742	1.23815	c4
Clnk	CLNK	-0.743255	-0.0321511	-0.818983	-1.09302	-1.51461	-0.927698	0.123491	1.14346	0.0199299	1.20678	1.6118	1.02425	c4
Gm7158		-0.301511	-0.301511	-0.301511	-0.301511	-0.301511	-0.301511	-0.301511	-0.301511	-0.301511	3.31662	-0.301511	-0.301511	c4
Ms4a6b	MS4A6A	-0.317106	-0.425842	0.206707	-0.551197	-1.41156	0.251508	-1.20716	-0.107161	-0.977805	1.55617	1.3946	1.58884	c4
Dusp14	DUSP14	-0.405464	-0.405464	-0.405464	-0.405464	-0.240773	-0.405464	-0.405464	-0.405464	-0.405464	3.24605	0.294662	-0.0562251	c4
Bmx	BMX	-1.09204	-0.255051	0.0397441	-0.656619	-0.381229	-0.847672	-0.163559	0.575624	-1.5801	1.2605	1.23726	1.86314	c4
Gpsm1	GPSM1	-0.860719	-0.940475	-0.814454	-0.524277	-0.752361	-0.44515	-1.12763	0.394996	0.52263	1.70243	1.53707	1.30794	c4
Btbd11	BTBD11	-0.634616	-0.888617	-0.529734	-0.516686	-0.586725	-0.310052	-1.58619	0.0940115	0.366054	1.59035	1.75112	1.25109	c4	Yes
Ms4a6d	MS4A6E	-0.593383	-0.376884	-0.536901	-0.800326	-1.08461	-1.41903	-0.382118	0.233528	1.93609	0.534226	1.40911	1.08029	c4
Spata13	SPATA13	-1.23213	-0.265111	0.263249	-1.02946	-0.47161	-0.430555	-1.64522	0.79302	-0.0361609	1.47525	1.42438	1.15435	c4
Aoah	AOAH	-2.13227	-0.411696	-0.137059	-1.02685	-0.437997	-0.213368	-0.603899	0.783695	0.992432	0.832895	0.655057	1.69905	c4
Gm49017		-0.388138	-0.388138	-0.388138	-0.388138	-0.388138	0.723948	-0.388138	-0.388138	-0.388138	3.15743	-0.388138	-0.388138	c4
Saa1	SAA1	-0.301511	-0.301511	-0.301511	-0.301511	-0.301511	-0.301511	-0.301511	-0.301511	-0.301511	-0.301511	3.31662	-0.301511	c4
Krt8-ps		-0.666305	-0.666305	-0.666305	-0.666305	0.406736	0.857509	-0.500335	-0.666305	0.725982	2.76146	-0.623265	-0.296561	c4
Dsp	DSP	-0.425232	-0.477688	-0.344298	-0.898301	-0.726019	-0.97892	-0.079404	0.650582	0.629798	2.87069	0.099885	-0.321089	c4
P2ry2	P2RY2	-0.934431	-0.0338499	-0.25767	-0.826902	-0.235275	-1.00876	-1.53852	0.643598	-0.143271	1.73417	1.53614	1.06476	c4	Yes
Tmem98	TMEM98	-0.293091	-0.478593	-1.0176	-0.372611	-0.761376	-1.2991	0.313265	0.843045	-1.18445	1.37351	1.49539	1.38161	c4
Matn2	MATN2	-1.41902	-0.490566	-0.604017	-1.33773	-0.910658	0.561442	-0.568865	0.453968	0.53637	0.500219	1.68301	1.59585	c4
Gm5422		-0.179474	-0.557478	-0.58646	-0.48705	-0.256917	-0.0571616	-0.385895	-0.858576	0.332525	3.15894	0.0472216	-0.169677	c4
Inppl1	INPPL1	-1.07127	-0.586667	-1.46337	-0.96475	-0.405858	-1.07625	1.12657	0.353541	0.527617	0.967499	1.56358	1.02937	c4
Clec7a	CLEC7A	-0.697636	0.38574	-0.166075	-0.8808	-1.65039	-0.628587	-0.743712	0.205788	-0.0893372	1.87363	0.711465	1.67992	c4
Gm6677		-0.339932	-0.339932	-0.339932	-0.339932	-0.339932	0.108	-0.339932	-0.339932	-0.339932	3.29132	-0.339932	-0.339932	c4
Zfp467	ZNF467	-0.735767	0.0162178	-0.671223	-0.582967	-0.619495	-1.59285	-0.820992	0.601909	0.0868111	2.00898	1.1716	1.13778	c4
A630001G21Rik		-0.874613	-0.705819	-0.0170205	-1.08021	-0.198461	-0.664174	-1.38593	-0.0781762	0.601925	1.83198	1.02055	1.54994	c4
Rpl17-ps1		-0.377806	-0.377806	-0.377806	-0.377806	-0.377806	0.0637594	-0.135123	-0.192334	-0.377806	3.28615	-0.377806	-0.377806	c4
Nrg2	NRG2	-1.5781	-0.39333	-0.0765208	-0.874947	-0.770149	0.446946	-1.44007	0.320655	0.343663	1.59327	1.279	1.14959	c4
Fmo2	FMO2	-0.41996	-0.41996	-0.41996	-0.41996	-0.41996	-0.41996	-0.41996	-0.41996	-0.41996	0.130326	3.19158	0.457729	c4
Aldh3b1	ALDH3B1	-1.57786	-0.406685	-0.398508	-0.679102	0.0531746	-1.35027	-0.62556	0.641562	0.320049	0.848242	1.92944	1.24551	c4	Yes
Fmo1	FMO1	-0.469395	-0.469395	-0.469395	-0.469395	-0.469395	-0.469395	-0.469395	-0.469395	-0.469395	1.58861	2.73558	-0.0996393	c4
Siglece	SIGLEC9	-1.2172	-0.483431	-0.168358	-1.18844	-0.546322	-0.116876	-0.980409	0.336295	-0.312879	1.66118	1.66743	1.34901	c4
Siglecf		-1.24574	-0.549526	-0.256922	-1.34479	-0.661813	-0.77688	-0.145245	0.733061	-0.0926102	1.95051	1.15858	1.23137	c4	Yes
Siglecg	SIGLEC10	-1.61091	-0.109748	-0.124107	-1.16979	-0.361373	-0.671403	-1.10239	0.642305	0.592001	1.56319	1.5221	0.83013	c4
Hmox1	HMOX1	-0.626136	0.0566982	-0.342093	-0.0778353	-0.697231	-1.49496	0.11471	0.332198	-1.49496	1.79919	1.54053	0.889878	c4
Slc16a7	SLC16A7	-0.522644	-0.443018	0.253432	-1.51721	0.0916373	-0.341169	-1.68977	0.133978	0.1035	0.537255	1.46531	1.9287	c4	Yes
Ackr3	ACKR3	-0.50895	-0.50895	-0.50895	-0.50895	-0.385412	-0.14569	-0.50895	-0.50895	-0.50895	2.45483	1.97007	-0.331148	c4
Gm1966		-1.21976	-0.687214	-0.403574	-1.47322	-0.8556	-0.0376521	-0.726605	0.558176	0.83586	1.40249	1.49007	1.11702	c4
Mefv	MEFV	-1.40126	-0.316729	0.0551953	-1.22523	-0.431752	-0.583427	-1.27561	0.263769	1.26803	0.943321	1.185	1.51869	c4
Capn2	CAPN2	-0.628225	-0.64609	-0.62227	-0.986104	-1.10346	-0.676575	-0.884858	0.173534	1.11714	1.53233	1.48895	1.23563	c4
Nfil3	NFIL3	-0.836866	-0.990687	-0.772239	-0.550381	-0.906811	0.0140427	-1.01071	0.335231	0.243626	2.08394	0.877438	1.51342	c4	Yes
Dab2	DAB2	-0.323019	0.025008	-0.44672	-0.846898	-0.591927	0.0187123	-0.820445	-0.145756	-0.325106	3.03268	0.731665	-0.308191	c4
Rasal3	RASAL3	-1.07426	-0.920978	-0.548552	-1.30663	-0.757312	-0.829671	0.0808352	0.48934	0.617379	1.5511	1.51223	1.18652	c4	Yes
Krt8	KRT8	-0.562403	-0.634611	-0.437064	-0.503556	-0.225526	-0.617504	-0.699099	-0.488836	0.850963	2.95469	0.461034	-0.0980888	c4
Spata46	SPATA46	-0.393053	-0.393053	-0.393053	-0.393053	-0.393053	-0.393053	-0.393053	-0.393053	-0.393053	3.13371	-0.393053	0.79682	c4
Dusp2	DUSP2	-0.677923	-1.13764	-0.752352	-0.691937	-0.45365	0.371016	-0.992873	-0.108288	-0.185939	2.0431	1.68479	0.901689	c4	Yes
Dse	DSE	-0.645011	-0.491572	-0.67776	-0.346432	-0.766004	-0.967384	-0.225374	0.337655	-0.967384	2.2256	1.29326	1.23041	c4	Yes
Cnn3	CNN3	-0.625049	-0.465899	-0.439273	0.534941	-0.101427	0.105816	-2.09539	-0.99311	0.020221	1.43068	1.23361	1.39487	c4	Yes
Hmga2	HMGA2	-1.26842	-0.94094	-0.663531	-0.717475	-0.605779	-1.04048	0.445161	0.491824	0.00288341	2.01012	1.19855	1.08809	c4	Yes
Ces1d	CES1	-0.766256	-0.0693867	-0.952308	-0.915517	-0.346157	0.0497227	-0.338028	0.262186	-1.17377	1.50699	2.35823	0.38429	c4
Adam11	ADAM11	-1.23107	-0.958661	-0.961473	-1.00064	0.570218	-0.0664353	-0.724218	0.248323	-0.322536	1.6181	1.38389	1.4445	c4
Adam15	ADAM15	-1.31434	-0.613477	-0.567948	-0.630948	-0.61442	-0.307483	-1.33057	0.222757	0.92976	1.22288	1.57974	1.42405	c4	Yes
Pi16	PI16	-1.69869	-0.735806	-0.307493	-0.893115	-0.709352	-0.415515	-0.489484	0.790019	0.197617	1.54262	1.24665	1.47255	c4
Cdh1	CDH1	-0.616539	-0.284039	-0.409643	-0.976852	-1.37514	-0.740821	-0.264735	0.476201	0.0584982	1.83309	2.0643	0.235684	c4
Ccdc8	CCDC8	-0.575223	-0.877436	-0.776542	-0.612548	-0.0285714	-1.71535	-0.0150174	0.36407	-0.127841	2.01974	1.18737	1.15735	c4
BC064078		-0.447701	-1.30989	-0.633257	-1.00548	-0.543204	-0.896478	-0.171744	0.709416	-0.0288618	0.801217	1.46199	2.06399	c4
Fads6	FADS6	-1.20824	-0.585552	-0.561801	-0.739695	-0.419838	-1.0904	-0.961925	0.384664	1.56479	0.987795	1.39493	1.23526	c4
Lat2	LAT2	-0.988363	-0.963641	-0.362161	-1.29185	-0.988214	-0.283511	-0.452477	0.583906	0.363288	1.78352	1.31028	1.28922	c4	Yes
Cish	CISH	-0.840465	-1.4155	-1.32784	-0.441919	0.342533	-0.451734	0.619166	0.53104	-0.863716	1.91599	1.14028	0.792165	c4	Yes
Cd79b	CD79B	-0.788318	-0.416947	0.102666	-0.80219	-0.466624	-1.44554	-1.33662	0.206975	1.03681	1.32058	0.945977	1.64322	c4
Dglucy	DGLUCY	-1.17884	-0.859377	0.292757	-0.789925	-0.610003	-1.01015	-0.833669	-0.164866	0.848926	1.26314	1.2926	1.74941	c4	Yes
Cd48	CD48	-1.2378	-0.873299	-0.556022	-0.790183	-0.745384	-0.967414	-0.512266	0.650955	1.06875	0.950419	1.42977	1.58247	c4	Yes
L3mbtl3	L3MBTL3	-1.56301	-1.01739	-0.15944	-1.21688	-0.388949	-0.363575	-0.573547	0.597618	0.644993	1.51714	0.991727	1.53131	c4	Yes
Neurl3	NEURL3	-0.872313	-0.840951	-0.773512	-0.975024	-0.550825	-1.08465	-0.500518	0.750541	0.549029	1.82323	1.25751	1.21748	c4	Yes
Luzp1	LUZP1	-0.269682	-1.029	-0.918003	-1.09985	-0.862774	-0.98494	-0.235443	0.201244	1.21015	0.935243	1.58078	1.47228	c4	Yes
Satb1	SATB1	-0.733197	-0.918456	0.0629386	-0.56633	-1.24124	-0.227657	-0.843891	0.355734	-0.622838	1.5436	1.59998	1.59136	c4	Yes
Gm15159		-0.353908	-0.353908	-0.353908	-0.353908	0.272046	-0.353908	-0.353908	-0.353908	-0.353908	3.26703	-0.353908	-0.353908	c4
Gm6426		-0.432953	-0.432953	-0.432953	-0.322358	-0.0967685	-0.432953	-0.292458	-0.432953	-0.0688246	3.28302	-0.0595189	-0.278324	c4
Reg3g	REG1B	-0.439575	-0.439575	-0.439575	-0.439575	-0.439575	-0.439575	-0.439575	-0.439575	-0.439575	-0.439575	2.64868	1.74707	c4
Gm7694		-0.969086	-0.20221	-0.30623	-0.528311	-0.870745	-0.574496	-0.996054	0.873802	-0.937016	1.34005	1.35703	1.81327	c4
Rhoq	RHOQ	-0.340487	-0.097711	-0.0471007	-0.347815	-0.44591	-0.0497591	-0.791468	-0.0351645	-2.12196	1.86833	1.08783	1.32121	c4	Yes
C1qtnf6	C1QTNF6	-1.10952	0.189821	-1.75757	-0.957212	-0.238589	1.14962	-0.556599	0.0448804	-0.403421	0.673473	1.5943	1.37081	c4	Yes
Ptger2	PTGER2	-0.599697	-0.813825	-0.107023	-0.454831	-0.226246	-0.608017	-1.37888	-0.512165	0.911445	2.19551	0.00494779	1.58878	c4
Ptger3	PTGER3	-0.418902	-0.395752	-1.2705	-0.96006	-0.530941	-1.83086	0.86899	0.538987	0.621331	0.872089	1.54157	0.964051	c4
Cntnap1	CNTNAP1	-0.983317	-0.00603652	-0.379575	-1.23663	-0.388421	-1.43022	-0.78951	0.598718	0.546064	1.84899	1.0941	1.12583	c4
Rhoj	RHOJ	-1.22263	-0.539377	-0.978608	0.0274543	-0.550918	0.311327	-0.893919	0.215588	-0.712457	2.23908	1.42261	0.681843	c4
Fut4	FUT4	-1.37514	-0.26898	-0.0662285	-0.708526	-0.676603	-1.05006	-0.762874	0.133735	0.153998	1.90993	1.24508	1.46567	c4
Rgs2	RGS2	-0.550483	-0.430347	0.0965725	-0.63619	-0.597231	-1.26593	-0.70156	0.777942	-1.15293	1.6191	1.25549	1.58558	c4	Yes
Rhob	RHOB	-1.44669	-0.474739	-0.260741	-0.490804	-0.481848	-0.0205438	-1.55269	0.277092	0.00221376	1.35611	1.42107	1.67157	c4	Yes
Gm12697		-0.320261	-0.320261	-0.320261	-0.320261	-0.320261	-0.320261	-0.320261	-0.10837	-0.320261	3.31098	-0.320261	-0.320261	c4
Slc2a9	SLC2A9	-0.823895	-1.40551	-0.461723	-0.336921	-0.879923	0.349691	-0.787762	0.737755	1.34273	2.2289	0.323326	-0.286666	c4
Slc2a6	SLC2A6	-0.66428	-0.26967	-0.360446	-0.704898	-0.84123	-1.03587	-0.863018	0.0762053	-0.181803	1.22722	2.1586	1.45919	c4	Yes
Slc2a1	SLC2A1	-1.47514	-1.07966	-0.843229	-0.30583	-0.319346	0.437706	-1.15344	0.220133	0.337244	1.07323	1.7601	1.34823	c4	Yes
AB124611	C19orf38	-1.54709	-0.46037	0.156628	-0.643338	-0.37762	-1.60448	-0.736845	0.852157	0.887614	1.48506	1.00432	0.98396	c4	Yes
Pou2f2	POU2F2	-0.668167	-0.59396	-1.11782	-1.09273	-0.957318	-0.229065	-0.450752	0.247397	0.138968	1.38134	1.59485	1.74726	c4	Yes
Sox4	SOX4	-0.456644	-0.960358	-0.801783	-1.28598	-0.943475	-0.524798	-0.423352	0.676333	0.246746	1.6529	1.41569	1.40472	c4	Yes
Gm5302		-0.331927	-0.331927	-0.331927	-0.331927	-0.22113	-0.331927	-0.331927	-0.331927	-0.100521	3.30899	-0.331927	-0.331927	c4
Glis3	GLIS3	-1.12566	-0.772332	-0.991358	-1.11063	-0.0602602	0.68329	-1.39748	0.471265	0.445755	1.49715	1.33663	1.02363	c4	Yes
Enah	ENAH	-1.17807	-0.151147	-0.411918	-0.771931	-0.0395822	-0.0873838	-0.903577	-0.0909203	-1.01885	1.73274	0.875396	2.04525	c4
Prr5	PRR5	-0.721856	-0.728021	-0.886333	-0.0769003	-0.992272	0.0193537	-1.19647	0.221412	-0.343446	1.68463	1.80664	1.21325	c4
Spink2	SPINK2	-0.82333	-0.82333	-0.82333	-0.324598	-0.82333	-0.82333	0.238569	2.18983	-0.82333	1.34682	0.906086	0.583268	c4
Gramd3		-1.39856	-0.726935	-0.327705	-0.660993	-0.539498	-0.87868	-0.946698	0.975386	0.332717	1.11994	1.38203	1.669	c4
Sec14l3	SEC14L3	-0.531746	-0.531746	-0.531746	-0.531746	-0.453642	-0.531746	-0.531746	-0.531746	1.15243	-0.531746	2.74827	0.806908	c4
Krt14	KRT14	-0.314004	-0.314004	-0.314004	-0.314004	-0.314004	-0.314004	-0.314004	-0.314004	-0.174125	3.31417	-0.314004	-0.314004	c4
Lamc1	LAMC1	-0.857349	-0.204328	-1.39546	-1.15672	-0.631785	-0.339612	0.873906	0.455645	-0.662406	0.922871	2.07894	0.916298	c4
Gas7	GAS7	-1.90774	-0.742353	-0.288675	-0.942324	-0.818205	-0.0962926	-0.485202	1.21128	0.643518	1.42666	0.933974	1.06536	c4
Acot1	ACOT1	-1.071	-0.0605212	-0.893787	-1.04938	-0.849093	0.675694	-1.54524	0.168821	1.15118	1.20744	1.18416	1.08173	c4
Kcnj2	KCNJ2	-1.55437	-0.548086	-0.297048	-1.09665	-0.807193	-0.496472	-0.750395	0.656576	1.19153	1.03707	1.16835	1.4967	c4	Yes
St8sia4	ST8SIA4	-1.13326	-0.477955	-0.212508	-0.894786	-1.0807	-1.08839	-0.703443	0.766306	0.75709	1.63658	1.20286	1.2282	c4	Yes
Lonrf3	LONRF3	-1.38206	-0.399811	-0.818227	-1.46196	0.329694	0.405119	-1.08384	0.429853	0.0622194	0.958984	1.78542	1.1746	c4	Yes
Kmo	KMO	-0.330108	-0.487359	-0.348786	-0.952029	-0.969173	-0.0192253	-1.00496	-0.0174973	-0.780175	1.77732	1.52504	1.60695	c4
Btla	BTLA	-0.867512	-0.00624761	-0.350856	-0.651162	-1.07423	-1.78216	-0.0479992	0.900928	-0.136095	1.21998	1.66448	1.13087	c4	Yes
Tbc1d4	TBC1D4	-1.132	-0.477987	-0.532501	-0.99727	-0.271905	-0.261798	-0.959646	-0.404935	0.154054	1.55547	1.69493	1.63359	c4	Yes
Cd93	CD93	-1.10393	-0.831412	-0.407026	-0.970895	-0.782477	-0.177986	-1.00897	0.532211	0.174678	1.6247	1.39858	1.55253	c4	Yes
Themis2	THEMIS2	-0.939771	-0.479047	-0.403433	-0.941415	-0.687205	0.0280154	-1.03136	0.208038	-0.561936	1.5187	1.30859	1.98082	c4
Fosl2	FOSL2	-1.00868	-1.24773	-0.456218	-0.867579	-0.70915	0.831663	-1.12168	-0.150956	0.652812	1.28099	1.47566	1.32088	c4	Yes
Ankrd33b	ANKRD33B	-0.110621	-0.642478	-0.576332	-0.602083	-0.298856	-0.77352	-0.0253824	-0.658484	-0.77352	2.66657	1.36587	0.428837	c4	Yes
Iigp1		0.265798	-1.1997	0.545835	-0.487156	-1.14111	-1.37009	0.0988724	-0.186984	1.00174	0.333116	2.35965	-0.219978	c4
Ccl7	CCL7	-0.446099	-0.446099	-0.446099	-0.446099	-0.446099	-0.446099	-0.446099	-0.446099	-0.446099	2.05764	2.40335	-0.446099	c4
Dcn	DCN	-0.500056	-0.500056	-0.500056	-0.500056	-0.500056	-0.500056	-0.500056	-0.500056	-0.500056	1.3644	2.78673	0.349379	c4
Lyve1	LYVE1	-0.403974	-0.403974	-0.403974	-0.403974	-0.403974	-0.403974	-0.403974	-0.403974	-0.403974	0.350477	3.22566	0.0596356	c4
Sdc1	SDC1	-0.0200463	-0.401808	-0.434257	-0.0962015	-0.485903	-0.678198	-0.840255	-0.906307	-1.07622	1.79838	1.78496	1.35585	c4	Yes
Ptgr1	PTGR1	-1.26188	-0.0646376	-0.621738	-0.930187	-0.271147	-0.32196	-1.675	0.869004	0.312295	1.1227	1.33276	1.50979	c4
Card6	CARD6	-0.838452	-0.860379	-0.597365	-0.675558	-0.684033	-1.04004	-0.0473281	0.436772	-0.505149	1.56008	1.51188	1.73957	c4	Yes
Slc31a2	SLC31A2	-0.743879	-0.368316	0.13509	-0.842965	-1.12108	-0.675802	-1.20533	-0.00902912	2.02128	1.56622	0.394388	0.849429	c4
Nav2	NAV2	-1.53707	-0.343298	-0.633297	-1.4863	-0.436556	-0.361177	-0.688954	0.981684	1.08876	1.17042	1.31389	0.931898	c4
Itgal	ITGAL	-0.882416	-1.03145	-0.285867	-1.02331	-0.827964	-0.55504	-1.01277	0.397929	1.33978	1.26834	1.17608	1.43668	c4	Yes
Slc43a2	SLC43A2	-1.20999	-0.726709	-0.233188	-1.22303	-0.554303	-0.756901	-0.582253	0.0607124	1.04646	0.982784	1.41753	1.77889	c4	Yes
Nedd9	NEDD9	-1.42447	-0.559148	0.10589	-0.914913	-1.3454	-0.0830662	-0.65961	0.986616	0.103232	1.83284	0.593293	1.36474	c4	Yes
Eif4e3	EIF4E3	-0.786646	-0.80706	-0.440233	-1.03531	-0.877187	-1.10882	-0.545741	0.452388	0.974019	1.69354	1.05594	1.42512	c4
AW112010		-0.456025	-0.796694	0.361734	-0.30292	-0.372841	-2.11621	-0.852384	0.596463	1.46177	1.20858	1.27964	-0.0111108	c4
Afap1l1	AFAP1L1	-0.629628	-1.46715	-0.669224	-0.975714	-0.725761	-0.109682	-0.723269	0.160169	0.818224	1.64937	1.30366	1.369	c4
Ly6a	LY6S	-0.292929	-0.607995	-0.576563	-0.537978	-0.420651	-1.40633	-0.535472	-0.334512	0.0677919	1.67459	2.24328	0.726777	c4
Fgd2	FGD2	-0.556541	-0.413454	0.00695485	-0.874307	-0.992094	-0.0273593	-1.29033	-1.06181	1.12236	1.38774	1.07551	1.62333	c4	Yes
Tcp11l1	TCP11L1	-0.563449	-0.625522	-1.09829	-1.48088	-0.509876	0.962252	-0.470135	0.32776	0.586124	2.41472	0.00651558	0.450783	c4
Tcp11l2	TCP11L2	-0.775281	-1.09568	-0.683962	-1.03842	-1.43084	-0.0209851	-0.393515	0.738476	0.829646	1.52641	0.908779	1.43536	c4	Yes
Bgn	BGN	-0.678745	-0.470992	0.161333	-0.398051	-0.300317	0.319871	-0.688689	-0.930764	-0.962143	1.92874	2.21702	-0.197271	c4
Sgip1	SGIP1	-1.21837	-0.306119	-0.113969	-0.310753	-0.950351	-0.584465	-0.986754	0.0824803	-0.462126	1.56298	1.52762	1.75982	c4
Myl7	MYL7	-0.385726	-0.385726	-0.385726	-0.385726	-0.385726	-0.385726	-0.385726	-0.116214	-0.385726	-0.385726	3.24499	0.342764	c4
Itgb2	ITGB2	-1.1158	-0.350872	-0.0903884	-0.881919	-0.661823	-0.640109	-0.826426	0.51063	-0.592474	2.12295	1.31606	1.21017	c4	Yes
Gpd1	GPD1	-0.693094	-0.435157	-0.808577	-0.694962	-0.78278	-1.01014	-0.499286	-0.323563	1.99958	1.29099	1.53818	0.418813	c4
Limd2	LIMD2	-1.25807	-0.160892	-0.101738	-0.823857	-1.06191	-1.27467	-0.732305	0.717744	0.657793	1.48809	1.29157	1.25825	c4	Yes
Axl	AXL	-1.01299	-0.650147	-0.998845	-1.0503	-1.17835	-0.373137	0.250541	0.465831	0.747624	1.26739	2.0634	0.468991	c4
Gm7901		-0.778322	-0.192142	-1.50303	-0.257346	-0.751723	0.527539	-0.557284	-0.594286	0.0578444	2.45399	1.13487	0.459896	c4
Fam49a		-0.886742	-1.39278	-1.24074	-0.420099	-0.571022	-0.71857	0.68044	0.592971	0.00194841	0.996888	1.99515	0.962552	c4
Ralgds	RALGDS	-0.854267	-1.4685	-0.260015	-0.703199	-0.217818	-1.4293	-0.199488	0.145157	1.15972	1.58779	1.23358	1.00633	c4	Yes
Nat8l	NAT8L	-0.689705	-0.892049	-0.274356	-1.26994	0.17643	-1.16823	-1.04302	0.198516	0.909253	1.36366	1.01723	1.67221	c4
Itga2	ITGA2	-1.0441	-0.765998	-1.01903	-0.190471	-0.896184	-0.733617	-0.121507	0.538695	0.411315	2.40796	1.27058	0.142357	c4
Itga6	ITGA6	-0.698366	-0.868885	-0.54855	-1.305	-1.14608	-0.49516	-0.437976	0.744178	0.505417	1.68367	1.46338	1.10336	c4
Tlr2	TLR2	-0.620823	-0.429751	-0.151078	-0.622006	-0.974337	0.0509928	-1.68957	-0.00120042	-0.15193	1.7933	1.21845	1.57796	c4	Yes
Tlr1	TLR1	-1.37349	-0.873802	-0.10561	-0.827227	0.235103	-0.812814	-0.475646	0.51467	-0.684656	2.04318	1.08352	1.27677	c4
Tnks1bp1	TNKS1BP1	-0.564248	-0.239948	-0.619248	-0.805175	-0.811921	0.516086	-1.35205	-0.252848	0.491089	2.47158	1.19338	-0.0267018	c4
Tlr7	TLR7	-0.923111	-0.511769	-0.47021	-0.539575	-0.629571	-1.42753	-0.0758467	0.668956	-0.630414	1.58391	1.80438	1.15078	c4
Tspoap1	TSPOAP1	-1.3886	-0.247603	-0.217078	-1.6169	0.120716	-0.516252	-1.04527	0.234709	0.706585	1.01368	1.58855	1.36746	c4	Yes
Bcl9l	BCL9L	-0.927503	-0.787109	-0.818596	-1.24517	-0.522762	-0.17161	-0.630182	-0.117832	0.590624	1.38566	1.78611	1.45837	c4
Nckap5l	NCKAP5L	-1.06	-0.698039	-0.450654	-0.790592	-1.12966	-0.497022	-0.83223	0.200129	0.921678	1.78063	1.18007	1.37569	c4	Yes
Bmf	BMF	-0.753573	-0.317585	-0.693105	-1.09888	-0.981667	-1.1779	0.522229	0.646303	-0.396784	1.94155	1.21811	1.09131	c4	Yes
Hip1	HIP1	-0.837012	-0.554113	-0.567443	-1.00001	-1.15352	-0.668468	-0.525307	0.169777	0.453577	1.44862	1.78251	1.4514	c4	Yes
AC122211.1		-0.358973	-0.358973	-0.358973	-0.358973	0.0750814	-0.133228	-0.358973	-0.358973	-0.358973	3.2889	-0.358973	-0.358973	c4
Sgk1	SGK1	-1.6662	0.0287745	-1.2778	-1.41686	-0.310382	0.521356	-0.318535	0.952576	0.395718	1.23283	1.56256	0.295982	c4
Pik3cd	PIK3CD	-1.02295	-0.479775	-0.59104	-1.39682	-0.56429	-0.927289	-0.481005	0.518727	0.616841	1.1728	1.65435	1.50046	c4	Yes
Rhbdf2	RHBDF2	-1.24987	-0.935737	-0.960914	-0.801841	-0.747454	0.361875	-0.674737	0.476598	1.7051	1.77673	0.589165	0.461091	c4
Plau	PLAU	-1.08157	-0.190507	-0.424152	-0.580391	-0.808194	-0.844296	-1.33831	0.385521	1.75193	0.414622	1.50555	1.20979	c4	Yes
Xdh	XDH	-1.05219	-0.278495	-0.308267	-0.888863	-1.00241	-0.407726	-1.15295	0.201475	1.75922	1.01784	1.77292	0.339438	c4	Yes
Jup	JUP	-0.441984	-1.03279	-0.212982	-0.963929	-0.721259	-1.5642	-0.174679	0.235836	1.05965	1.72126	1.51129	0.583789	c4	Yes
Gm14676		-0.301511	-0.301511	-0.301511	-0.301511	-0.301511	-0.301511	-0.301511	-0.301511	-0.301511	3.31662	-0.301511	-0.301511	c4
Gpr132		-1.34671	-1.29177	-0.628139	-0.804972	-0.058339	-0.317219	-0.345217	0.426031	-0.219589	1.60853	1.45398	1.52342	c4	Yes
C3	C3	-1.69095	-0.289291	-0.00230058	-1.22594	-0.357349	-0.696199	-0.977228	0.830842	0.54446	1.24491	1.41074	1.2083	c4
Gm34144		-0.301511	-0.301511	-0.301511	-0.301511	-0.301511	-0.301511	-0.301511	-0.301511	-0.301511	3.31662	-0.301511	-0.301511	c4
Amot	AMOT	-0.754012	-0.517557	-0.851257	-0.985258	-1.17864	-0.431347	-0.941461	0.692409	0.910708	1.17546	1.72869	1.15227	c4	Yes
Emb	EMB	-1.03646	-0.348774	-0.474401	-0.679207	-0.843561	-0.497506	-1.34073	0.431125	0.160314	1.55495	1.48185	1.59241	c4	Yes
Ncs1	NCS1	-0.476929	-0.672372	-0.879599	-0.462859	-0.0109771	-0.557496	-0.872785	-0.59221	-0.543981	1.86787	1.60059	1.60075	c4
Zfp608	ZNF608	-0.52777	-0.220511	-0.221206	-1.288	-1.07838	-1.08662	-0.573322	0.893245	-0.202811	1.41912	1.81356	1.07269	c4
Cyp2f2	CYP2F1	-0.632321	-0.632321	-0.632321	-0.632321	-0.632321	-0.632321	-0.582615	-0.594895	0.274038	1.25891	2.5366	0.901892	c4
Id1	ID1	-1.12473	-0.320406	-1.01845	-0.430081	-0.533579	0.128492	-0.694925	0.242383	-0.74191	2.39439	1.25088	0.847927	c4
Flt1	FLT1	-1.26343	-0.154063	0.0181957	-0.833191	-0.329158	-1.72905	-0.816259	1.38009	0.794869	1.5275	0.882791	0.521708	c4
Gm16134		-0.301511	-0.301511	-0.301511	-0.301511	-0.301511	-0.301511	-0.301511	-0.301511	-0.301511	3.31662	-0.301511	-0.301511	c4
Nlrp1a	NLRP1	-1.17082	-0.0488566	-0.107122	-0.897576	-1.38733	-0.800758	-0.761906	0.513518	0.612157	0.863964	1.27055	1.91418	c4	Yes
Il10ra	IL10RA	-0.679609	-0.77011	-0.210757	-0.741459	-1.26617	-0.700824	-0.631382	-0.337418	1.01536	1.99473	1.05162	1.27602	c4
Scarf1	SCARF1	-0.923091	0.0834965	-1.13924	-0.0413099	0.0144417	-0.708456	-0.8271	0.678997	-1.42498	1.46755	1.54121	1.27848	c4	Yes
S1pr1	S1PR1	-0.635628	-0.40326	-0.27601	-0.841558	-1.00308	-0.324116	0.475603	0.156518	-0.732317	1.73386	2.34508	-0.495088	c4
Car4	CA4	-0.447148	-0.447148	-0.447148	-0.447148	-0.447148	-0.447148	-0.447148	-0.447148	-0.447148	2.19366	2.27782	-0.447148	c4
Rab19	RAB19	-0.702495	-0.709839	-0.931375	-1.05942	-0.85423	-1.4472	0.496212	1.22184	1.53836	1.05348	0.678839	0.715835	c4	Yes
Atp1b1	ATP1B1	-1.2088	-0.468302	-0.0684402	-0.806636	-0.2831	-0.770013	-1.08149	0.587665	0.0808541	1.30338	2.37859	0.336285	c4	Yes
Dusp22	DUSP22	-0.884313	-0.299213	-0.682032	-0.452078	-0.605741	0.424707	-0.627952	-0.175567	-1.39961	1.88412	1.47216	1.34551	c4	Yes
Coro7	CORO7	-1.11539	-0.348828	-0.304174	-1.01738	-1.03537	-1.36555	-0.124457	0.896234	0.307055	1.39164	1.48334	1.23287	c4	Yes
Tcap	TCAP	-0.450412	-0.450412	-0.450412	-0.122903	-0.450412	-0.450412	-0.450412	0.145401	-0.450412	-0.450412	3.19213	0.388668	c4
Casp4	CASP3	-0.381765	-0.257816	-0.0741058	-0.659067	-1.1264	-1.80747	-0.965666	1.16294	0.991194	1.2486	1.27988	0.589682	c4
Hopx	HOPX	-0.754527	-0.38954	-0.350454	-0.390374	-0.620605	-0.919901	-0.277571	0.555841	-1.46251	1.27824	1.84513	1.48628	c4
Casp1	CASP1	-0.640202	-0.269345	-0.210507	-0.522032	-0.998593	-0.994788	-1.19795	0.596269	-0.262545	2.13427	1.21176	1.15367	c4
Ccm2l	CCM2L	-1.47855	-0.382465	-0.606517	-0.998742	-0.698612	-0.385419	-0.88668	1.03381	0.576982	1.86751	1.16904	0.789647	c4
Plaur	PLAUR	-1.7162	-0.452612	-0.142254	-0.452292	-0.00858768	0.530076	-1.60546	-0.536966	0.502664	1.66133	1.09347	1.12683	c4	Yes
Il16	IL16	-0.99477	-0.704725	-0.44922	-0.915261	-0.964954	-0.270597	-1.02647	0.544011	0.175572	1.56666	1.43316	1.6066	c4
Igfbp2	IGFBP2	-0.53549	-0.53549	-0.53549	-0.53549	-0.53549	-0.53549	-0.259	-0.53549	-0.53549	2.57992	1.70823	0.25477	c4
Zfp516	ZNF516	-1.44676	-0.512094	-0.129733	-0.872426	-0.932439	-0.562267	-0.932234	0.664735	0.500616	1.4626	1.67289	1.08711	c4
Kbtbd11	KBTBD11	-0.818943	-0.610196	-0.767827	-0.703552	-0.713801	-1.00357	-0.54962	0.135835	0.380736	0.87854	1.92476	1.84764	c4
Lrg1	LRG1	-1.18277	0.218639	-0.682832	-0.833351	-0.573854	-1.21893	-0.7366	1.34953	-0.10812	1.57514	1.49402	0.699128	c4
Dusp7	DUSP7	-0.950003	-0.877543	-0.927855	-0.242266	-0.892157	0.203129	-1.09621	-0.054425	0.650443	2.17979	0.705928	1.30117	c4	Yes
Ube2w	UBE2W	-1.43481	-0.938436	-0.432888	-0.500337	-0.78144	-0.923011	-0.329342	1.17955	0.404448	1.96393	1.02593	0.766411	c4	Yes
Sh3d19	SH3D19	-0.698368	-0.455807	-0.990049	-1.27574	-0.807673	-1.24095	0.358336	0.752049	0.322788	1.77284	1.08799	1.17459	c4
Inhbb	INHBB	-0.649586	-0.649586	-0.649586	-0.649586	-0.598923	0.63793	-0.649586	-0.649586	0.30507	2.4838	1.50131	-0.431666	c4
Cd6	CD6	-1.00208	-0.18314	-0.504269	-1.08037	-0.550663	-0.389532	-0.543798	1.26212	-1.14206	1.42595	1.66486	1.04296	c4
Mgst1	MGST1	-1.54942	-0.711914	-0.27249	-1.07883	-0.632698	-0.0621104	-1.00564	0.417007	1.49064	1.42607	1.14828	0.831109	c4	Yes
Csf3r	CSF3R	-1.38594	-0.12939	-0.366623	-1.26976	-0.220575	-0.836078	-1.1109	0.741281	0.539188	1.53272	1.29939	1.20669	c4
Tlr6	TLR6	-0.502285	-0.0190972	0.0740463	-0.493552	-0.56204	0.303181	-0.77554	0.736843	-2.1568	2.10704	0.755693	0.532508	c4	Yes
Gm5298		-0.346093	-0.346093	-0.346093	-0.346093	0.179143	-0.346093	-0.346093	-0.346093	-0.346093	3.28178	-0.346093	-0.346093	c4
Adgre1	ADGRE1	-0.819269	-0.326193	0.223363	-0.292443	0.00830111	-1.27668	-0.606588	-0.168999	-1.30459	1.81504	0.99441	1.75365	c4
Lypd2	LYPD2	-0.438093	-0.438093	-0.438093	-0.438093	-0.438093	-0.438093	-0.438093	-0.438093	-0.438093	-0.438093	2.68263	1.69831	c4
Rnase4	RNASE4	-0.300853	-0.210171	-0.124555	-0.467011	-0.690127	-1.41203	-0.321536	0.539867	-1.41203	1.56554	1.80974	1.02316	c4	Yes
Dntt	DNTT	-0.403676	-0.396222	0.619377	0.333269	-0.180979	0.686958	-0.739513	0.149992	-2.7647	0.72367	0.984889	0.986937	c4
Gm14524		-0.301511	-0.301511	-0.301511	-0.301511	-0.301511	-0.301511	-0.301511	-0.301511	-0.301511	3.31662	-0.301511	-0.301511	c4
Gm19843		-0.3186	-0.3186	-0.3186	-0.3186	-0.3186	-0.3186	-0.3186	-0.3186	-0.3186	3.31196	-0.125955	-0.3186	c4
Alas1	ALAS1	-1.54356	-0.0758297	-0.435042	-0.901633	0.155177	-0.170451	-1.73546	0.599405	0.209653	1.27084	1.50834	1.11855	c4
Slc34a2	SLC34A2	-0.615594	-0.615594	-0.615594	-0.615594	-0.615594	-0.615594	-0.615594	-0.615594	0.903123	1.0263	2.64078	0.354551	c4
Gm42430		-0.426736	-0.426736	-0.426736	-0.426736	-0.186898	-0.426736	-0.426736	-0.426736	-0.426736	3.0663	-0.426736	0.961218	c4
Zfp462	ZNF462	-1.27535	-0.976095	-1.36484	-0.725657	-0.838676	0.797565	-0.0732395	0.234785	1.78648	0.408777	1.34474	0.681503	c4
Tmem100	TMEM100	-0.575478	-0.575478	-0.575478	-0.575478	-0.575478	-0.575478	-0.575478	-0.448179	-0.417153	2.55793	1.3021	1.03365	c4
Chd7	CHD7	-1.94852	-0.223525	0.0801601	-1.17503	-0.30896	-0.187005	-1.09505	0.810214	0.93618	1.33442	1.41008	0.367046	c4	Yes
Gm4070		-0.690725	-1.09224	-0.468017	-0.9913	-1.12629	0.236287	-0.324153	-0.424378	1.10723	1.50829	1.9847	0.280601	c4
Lpxn	LPXN	-1.12786	-0.329217	-0.323008	-1.04439	-0.943048	-1.01763	-0.0520495	-0.171341	0.425776	1.17746	1.9282	1.4771	c4	Yes
Ramp1	RAMP1	-1.10697	-0.409532	-0.0758407	-0.238289	-0.324665	-0.741149	-1.86366	0.211213	0.2049	1.31494	1.5958	1.43325	c4	Yes
Cxcl1	CXCL1	-0.557032	-0.557032	-0.557032	-0.557032	-0.557032	0.950944	-0.557032	-0.557032	-0.557032	2.19215	1.87019	-0.557032	c4
Gab2	GAB2	-1.01345	-0.81296	-0.527952	-1.13548	-1.03494	-0.752578	0.758479	0.61773	-0.305267	1.60657	1.51875	1.08109	c4	Yes
Arl11	ARL11	-1.27129	-0.194491	-0.469924	-0.661818	-1.06503	-0.771968	-0.854018	0.481371	0.291446	1.78045	1.37269	1.36258	c4	Yes
Gm7299		-0.810137	-0.810137	-0.810137	-0.259375	-0.810137	1.15876	-0.120929	0.152569	-0.810137	2.44345	1.07003	-0.393812	c4
Arid5b	ARID5B	-1.12819	-0.78864	-0.391559	-1.1368	-0.945333	0.00853718	-0.860352	0.477999	0.410907	1.27515	1.90275	1.17553	c4	Yes
Arid5a	ARID5A	-1.67525	-0.489472	-0.591346	-1.26385	-0.297767	-0.13984	-0.846587	0.422922	1.20726	1.094	1.39193	1.188	c4	Yes
Pbxip1	PBXIP1	-0.955374	-0.52357	-0.387413	-1.32196	-0.810553	-1.12575	-0.0874882	0.867646	0.0512058	1.51845	1.57797	1.19683	c4	Yes
Cd33	CD33	-0.919227	-0.774151	-0.851441	-0.987638	-0.689789	-0.754819	-0.88428	1.07342	0.917246	1.41524	1.31923	1.13621	c4	Yes
Cd34	CD34	-0.432265	-0.937985	-0.32292	-0.764035	-0.8467	-0.138818	-1.34631	-0.140202	0.140307	1.65601	1.50616	1.62676	c4
Ly9	LY9	-0.902838	-0.426893	-0.401568	-0.955942	-0.218945	-0.400992	-1.34968	0.29694	-0.102011	0.615203	1.8198	2.02693	c4
Ctsg	CTSG	-1.8051	0.0659322	-0.298898	-0.433025	-0.552035	-0.641557	-1.46696	1.34399	0.664609	0.930625	1.28945	0.902964	c4	Yes
Scnn1g	SCNN1G	-0.454995	-0.454995	-0.454995	-0.454995	-0.454995	-0.454995	-0.454995	-0.454995	-0.454995	1.23227	2.93481	-0.0721281	c4
Gm14131		-0.564414	-0.564414	-0.564414	0.0317385	-0.564414	2.10027	-0.35034	-0.115882	-0.564414	2.28512	-0.564414	-0.564414	c4
Gpr171	GPR171	-0.158795	-0.842817	-0.707054	-0.714532	-1.51316	-0.356073	-0.355432	-0.289193	0.351732	1.42164	1.09281	2.07087	c4
Ctss	CTSS	-0.513606	-0.434177	0.444067	-0.192276	-0.744039	-0.0211291	-1.47699	-0.951711	-0.69751	1.85418	1.28739	1.4458	c4
Marcksl1	MARCKSL1	-1.3777	-0.755005	-0.613196	-0.202814	-1.23066	-0.582775	-0.779885	0.502666	1.20911	1.21198	1.16563	1.45265	c4	Yes
Abcg1	ABCG1	-0.457566	-1.27884	-0.640276	-1.15648	-0.727341	-0.926607	0.661683	0.230544	0.391129	2.22882	0.891732	0.783192	c4
Gm11895		-0.32734	-0.32734	-0.32734	-0.32734	-0.32734	-0.32734	-0.32734	-0.0322693	-0.32734	3.30567	-0.32734	-0.32734	c4
Nlrp3	NLRP3	-0.49204	-0.167886	-0.539446	-0.607276	-0.491226	-1.37002	-0.219975	1.53742	-1.37002	1.12861	1.17348	1.41839	c4
Trf	TF	-0.523504	-0.472886	0.0226269	-0.571225	-1.15067	-0.0452609	-1.4372	0.105996	-0.620356	1.7404	1.5025	1.44958	c4	Yes
Cldn3	CLDN3	-0.612774	-0.612774	-0.612774	-0.612774	-0.612774	-0.612774	-0.612774	-0.612774	1.78589	1.64979	1.73564	-0.269127	c4
Tnfrsf13b	TNFRSF13B	-1.43397	-0.767269	-0.611182	-0.951942	-0.601245	-0.246372	-1.03344	0.979441	0.944558	1.01402	1.21161	1.49579	c4
Cldn5	CLDN5	-0.529915	-0.529915	-0.529915	-0.529915	-0.529915	-0.529915	-0.529915	-0.529915	-0.529915	1.73717	2.47994	0.552118	c4
Mdfi	MDFI	-0.820033	-0.335904	-1.55574	-0.327737	-1.18072	-0.891997	-0.39383	0.90258	0.808407	1.47939	1.11096	1.20462	c4
Kcnk12	KCNK12	-0.954588	-0.220041	-0.32964	-0.531957	-0.263856	0.689733	-1.96344	-0.590959	-0.00646362	1.45232	1.14318	1.57571	c4	Yes
Vill	VILL	-1.08233	-0.546854	-1.11492	0.571079	-0.868927	-1.44605	-0.607991	0.476564	1.13668	1.1417	0.869124	1.47193	c4
Trem1	TREM1	-1.30395	-0.170247	-0.756141	-1.43675	0.0235494	-0.628824	-0.946808	0.508553	0.719637	1.14928	1.74283	1.09887	c4	Yes
Mgat5	MGAT5	-1.2927	-0.461696	-0.391841	-0.808222	-0.707277	-0.183411	-1.52109	0.770028	0.526067	1.3413	1.55064	1.1782	c4	Yes
Sftpa1	SFTPA1	-0.630471	-0.630471	-0.630471	-0.630471	-0.630471	0.30282	-0.57037	-0.630471	-0.630471	1.08297	2.55898	1.0389	c4
Cd300a	CD300A	-1.10494	-0.244338	-0.427506	-0.927372	-0.371861	-0.299215	-1.74738	0.164621	0.852259	1.37908	1.47028	1.25637	c4
Cxcl15		-0.556681	-0.556681	-0.556681	-0.556681	-0.556681	-0.556681	-0.350702	-0.556681	-0.556681	1.80736	2.40419	0.592599	c4
Nagk	NAGK	-0.468148	0.0188694	-0.281653	-0.00999083	-0.309805	-0.0696248	-0.22427	0.276912	-2.6236	1.0515	1.31981	1.32	c4	Yes
Socs2	SOCS2	-0.389422	-0.447622	-0.846906	-0.843778	-0.567511	-1.07419	0.461121	0.175316	-1.07419	1.71192	1.78203	1.11322	c4	Yes
Camk2d	CAMK2D	-0.934081	-1.31561	-0.330648	-0.904665	-1.23167	-0.152951	-0.349533	0.4971	0.727503	2.01865	0.949573	1.02633	c4	Yes
Dhrs7	DHRS7	-1.51069	-0.996383	-0.691592	-0.882429	-0.873268	0.552954	-0.850446	1.07048	0.78046	1.01707	1.0409	1.34294	c4	Yes
Rogdi	ROGDI	-1.20037	-0.780583	-0.00287033	-1.26789	-0.917864	0.0485161	-0.969515	0.258711	1.43848	0.601349	1.11147	1.68057	c4	Yes
Camk2a	CAMK2A	-0.850085	-0.321003	-0.733341	-0.839963	-0.94967	-0.986564	-0.348456	0.905533	-0.200561	2.19029	1.05695	1.07687	c4
Runx1	RUNX1	-0.876794	-1.17061	-0.302212	-1.12612	-0.643854	-0.0529624	-0.192804	-0.221908	-0.25643	1.88549	1.50511	1.45309	c4	Yes
Atp1a3	ATP1A3	-1.12955	-0.434511	-0.190075	-1.18267	-1.30408	-0.260878	-0.780814	0.190056	0.902666	1.40692	1.48996	1.29297	c4	Yes
Slc36a4	SLC36A4	-1.72828	-0.439927	-0.350323	-0.870842	0.0569573	-0.179377	-1.45313	0.833732	0.813115	0.401165	1.55854	1.35837	c4
Gm5855		-0.497395	-0.388037	-0.781208	-0.694963	-0.379338	0.880138	-0.625415	-0.603387	1.3993	2.41855	-0.981545	0.253303	c4
Eepd1	EEPD1	-1.17949	-0.83035	-0.605673	-0.940922	-0.304879	0.319736	-0.740925	0.572748	-0.615689	2.09267	1.53109	0.701684	c4	Yes
Gapdh-ps14		-0.318378	-0.318378	-0.318378	-0.318378	-0.318378	-0.318378	-0.318378	-0.318378	-0.128306	3.31208	-0.318378	-0.318378	c4
Rps6ka2	RPS6KA2	-1.42133	-0.472478	-0.44973	-1.17205	-0.392168	-1.0144	-0.416507	0.562293	0.427712	1.45421	1.34327	1.55117	c4	Yes
Rbfox2	RBFOX2	-0.860072	-0.477906	-1.1598	-0.666546	0.0706167	-0.99508	-0.526781	0.478943	-0.0893848	0.6457	2.46327	1.11705	c4
Gm46496		-0.342923	-0.342923	-0.342923	0.142317	-0.342923	-0.342923	-0.342923	-0.342923	-0.342923	3.28691	-0.342923	-0.342923	c4
Tmem38b	TMEM38B	-1.56067	-0.203621	-0.119002	-0.941111	-0.489714	0.103789	-1.6737	1.0201	0.265746	0.925792	1.46273	1.20965	c4
Rai14	RAI14	-0.621604	-0.854158	-0.443039	-1.40454	-0.930622	-0.701005	-0.208929	0.539812	0.518941	2.16293	1.27837	0.663849	c4
Dgkg	DGKG	-1.51919	-0.48448	-0.229512	-1.2389	-0.133483	-1.10295	-0.502723	0.997355	0.710486	1.62834	1.42426	0.450806	c4	Yes
Met	MET	-1.38253	-0.750048	-0.413131	-1.0001	-0.891797	-0.337319	-0.538523	0.100323	0.839497	1.2631	1.4916	1.61893	c4
Tmem178	TMEM178A	-0.861226	-0.45218	-0.02871	-0.297355	-0.595056	-1.09389	-0.636244	0.256421	-1.09389	1.40076	1.69974	1.70163	c4
Ly6c1	LY6S	-1.30764	-0.108202	-0.877381	-0.776309	-0.907086	0.0544999	-0.53575	-0.149715	0.0736093	1.42464	2.22611	0.883219	c4
Tmem173		-0.924297	-0.270474	-0.220053	-0.542384	-0.426362	-0.502556	-1.66508	-0.141798	0.0491648	1.82668	1.09583	1.72132	c4	Yes
Lmbr1l	LMBR1L	-0.828264	-0.202972	-0.452446	-0.898718	-0.126278	-1.25593	-0.48858	0.252792	-0.533647	2.41527	1.03138	1.08739	c4	Yes
Rab11fip4	RAB11FIP4	-0.925364	-0.84908	-0.27432	-1.32626	-0.769208	-0.403735	-0.482965	0.209529	0.442545	2.2635	1.06371	1.05165	c4
Grap	GRAP	-1.47274	-0.838919	-1.12001	-0.63463	-0.488936	-0.756843	0.232151	0.452959	0.47099	0.882773	1.77993	1.49328	c4
Plod3	PLOD3	-1.20559	0.116308	-0.270403	-0.975876	-0.398879	-0.571631	-1.40178	0.234691	-0.100814	1.54035	1.61005	1.42357	c4	Yes
Cdkn1a	CDKN1A	-0.305322	-0.701471	0.102979	-0.410937	-0.528098	0.00406958	-0.308159	0.455668	-1.97992	1.02782	2.36656	0.276812	c4
Fam20c	FAM20C	-1.71102	-0.339748	-0.442068	-0.844775	-0.722427	-1.17073	-0.124686	1.12485	1.01683	0.99441	1.55069	0.668675	c4
Cyp39a1	CYP39A1	-1.57533	-0.982258	-0.415827	-0.832066	-0.578246	-0.66723	-0.100783	0.57051	0.515759	2.07868	1.0723	0.914492	c4
Gm13981		-0.473077	-0.473077	-0.473077	-0.473077	-0.473077	2.31863	-0.473077	-0.473077	-0.473077	2.13781	-0.198745	-0.473077	c4
Gabbr1	GABBR1	-0.468006	-0.846258	-0.349932	-0.655738	-0.957931	-1.8026	0.445346	0.787162	0.0867838	0.564441	1.81256	1.38417	c4	Yes
Tmem132a	TMEM132A	-0.923674	-0.732265	-0.561764	-0.501848	-0.72821	-1.332	-0.733511	0.370418	0.715998	1.37304	1.56312	1.4907	c4
Ccdc9b	CCDC9B	-0.76633	-0.297045	-0.210159	-0.888643	-0.439738	-1.28935	0.253184	0.594527	-1.28935	1.52041	1.7858	1.0267	c4	Yes
Gsn	GSN	-0.78741	-0.258739	0.0310122	-0.949157	-0.904705	-0.543141	-0.32624	0.0949694	-0.551824	0.828838	2.80668	0.559713	c4	Yes
Plagl1	PLAGL1	-0.772585	-0.558762	-0.684087	-0.805492	-0.892856	-1.05318	-0.892388	1.00321	0.731588	0.949215	1.93623	1.03911	c4
Otulinl	OTULINL	-1.244	-0.727889	-0.562832	-0.781079	-0.866778	-1.09329	-0.336971	0.601278	0.807552	1.49904	1.26186	1.44311	c4	Yes
Bhlhe40	BHLHE40	-1.19754	0.0433872	-0.308796	-0.830252	-0.649273	-0.619338	-0.919847	-0.29787	0.0310323	2.15942	1.40327	1.18581	c4	Yes
Cds1	CDS1	-0.759891	-0.606027	0.56831	-0.525823	-0.205194	-0.298173	-1.48855	-0.916994	-0.373801	1.38695	1.50196	1.71724	c4	Yes
Gadd45b	GADD45B	-1.35558	-0.310187	-0.775583	-1.00547	-0.724875	-0.308944	-0.911913	0.826559	0.280202	1.4606	1.65269	1.17251	c4	Yes
Ager	AGER	-0.669005	-0.466518	-0.369401	-0.367623	-0.154045	-1.00718	-0.185665	-0.496037	-1.00718	1.76875	2.26398	0.689922	c4
Gadd45g	GADD45G	-0.371255	-0.38707	-1.21528	-0.789873	-0.691361	-0.762355	-1.14236	0.549551	0.641335	0.812391	2.02586	1.33041	c4	Yes
Ppp1r18	PPP1R18	-1.72428	-0.216639	-0.234	-0.771339	-0.869075	-0.429721	-1.04351	0.712496	0.549924	1.45043	1.47547	1.10024	c4
Fcgr3	FCGR2A	-1.65421	-0.120519	-0.0432294	-1.04375	-0.571363	-0.455367	-1.24201	0.712765	0.427453	1.55906	1.16736	1.26382	c4	Yes
Gm14065		-0.301511	-0.301511	-0.301511	-0.301511	-0.301511	-0.301511	-0.301511	-0.301511	-0.301511	3.31662	-0.301511	-0.301511	c4
Tnfaip8l2	TNFAIP8L2	-0.831661	-0.939323	-0.477341	-1.13347	-1.41871	-0.603364	-0.183637	0.667798	1.18214	1.23733	1.21202	1.28821	c4	Yes
Entpd1	ENTPD1	-0.888062	-0.381452	-0.101612	-1.09454	-0.460658	-1.01092	-1.05183	0.484721	0.555702	2.3672	1.03478	0.546661	c4
Gbp3	GBP4	-0.91843	-0.561474	-0.137632	-1.06396	-1.07556	-0.894421	-0.915848	0.419997	1.26157	1.49944	1.31797	1.06835	c4
Gbp2	GBP2	-0.0378977	-1.45572	0.153579	-0.562986	-1.07193	-0.502835	-0.839317	0.0155614	0.745987	1.36497	2.23839	-0.0477961	c4
Cfap57	CFAP57	-1.78384	-0.591514	-1.0135	-1.04728	-0.178915	0.378732	-0.754919	1.35041	0.567816	0.595605	1.35943	1.11798	c4	Yes
Gbp5	GBP5	-0.691521	-0.528863	-0.414027	-0.551289	-0.901672	-1.51262	-0.619769	0.0682262	1.77408	1.11614	1.53504	0.726276	c4
Smad1	SMAD1	-0.901128	-0.599936	-0.710882	-1.0021	-0.694652	-1.16103	-0.633224	0.543383	1.04359	1.51116	1.41746	1.18735	c4	Yes
Milr1	MILR1	-1.36099	-0.386083	-0.179532	-0.972292	-1.16094	0.0688046	-1.158	0.626983	0.357099	1.27925	1.38428	1.50142	c4	Yes
Gm17799		-0.301511	-0.301511	-0.301511	-0.301511	-0.301511	-0.301511	-0.301511	-0.301511	-0.301511	3.31662	-0.301511	-0.301511	c4
Tmem215	TMEM215	-0.486959	0.0551005	-0.770883	-0.146928	-0.644412	0.157064	-1.10263	-0.130606	-1.44995	2.05109	0.99618	1.47293	c4
Fbxw4	FBXW4	-1.25889	-0.515902	-0.671619	-0.813279	-1.22996	0.456862	-0.472005	-0.243262	0.646365	0.649412	1.38374	2.06853	c4	Yes
Prdx4	PRDX4	-0.738994	-0.677241	-1.30141	-0.258924	-0.74314	-0.89205	-0.0433024	-0.188269	0.0271452	1.6025	1.84827	1.36542	c4	Yes
Tyrobp	TYROBP	-0.690871	-0.408975	0.334733	-0.679398	-0.45538	-0.527393	-1.43399	-0.102734	-0.772534	1.85812	1.30253	1.57589	c4	Yes
Ms4a6c		-0.423734	-0.445555	0.254738	-0.404488	-0.96773	-0.67516	-1.42181	-0.294738	-0.40086	1.78236	1.31929	1.67769	c4
Gm4607		-0.301511	-0.301511	-0.301511	-0.301511	-0.301511	-0.301511	-0.301511	-0.301511	-0.301511	3.31662	-0.301511	-0.301511	c4
Col4a2	COL4A2	-0.620142	-0.497556	-0.848791	-0.533486	-0.41459	0.0643035	-1.14786	-0.246325	0.0120429	0.734843	2.78607	0.711489	c4
Col4a1	COL4A1	-0.340923	-0.40445	-0.321571	-0.319117	-0.604716	0.125579	-0.764805	-0.764805	-0.764805	0.991578	2.88349	0.284541	c4
Plac8	PLAC8	-1.24887	-0.242106	-0.339578	-0.831354	-0.648104	-0.675351	-1.46412	0.750953	0.581516	1.37576	1.41204	1.32922	c4	Yes
Clec5a	CLEC5A	-1.43748	0.17939	-0.620769	-1.11726	-0.2823	-0.471638	-1.11328	0.977656	-0.216527	1.63919	1.18999	1.27303	c4
Gm7986		-0.33057	-0.33057	-0.33057	-0.33057	-0.33057	-0.33057	0.00308724	-0.33057	-0.33057	3.30261	-0.33057	-0.33057	c4
Gm41073		-0.301511	-0.301511	-0.301511	-0.301511	-0.301511	-0.301511	-0.301511	-0.301511	-0.301511	3.31662	-0.301511	-0.301511	c4
Tm4sf1	TM4SF1	-0.559879	-0.559879	-0.559879	-0.559879	-0.356283	-0.559879	-0.559879	-0.559879	-0.559879	1.05231	2.63394	1.14906	c4
Slc9a9	SLC9A9	-0.70789	-0.385412	-0.316741	0.00694257	-0.550728	-1.93693	-0.341994	0.109427	0.526063	2.44048	0.291809	0.864974	c4
Celsr1	CELSR1	-0.918193	-0.330637	-0.330746	-1.4031	-0.428176	-0.658643	-1.20366	0.717981	0.383147	0.864738	1.76414	1.54315	c4	Yes
Gm43672		-0.586182	0.288214	0.303778	-0.0793514	-0.0948719	-2.09229	-0.422839	0.589671	-1.42722	1.67702	0.999194	0.844884	c4	Yes
Gm47451		-0.397082	-0.397082	-0.397082	0.302076	-0.397082	-0.397082	-0.397082	-0.397082	-0.397082	3.23861	0.0330563	-0.397082	c4
Sowahc	SOWAHC	-0.954296	0.0201087	-0.159021	-0.890244	-0.751719	-0.102819	-1.41593	-0.189175	-0.122489	2.1671	1.38245	1.01603	c4	Yes
Batf2	BATF2	-0.85533	-1.02633	-0.678657	-1.09628	-0.782697	0.376567	-0.730631	-0.151786	1.06415	1.37318	1.98834	0.519474	c4
Slc35e3	SLC35E3	-1.16198	-0.780551	-0.469909	-0.767693	-0.816831	-0.171873	-0.713613	-0.127742	0.181544	1.55054	1.95365	1.32446	c4
Dlg4	DLG4	-0.790782	-0.452851	-0.720806	-1.03378	-1.06484	-1.33793	0.392274	0.406128	0.373063	1.61716	1.01295	1.59941	c4
Tec	TEC	-1.04107	-0.992244	-1.10641	-1.25679	-0.976592	-0.29824	0.538885	1.11364	0.749492	1.59335	0.680321	0.995658	c4	Yes
Nrros	NRROS	-1.21648	-0.685116	-0.948521	-0.911447	-0.716168	-0.389861	-0.648884	0.328421	0.765687	1.49522	1.36232	1.56482	c4	Yes
Thbd	THBD	-0.481507	-0.623456	-0.296834	-1.01199	-0.689705	-0.633474	-1.23791	-0.0011878	0.159838	1.4697	1.8638	1.48273	c4	Yes
Itih5	ITIH5	-0.818266	-0.897813	-0.906245	-0.946211	-0.783013	-0.349736	-1.0435	1.33996	0.697423	1.5161	1.12815	1.06314	c4	Yes
Gm9625		-0.709451	-0.964621	-0.833585	1.64241	1.5644	1.54891	-0.511098	-0.845207	0.0180301	0.53366	-0.610194	-0.83325	c4
5830416I19Rik		-0.869733	-0.675758	-1.08427	-0.967951	-0.520667	-0.123556	-0.826421	-0.366434	1.13789	1.58993	1.14828	1.55869	c4
Cotl1	COTL1	-1.64845	-0.762559	-0.795775	-0.833034	-0.678136	-0.470496	-0.423907	0.738004	1.2014	1.29474	1.29079	1.08743	c4	Yes
Rpl9-ps2		-0.371341	-0.371341	-0.371341	-0.371341	-0.371341	-0.371341	-0.371341	-0.371341	-0.371341	3.22169	-0.371341	0.491725	c4
AC170187.1		-0.312574	-0.312574	-0.312574	-0.312574	-0.312574	-0.312574	-0.188966	-0.312574	-0.312574	3.3147	-0.312574	-0.312574	c4
Map3k14	MAP3K14	-0.559461	-0.573481	-0.374243	-0.694322	-0.625294	-1.54865	-0.860546	0.0806062	0.805865	1.43348	1.80708	1.10896	c4	Yes
Lcp2	LCP2	-1.37196	-1.08378	-0.454468	-1.13766	-1.18231	-0.431818	0.454711	0.832182	0.806582	1.24811	0.989575	1.33083	c4
Abcd2	ABCD2	-1.50179	-0.167558	-0.184102	-0.952628	-0.730807	-0.152446	-1.40869	0.756409	0.242324	1.39296	1.34538	1.36095	c4	Yes
Nrp1	NRP1	-0.870482	-0.322772	-0.445451	-1.02304	-1.37798	-1.03557	-0.31858	0.363035	0.780606	1.36534	1.27866	1.60625	c4	Yes
Nrp2	NRP2	-0.794273	-0.180603	-0.645804	-0.639967	-0.0509695	-0.359521	-0.977194	-0.332479	-1.00174	1.64234	1.7992	1.54101	c4	Yes
Galnt3	GALNT3	-1.4548	-0.379323	-0.638636	-1.04265	-0.976688	-0.563644	-0.477266	0.809314	1.18483	1.76382	0.881744	0.8933	c4
Plxnb2	PLXNB2	-0.488305	-0.732595	-0.554978	-1.03035	-0.951356	-0.357942	-0.755781	-0.182415	0.125393	1.37836	1.79537	1.7546	c4
Map4k3	MAP4K3	-1.37487	-0.640307	-0.295138	-0.973359	-0.612819	-0.385972	-0.436588	-0.32521	0.276269	1.88507	1.26991	1.61302	c4
Map4k4	MAP4K4	-0.50711	-1.02117	-0.983149	-1.05401	-1.08646	-0.437274	-0.0167182	0.428409	0.0834751	1.40744	1.6264	1.56016	c4
Gm47962		-0.502434	-0.502434	-0.502434	-0.326983	0.462747	-0.502434	-0.502434	-0.502434	-0.502434	2.97089	-0.502434	0.91282	c4
Tpd52	TPD52	-1.27228	-0.561923	-0.418337	-0.627551	-1.28582	0.493106	-1.27699	0.39531	0.493857	1.56914	1.20442	1.28707	c4	Yes
Atp10a	ATP10A	-0.469446	-0.877882	-0.549615	-1.02803	-0.510833	-0.428573	-1.19055	0.37629	-0.0617214	1.32016	1.86957	1.55064	c4	Yes
Plppr3	PLPPR3	-1.04518	-0.499479	-0.338017	-0.996582	-0.908688	-0.378114	-1.13469	0.225531	0.512523	1.55127	1.64739	1.36404	c4
Gm5210		-0.39124	-0.39124	-0.39124	-0.39124	-0.39124	-0.39124	-0.39124	-0.39124	-0.39124	3.14276	0.769637	-0.39124	c4
Rhbdl3	RHBDL3	-0.82961	-0.832856	-0.702565	-0.804333	-0.268655	-0.30251	-0.721335	-0.154893	-0.411023	1.72661	1.35856	1.94261	c4
Nfkbie	NFKBIE	-1.14755	-1.09619	-0.0162026	-1.06607	-1.04451	-0.426682	0.107713	0.859514	-0.441072	1.5495	1.46652	1.25504	c4
Shisa5	SHISA5	-1.55986	-0.560996	-0.781606	-0.565137	-0.844251	-1.31189	0.352844	0.880671	1.19127	1.38108	0.976495	0.841368	c4	Yes
Ldlrad3	LDLRAD3	-1.41783	-0.403696	-0.333021	-0.620331	-0.302756	-0.212538	-1.58826	0.505436	0.00974348	1.6369	1.26271	1.46364	c4
Shisa2	SHISA2	-1.56753	-0.839756	-0.654311	-1.18613	-0.432405	-0.136974	-0.443978	1.08173	0.577919	0.484002	1.52584	1.5916	c4
Gm8508		-0.437201	-0.437201	-0.437201	0.317235	0.00862111	-0.437201	-0.437201	-0.437201	-0.437201	3.21991	-0.437201	-0.0481575	c4
Fmnl2	FMNL2	-0.76443	-0.529769	-0.634054	-0.618454	-1.19469	0.426577	-1.3096	0.280141	-0.123875	1.65548	1.74997	1.0627	c4
Gm18859		-0.392912	-0.392912	-0.392912	-0.392912	-0.296196	-0.392912	-0.392912	-0.392912	-0.287446	3.21432	0.512621	-0.392912	c4
Trp53i11	TP53I11	-0.848367	-0.629115	-0.740054	-1.03927	-0.803575	-0.785169	-0.854105	0.516544	1.03911	1.02283	1.58719	1.53397	c4	Yes
Gm13604		-0.413762	-0.413762	-0.413762	-0.179641	-0.413762	-0.413762	0.766782	-0.413762	-0.413762	3.13672	-0.413762	-0.413762	c4
Prkcq	PRKCQ	-0.147738	-1.8899	-1.09195	-0.89942	-0.360344	0.801782	0.79622	0.480412	-0.593253	1.96607	0.234222	0.70389	c4
Decr2	DECR2	-0.72464	-0.460572	-0.437565	-0.577905	-0.981356	-1.33522	-0.832835	0.436652	1.04887	2.11204	0.803211	0.949324	c4	Yes
Hbb-bs		0.111515	0.661218	-0.156304	-0.458047	-0.834021	-1.42127	-1.1867	-0.537832	0.411179	0.279303	2.50209	0.628865	c4
Cyp2b10	CYP2B6	-0.581385	-0.581385	-0.581385	-0.581385	-0.581385	-0.581385	-0.243907	-0.544192	-0.581385	1.67119	2.43241	0.754193	c4
Myo1f	MYO1F	-1.44238	0.0221752	0.0104018	-1.3664	-0.495216	-0.465957	-1.14617	0.252802	0.375036	1.27549	1.44824	1.53198	c4	Yes
Rxra	RXRA	-1.5667	-0.928593	-1.15605	-1.02575	-0.540333	1.2511	1.34841	0.787764	-0.345743	1.08548	0.314752	0.775664	c4	Yes
Il6st	IL6ST	-0.78242	-0.607412	-0.48922	-1.07875	-0.935382	-0.61634	-0.613234	-0.016087	0.268987	1.69219	1.59239	1.58528	c4	Yes
Atrnl1	ATRNL1	-1.21219	-0.714779	-0.326315	-0.673082	-0.293789	-0.167572	-1.27746	0.493623	-0.416107	1.88881	1.55858	1.14028	c4	Yes
Gm1840		-1.68004	-0.413227	-0.263793	-0.843939	-1.13714	-0.39903	-0.378241	0.0897224	1.62363	1.36875	1.16607	0.86724	c4
Lrrc25	LRRC25	-0.517721	-0.0413919	-0.394209	-0.571325	-0.188243	-2.09998	-0.929996	-0.0450888	1.26312	1.5351	1.0429	0.946841	c4
Tmem156	TMEM156	-1.12555	-0.386852	-0.910225	-1.45911	-0.656261	-0.40778	-0.631682	0.860787	1.55676	1.35378	0.873519	0.932622	c4	Yes
Rapgef2	RAPGEF2	-0.928744	-0.434976	-0.485648	-1.03325	-0.732974	-0.859852	-0.65997	0.453767	-0.06892	1.94319	1.35232	1.45506	c4
Gm8995		-0.780401	-0.678362	-0.223014	-1.22216	-0.824029	-0.488742	-1.16841	0.27636	0.666539	1.42556	1.53376	1.4829	c4
Lonrf2	LONRF2	-1.0499	-0.374552	-1.22467	-0.423931	0.302681	-0.623316	2.59664	1.03141	0.539303	-0.503938	-0.459067	0.189341	c5
Grhl2	GRHL2	-0.791866	-0.791866	-0.791866	-0.791866	-0.791866	-0.791866	2.16235	1.3611	1.1416	0.529273	-0.339371	-0.103758	c5
Rps8-ps2		-0.679784	-0.679784	-0.679784	-0.189353	0.0665742	-0.353481	-0.0651425	-0.2051	2.98744	-0.432056	0.910257	-0.679784	c5
Clca3a1		-0.36713	-0.554503	-1.34452	-0.638154	-1.06572	-0.772845	2.1474	1.46067	0.59043	0.540226	-0.332878	0.337026	c5
Gm5835		-0.866974	-1.09243	-0.948323	-0.17519	-0.645212	1.68819	0.606939	-0.231044	2.28463	0.014033	-0.406117	-0.228502	c5
Rem2	REM2	-0.737419	-0.303439	-0.733751	-0.556389	-0.66671	-1.23209	0.415465	0.724772	2.27865	1.33296	0.35153	-0.873576	c5
Scd1	SCD	-0.894684	-0.15979	-0.122582	0.45795	-0.340023	-1.58921	2.48197	0.435847	-0.266162	-0.384891	1.10351	-0.721941	c5
Smurf1	SMURF1	-0.595706	-0.629847	-0.665914	-0.544985	-0.985839	-0.952122	0.00285317	0.0959271	2.75588	0.200241	0.420161	0.899346	c5
Slc9a3r1		-1.02457	-0.941914	-1.09076	-1.21005	-0.646651	-1.02211	1.12279	1.09548	0.884555	0.880518	1.07938	0.873334	c5	Yes
Pard6b	PARD6B	-0.167338	-0.740694	-0.832993	-0.285747	-0.254282	-1.00908	2.34004	0.0923255	1.64906	-1.14002	0.154169	0.194558	c5	Yes
Decr1	DECR1	-0.648357	-0.607797	-0.7952	-0.72661	-0.438657	-0.991924	2.26297	1.37807	1.20209	-0.254798	-0.558271	0.178486	c5
Ap5s1	AP5S1	-1.04808	-0.860973	-1.36438	0.462116	-0.696524	-1.21291	0.895669	0.541465	1.98416	0.268788	1.01191	0.0187614	c5	Yes
Tnfsf10	TNFSF10	-0.524564	-1.16193	-0.48269	-1.15125	-1.00108	-1.10583	0.617544	1.09684	2.00349	0.639244	0.611292	0.45894	c5
Angptl2	ANGPTL2	-0.720728	-0.379226	-0.563944	-1.0981	-1.18354	-0.790545	2.18153	1.5944	0.534558	0.103897	-0.101546	0.423241	c5
Slc22a3	SLC22A3	-0.308222	-1.12196	-1.18711	-0.736107	-0.891248	-1.07329	1.63034	1.0644	1.32918	1.08094	0.101715	0.11136	c5
Rab37	RAB37	-0.0614934	-0.692305	-0.471657	-0.81664	-0.77663	-1.66962	0.866054	1.51431	2.03924	0.172287	-0.0461178	-0.0574301	c5
Gm9078		-0.343341	-0.343341	-0.343341	-0.343341	-0.343341	-0.0746389	-0.343341	-0.343341	3.30366	-0.138952	-0.343341	-0.343341	c5
Slc35d1	SLC35D1	-0.638113	-0.631504	-1.50211	-0.220509	-0.515418	-1.27684	2.17967	1.29201	0.313058	0.391768	0.0427361	0.565256	c5	Yes
Ier3	IER3	-0.651765	-0.361056	-0.387461	-0.676521	-0.109396	-2.4001	0.582065	0.75146	1.5765	1.24487	0.0872912	0.34412	c5
Csrp3	CSRP3	-0.0650377	-0.476164	-0.859632	-1.16453	-0.943962	-0.279651	2.02597	1.87144	0.878373	-0.353452	-0.296796	-0.336563	c5
Peg10	RTL1	-0.788805	-1.08162	-1.13654	-0.839449	-0.201432	1.20385	0.84563	1.2282	1.85541	-0.711322	0.302762	-0.676676	c5
Casp3	CARD16	-0.044074	-0.637189	-1.03992	-0.0884141	-0.333707	-1.16572	2.39593	1.35959	0.864451	-0.358853	-0.715068	-0.237025	c5	Yes
Fyb		-0.278032	-1.04368	-0.847769	-1.29926	-1.28101	-0.926888	1.38391	1.14177	0.955782	1.07881	0.618235	0.498122	c5
Npl	NPL	-1.17415	-0.754125	-0.709351	-0.358272	-1.20331	-0.969769	1.2025	1.47637	1.72383	0.0192196	0.652861	0.0942008	c5
Gimap1	GIMAP1	-0.391016	-1.57243	-1.11262	-0.399544	-1.31193	0.0320819	0.287355	1.3875	1.89077	0.110365	0.3432	0.736266	c5	Yes
Itgb7	ITGB7	-0.280581	-0.4195	-0.274103	-0.951067	-1.32362	-1.85856	1.42778	1.16446	1.1954	0.728301	0.172112	0.419379	c5	Yes
Cd55	CD55	-0.543761	-0.762556	-0.779153	-0.864983	-1.02034	-1.4286	1.53433	0.823659	1.63843	0.920857	0.28761	0.194504	c5
Fam222a	FAM222A	-1.13763	-1.15063	-1.40905	-0.9369	-0.137428	0.289098	1.78485	1.07688	0.557507	1.254	-0.38632	0.195616	c5
Abi3	ABI3	-1.09465	-0.225792	-1.09931	-1.25171	-0.949552	-0.820898	1.68856	1.20989	0.763952	0.239041	0.411307	1.12915	c5
Sdc2	SDC2	-0.975005	-0.345678	-0.619828	0.16089	-0.473111	0.740031	1.07066	1.7467	1.61429	-0.708564	-1.0966	-1.11379	c5
Fyn	FYN	-0.334481	-1.67157	-1.35482	-0.884173	-0.741466	-0.412119	1.55027	1.09398	0.725753	1.09127	0.464922	0.472436	c5	Yes
Armcx2	ARMCX2	-0.848217	-0.868455	-0.808931	-1.03658	-0.88172	-0.925526	1.93598	1.41557	0.873501	0.225232	0.163417	0.755734	c5
Gm44336		-0.438049	-0.438049	-0.438049	-0.438049	-0.438049	-0.438049	-0.438049	-0.438049	2.68359	1.6969	-0.438049	-0.438049	c5
Cplx2	CPLX2	0.0616653	-1.02916	-1.45922	-0.507362	-0.0992155	-1.77761	1.31137	1.3077	0.207566	1.19225	0.689776	0.102237	c5
Gna14	GNA14	-0.4586	-0.880466	-0.881214	-0.382185	-0.606152	-1.28433	2.25231	1.3006	1.10727	0.119976	-0.263651	-0.0235552	c5
Col5a1	COL5A1	-0.159003	0.0919813	-1.07497	0.143277	-0.451571	-0.833638	2.19829	0.981759	1.43387	-0.969451	-0.974895	-0.385649	c5
AC113491.1		-0.524802	-0.524802	-0.524802	-0.524802	-0.524802	-0.524802	1.32564	0.309706	2.80776	-0.524802	-0.524802	-0.2447	c5
Gm49454		-0.456011	-0.456011	-0.456011	-0.456011	-0.456011	-0.456011	0.671043	-0.324399	3.12231	-0.456011	-0.456011	0.179136	c5
Itpr2	ITPR2	-0.513073	-1.20392	-0.489491	-1.60674	-0.877734	-0.522626	1.17049	0.805034	1.90238	0.250147	0.801259	0.284272	c5
Chfr	CHFR	-0.900889	-0.555321	-0.750939	-0.962931	-0.4131	-1.03005	2.16948	1.39799	1.16313	-0.341249	0.0818595	0.142025	c5	Yes
Thy1	THY1	-1.08505	-0.664019	-0.602616	-1.1571	-0.319237	-1.06162	0.27528	2.14485	1.10524	1.0138	0.656825	-0.306347	c5
Car13	CA13	-0.30312	-0.692026	-0.661006	-0.567595	-1.00806	-1.67685	2.11052	1.31115	0.653382	0.295963	0.33835	0.199282	c5
Gata2	GATA2	-0.179815	-1.20961	-1.09407	-0.698576	-0.976462	-0.538291	2.04677	1.40704	1.15926	0.18537	-0.160006	0.0583805	c5	Yes
Gata3	GATA3	-0.477104	-0.724977	-1.0221	-1.03559	-0.993246	-0.52766	1.76625	1.2079	1.76896	-0.303503	0.227587	0.113483	c5	Yes
Parm1	PARM1	0.708208	-0.321931	-0.420363	-0.198797	-0.617388	-0.621844	1.68219	0.961143	1.80298	-0.490656	-1.03968	-1.44386	c5
Mdga1	MDGA1	-0.318983	-1.19451	-0.729701	-1.37975	-0.654182	-0.700367	1.71583	1.3157	0.229616	1.47208	0.432015	-0.18774	c5	Yes
Akap17b		-0.452099	-0.845789	-0.742071	-0.646122	-0.600189	-0.431912	0.510475	-0.0227204	2.93774	0.655878	-0.479722	0.116525	c5
Gm7065		-0.552844	-0.552844	-0.552844	-0.552844	0.393322	-0.552844	-0.552844	-0.270145	1.9448	2.35478	-0.552844	-0.552844	c5
Gm8495		-0.301511	-0.301511	-0.301511	-0.301511	-0.301511	-0.301511	-0.301511	-0.301511	3.31662	-0.301511	-0.301511	-0.301511	c5
Arap3	ARAP3	-0.0908885	-0.677614	-0.733948	-1.04551	-0.7984	-1.16757	2.33288	1.04043	1.13034	0.249776	-0.0623016	-0.17719	c5
Prkca	PRKCA	-0.768529	-0.516112	-1.3646	-0.851931	-0.384518	-1.00565	1.75878	1.64865	0.73702	0.909309	-0.398438	0.236026	c5	Yes
Gm4764		-0.301511	-0.301511	-0.301511	-0.301511	-0.301511	-0.301511	-0.301511	-0.301511	3.31662	-0.301511	-0.301511	-0.301511	c5
Cpd	CPD	-1.44127	-0.58485	-0.391211	-1.37126	-0.546023	-0.672012	2.23816	0.80597	0.163866	0.534786	0.515532	0.748321	c5	Yes
Olfm1	OLFM1	-0.881217	-1.00754	-0.733159	-0.999845	-0.409878	-1.12257	1.61025	1.01396	1.84262	0.0154227	0.317663	0.354296	c5
Gm44250		-0.65796	-0.735918	-0.722237	-0.663612	0.0227127	0.161456	0.388002	0.479271	2.90162	0.148027	-0.246941	-1.07442	c5
Gm10640		-0.33182	-0.33182	-0.33182	0.0168832	-0.33182	-0.33182	-0.33182	-0.33182	3.30131	-0.33182	-0.33182	-0.33182	c5	Yes
Prg2	PRG2	-1.0396	0.11537	-1.31962	0.744009	0.0118862	-0.459213	-0.338562	2.09988	1.09114	-1.07796	0.954758	-0.782092	c5
Adgrl1	ADGRL1	-0.11745	-0.56665	-0.31828	-1.22669	-0.638188	-1.34655	2.05915	0.539358	1.81181	-0.0228404	-0.155066	-0.0185918	c5
Smpx	SMPX	-0.55768	-0.55768	-0.55768	-0.55768	-0.55768	-0.55768	1.18178	1.44871	2.38864	-0.55768	-0.55768	-0.55768	c5
Gp5	GP5	-0.178289	-0.736579	-0.894205	-0.11994	-0.410294	-0.592387	2.35398	1.15939	1.36603	-0.724183	-0.796176	-0.42735	c5
Gfpt1	GFPT1	-0.341581	-0.800025	-0.79061	-0.695848	-0.375083	-1.44559	2.40725	0.845352	1.1008	0.255631	-0.308349	0.148043	c5	Yes
Gm47792		-0.433553	-0.433553	-0.433553	0.0133196	-0.433553	-0.433553	-0.433553	0.244838	3.23044	-0.433553	-0.0201752	-0.433553	c5
Gm973	KIAA2012	-0.657954	-0.663273	-0.962492	-0.950164	-0.857225	-1.02962	0.479423	1.57092	2.09716	0.442025	0.453767	0.0774355	c5
Atxn1	ATXN1	-0.972784	-0.721599	-1.357	-1.39803	-0.711716	-0.495128	0.996237	1.33434	1.20355	0.550381	1.12184	0.449909	c5
Orai2	ORAI2	-0.931166	-1.15713	-0.728279	-0.801552	-0.96463	-1.16077	1.00242	1.32975	1.52774	0.672726	0.76423	0.446659	c5	Yes
Prickle1	PRICKLE1	-0.802568	-0.524266	-1.50274	-0.856338	-1.23007	-0.283549	1.53388	1.36166	0.745531	1.25889	0.377401	-0.0778304	c5	Yes
Chd3	CHD3	-0.370634	-0.880822	-0.567409	-1.8366	-0.936604	-0.835374	1.53384	1.14322	0.471084	0.849539	1.02413	0.405627	c5
Gm11697		-0.649571	-0.224177	-0.688908	-0.650336	-0.256995	-2.28397	0.731962	0.759117	1.45502	0.840202	1.17104	-0.203378	c5
5430427O19Rik		-0.416472	-0.112827	-0.208877	-0.487953	-0.483927	-2.52963	-0.206155	0.624431	1.67224	0.758866	0.442408	0.947892	c5	Yes
Gm4106		-0.301511	-0.301511	-0.301511	-0.301511	-0.301511	-0.301511	-0.301511	-0.301511	3.31662	-0.301511	-0.301511	-0.301511	c5
Enpp5	ENPP5	-0.55453	-0.282994	-0.0957544	-0.654011	-0.672834	-0.770009	1.8448	1.67887	1.56857	-0.547847	-0.778558	-0.735712	c5	Yes
Car7	CA7	-0.604576	-0.623226	-0.86262	-0.875778	-0.655779	-0.832696	2.359	1.63154	-0.0213412	-0.0129764	-0.111258	0.609715	c5	Yes
Gm12389		-0.401662	-0.401662	-0.401662	-0.0293788	-0.401662	-0.401662	0.0707187	-0.401662	3.27014	-0.401662	-0.401662	-0.0981898	c5
Padi3	PADI3	-0.957223	-0.887194	-0.658573	-0.488682	-1.00768	-0.500335	2.39324	1.53059	0.0711495	-0.171861	0.227475	0.449102	c5
Rhobtb3	RHOBTB3	-2.0065	-0.572137	-1.17088	-0.393765	-0.668892	0.329504	0.500573	1.13582	1.90714	0.553808	0.138767	0.246565	c5	Yes
Gm8900		-0.339707	-0.339707	-0.339707	-0.339707	-0.339707	-0.339707	-0.339707	-0.339707	3.29164	-0.339707	0.105429	-0.339707	c5
Serpini1	SERPINI1	-0.239483	-0.608069	-0.175122	-0.740863	-1.07708	-1.50665	1.91377	1.41555	1.28182	-0.169564	-0.379337	0.285025	c5	Yes
Polm	POLM	-1.49606	-0.785265	-1.19709	-0.667547	-0.772854	-0.241696	1.35521	1.13057	1.72153	0.25378	0.0155281	0.683885	c5	Yes
Pde8a	PDE8A	-0.88716	-0.695738	-0.279866	-0.873522	-0.401281	-0.0418695	2.3809	1.46653	0.917305	-0.306782	-0.915368	-0.363153	c5	Yes
Gm6458		-0.370395	-0.370395	-0.370395	0.263991	-0.370395	-0.370395	-0.370395	-0.370395	3.26459	-0.195023	-0.370395	-0.370395	c5
Tnfaip3	TNFAIP3	-1.01926	-1.09566	-0.53703	-1.19945	-0.743242	-1.06955	0.902748	1.52233	0.270357	1.12906	1.20677	0.632937	c6	Yes
Tmcc3	TMCC3	-0.669235	-0.916819	-1.02016	-0.792394	-0.679646	-0.652055	2.09299	1.03479	0.728708	-0.647012	1.30738	0.213447	c6
Scin	SCIN	-0.459159	-0.676116	-0.460209	-0.977425	-1.43684	-1.53208	0.863786	0.856813	1.3532	1.33293	0.465621	0.669486	c6
Irf7	IRF7	0.0407396	-0.546938	-0.896832	-0.26861	-1.00499	-1.87257	1.53461	0.191123	0.871211	0.744468	1.57138	-0.36358	c6	Yes
Rgl1	RGL1	-0.810336	-1.1645	-0.940138	-0.955209	-0.957778	-1.00315	0.840641	0.467822	1.0507	1.50262	0.841711	1.12762	c6	Yes
Inpp4b	INPP4B	-1.37727	-1.61447	-1.62655	0.209043	0.0704669	0.51786	0.16304	0.379919	1.84372	0.738595	0.0508432	0.64481	c6	Yes
Klf7	KLF7	-1.04186	-0.499907	-0.20559	-1.25831	-1.48247	-1.07244	1.19481	0.977325	0.42788	1.11211	1.22433	0.624133	c6	Yes
Klf6	KLF6	-1.1324	-0.716827	-0.347462	-1.22772	-1.58559	-0.585852	0.889981	1.13664	1.28328	1.0939	0.796682	0.395373	c6	Yes
Mgp	MGP	-0.651133	-0.651133	-0.651133	-0.651133	-0.651133	-0.651133	-0.651133	-0.651133	1.25897	0.773005	2.41882	0.758267	c6
Spp1	SPP1	-1.00186	-0.765953	-0.792613	-0.769439	-0.836696	-0.0870614	-0.86327	-0.0582275	1.26029	2.13522	0.921812	0.857791	c6	Yes
F13a1	F13A1	-1.25821	-0.539374	-0.750377	-0.87061	-0.803746	-0.676185	-0.759089	0.596495	0.743838	1.46061	1.39101	1.46565	c6
Homer2	HOMER2	-0.819295	-0.612255	-0.715539	-0.827489	-0.77453	-1.5883	1.65226	0.908088	1.38967	0.993734	0.401548	-0.00789765	c6
Rgs8	RGS8	-1.03494	-0.970301	-0.905173	-0.823229	-1.05829	-0.497291	0.307354	1.55205	1.5417	-0.145199	0.738568	1.29475	c6
Slc30a2	SLC30A2	-0.989374	-0.817549	-0.931288	-0.898794	-0.859466	-1.05727	1.85242	1.31921	0.550906	0.222167	0.77273	0.836307	c6
Csf2rb	CSF2RB	-1.33983	-0.59971	-0.647568	-1.07391	-0.844115	-0.864347	-0.340474	0.952022	0.918596	1.23788	1.42472	1.17672	c6	Yes
Gzmb	GZMB	-0.50388	-0.47818	-0.909763	-0.973601	-1.57863	-0.981392	0.684932	1.08631	1.83022	0.953205	0.429855	0.44092	c6
Ly75	LY75	-1.13136	-0.737911	-0.648276	-0.78356	-0.739228	-1.15347	-0.3168	1.10619	1.62813	1.48633	0.99737	0.292574	c6	Yes
Pcp4l1	PCP4L1	-1.4163	-0.52931	-0.930336	-0.83648	-0.611432	-0.884103	-0.16492	0.913485	0.194101	1.51952	1.46031	1.28547	c6	Yes
Ttyh2	TTYH2	-0.947906	-0.626919	-0.852449	-1.11296	-0.90019	-0.950765	-0.314788	0.940075	1.38036	0.684253	1.24137	1.45992	c6	Yes
Ndrg2	NDRG2	-1.35708	-0.675941	-1.36471	-0.855552	-0.45809	-0.63301	1.29845	1.68752	1.14427	0.639627	0.486352	0.0881676	c6
Plcb1	PLCB1	-1.20224	-0.801975	-0.84728	-0.661535	-0.681803	-0.898052	1.40835	0.234012	2.12142	0.153856	0.927995	0.247252	c6
Papss2	PAPSS2	-1.7411	-0.604803	-0.522167	-1.26657	-0.878473	-0.63049	0.532591	1.18759	0.97468	1.03586	0.885236	1.02763	c6
Csf2rb2	CSF2RB	-1.19054	-0.963708	-0.796531	-0.986806	-0.876578	-0.969315	0.336457	0.969415	0.686462	1.37834	1.16876	1.24405	c6
Gm20627		-0.697572	-0.697572	-0.697572	-0.697572	-0.697572	-0.697572	1.25394	0.76934	-0.697572	2.49321	0.453665	-0.087152	c6
AC107710.1		-0.520243	-0.520243	-0.520243	-0.520243	-0.11536	-0.520243	-0.520243	-0.520243	2.32774	2.09341	-0.520243	-0.143855	c6
Lpcat2	LPCAT2	-1.31292	-0.711341	-0.316124	-1.13774	-1.21898	-0.704953	0.292041	0.896958	1.58553	1.35836	0.223053	1.04611	c6	Yes
Mcpt8		-0.974188	-0.586476	-0.677654	-0.612455	-1.00466	-1.70214	1.13595	1.23776	1.46885	0.595099	0.510604	0.609309	c6	Yes
Cfp	CFP	-1.31694	-0.43844	-0.649946	-0.717334	-1.08278	-1.16366	-0.174877	0.593094	1.00608	1.19539	1.3165	1.43292	c6	Yes
Socs1	SOCS1	-0.954419	-0.747569	-0.835609	-0.590425	-0.931332	-1.12079	1.39624	1.39091	0.279451	-0.331442	1.60902	0.835958	c6	Yes
Cd96	CD96	-1.12093	-0.990216	-0.904559	-0.916873	-1.06558	-0.741599	0.104968	0.983379	1.08158	1.21485	1.0727	1.28228	c6	Yes
Tespa1	TESPA1	-0.555289	-1.4101	-0.299805	-1.30964	-1.61508	0.613702	0.37497	0.745523	1.48007	1.06355	0.945444	-0.0333458	c6
Perp	PEG10	-0.978479	-0.690748	-0.794633	-1.03862	-1.34986	-0.769179	0.361501	1.19219	0.281036	1.11974	1.34146	1.3256	c6
Slc18a2	SLC18A2	-0.486973	-0.951438	-0.812811	-1.00017	-1.07289	-1.44236	1.19112	1.14791	1.19589	1.02433	0.502833	0.704565	c6
Inmt	INMT	-0.653373	-0.653373	-0.653373	-0.653373	-0.653373	-0.653373	-0.653373	-0.653373	1.31401	0.522801	2.34249	1.04769	c6
Krt80	KRT80	-1.29988	-1.02728	-1.20176	-0.859733	-0.626264	-0.837585	0.86079	0.946419	1.4046	0.851037	1.04079	0.748861	c6
Hp	HP	-1.56486	-0.105768	-0.670513	-0.950765	-0.587642	-0.878847	-0.766302	0.978553	0.687809	1.33067	1.47081	1.05686	c6
Sftpc	SFTPC	-0.810662	-0.810662	-0.810662	-0.810662	-0.254398	0.00238912	-0.764904	-0.810662	0.297942	1.41277	2.08992	1.26959	c6
Gm5259		-0.466034	-0.466034	-0.466034	-0.466034	-0.466034	-0.466034	-0.466034	-0.262666	2.37685	2.08012	-0.466034	-0.466034	c6
Edem3	EDEM3	-0.885875	-1.00519	-1.03076	-1.0165	-0.900808	-0.901925	1.32875	1.35456	1.15139	1.11209	0.451408	0.342867	c6
Syne2	SYNE2	-1.19061	-0.61079	-0.839656	-1.16469	-0.732337	-0.571094	-0.134267	0.0203522	0.7937	1.34878	1.73093	1.34969	c6	Yes
Hivep2	HIVEP2	-0.950314	-0.754753	-0.990872	-1.19204	-0.85255	-0.735474	1.15865	0.65968	1.66886	1.28578	0.795154	-0.0921152	c6	Yes
Sftpd	SFTPD	-0.634816	-0.634816	-0.634816	-0.634816	-0.321137	-0.634816	-0.634816	-0.634816	0.545019	1.96455	2.21766	0.0376187	c6
Camk1d	CAMK1D	-0.541811	-1.02399	-0.992345	-0.679787	-1.11551	-0.424845	1.72367	0.43837	0.395514	2.01939	0.529812	-0.328475	c6	Yes
Epx	EPX	-1.13838	-0.20295	-1.23418	0.213825	-0.0549696	-0.121945	0.260947	1.78536	1.53788	-1.5884	0.897921	-0.355099	c6
Il2rg	IL2RG	-0.547227	-0.71174	-0.765033	-1.34059	-1.08456	-1.13305	0.118313	0.950948	1.62461	1.00919	1.0093	0.869832	c6
Gstm1	GSTM1	-1.66439	-0.232522	-0.14812	-0.986804	-0.515424	-0.56745	-1.2543	1.45538	1.1371	0.776922	1.05041	0.949194	c6	Yes
Mgam	MGAM	-1.75828	-0.593048	-0.719031	-1.09373	-0.478393	-0.402583	-0.447292	1.24725	0.789835	1.26113	1.29129	0.902845	c6
Clec4a3	CLEC4C	-0.75244	-0.75244	-0.75244	-0.6615	-0.75244	-0.75244	-0.326594	0.2473	2.45734	1.38625	-0.109705	0.769108	c6
Cd84	CD84	-0.987753	-1.21864	-0.765808	-0.772245	-0.930902	-0.58007	-0.188485	0.785515	1.57243	1.78167	0.692967	0.611317	c6
Clec11a	CLEC11A	-1.20715	0.185781	-1.06735	-1.09537	-1.14963	-1.19455	0.760862	1.1873	1.1099	1.14758	0.726699	0.595914	c6	Yes
Slc7a8	SLC7A8	-1.13043	-1.02269	-1.07392	-1.05897	-0.819397	-0.835253	0.903139	1.01015	1.03829	1.30145	0.827468	0.860164	c6	Yes
Cpa3	CPA3	-0.98131	-1.03978	-0.793508	-0.824989	-1.15286	-1.11531	0.829348	1.11896	1.30591	1.09703	0.699204	0.857301	c6	Yes
Kif26b	KIF26B	-0.550723	-0.785863	-0.854355	-0.791153	-0.977124	-0.847474	2.24404	1.3003	1.14561	-0.0275815	0.0823075	0.0620183	c6	Yes
Cd200r3	CD200R1	-0.573327	-0.990094	-1.00124	-0.92886	-1.27113	-1.08234	1.17748	0.96906	1.04318	0.969899	0.482837	1.20453	c6
Nebl	NEBL	-1.04026	-0.762986	-0.868047	-0.980333	-1.1226	-1.01702	1.16253	1.44864	1.02936	0.328131	1.06685	0.755722	c6
Acvr1b	ACVR1B	-1.01346	-1.2824	-1.01627	-1.02169	-0.694787	-0.806772	0.938209	0.866393	1.46457	1.16815	0.685291	0.712764	c6
Ecm1	ECM1	-1.242	-0.959291	-1.14814	-1.03273	-1.05229	-0.154683	0.232832	0.945381	1.43436	1.19521	0.871653	0.909695	c6
Gpc3	GPC3	-0.982213	-1.03461	-1.18517	-0.665511	-0.719311	-1.15539	0.181953	1.1534	1.08006	1.26777	1.09269	0.96633	c6
Fam129a		-1.06327	-0.72545	-0.879188	-1.05397	-1.24667	-0.926487	1.03068	1.13587	1.21591	1.08947	0.801768	0.62134	c6
P2rx1	P2RX1	-1.26316	-0.760287	-1.00832	-1.1366	-0.562581	-0.664468	0.590409	1.26932	1.84019	1.11621	0.293304	0.285982	c6	Yes
P2rx7	P2RX7	-0.846703	-1.03346	-0.874754	-0.971841	-1.00771	-0.797629	-0.0317643	0.472259	1.40576	1.42852	0.948287	1.30903	c6	Yes
Lrp1	LRP1	-1.15501	-0.599275	-0.669071	-1.08683	-0.692952	-0.39008	-0.702931	0.0637758	0.594245	1.63704	1.57515	1.42594	c6	Yes
Il1rl1	IL1RL1	-0.60128	-1.11448	-1.31415	-1.00294	-0.832026	-0.814975	1.5692	1.2113	0.879455	1.06442	0.392468	0.562999	c6
Lmo4	LMO4	-1.02507	-0.755495	-1.01225	-0.732781	-1.29038	-1.02808	0.748009	1.31864	1.1665	1.18469	0.62586	0.800362	c6	Yes
Mfsd6	MFSD6	-0.708345	-1.05582	-0.988846	-1.15863	-1.40029	0.191841	0.567387	1.0606	-0.18023	1.46442	1.05707	1.15085	c6	Yes
Gmpr	GMPR	-1.43633	-0.598061	-0.913604	-1.14844	-1.18633	-0.270825	0.843231	1.04621	0.225717	1.45566	0.947652	1.0351	c6	Yes
Ppm1e	PPM1E	-0.910286	-1.05385	-0.962058	-0.439494	-1.15649	-0.6808	1.78105	1.19093	-0.0912418	1.46505	0.548098	0.3091	c6	Yes
Cyp11a1	CYP11A1	-0.816235	-0.895254	-1.09734	-1.03962	-1.29791	-0.506575	1.05333	1.59447	1.2517	0.399838	0.600905	0.752704	c6	Yes
Gm11996		-0.444114	-0.444114	-0.444114	-0.444114	-0.444114	-0.444114	-0.444114	-0.444114	1.9327	2.50845	-0.444114	-0.444114	c6
Lcn2	LCN2	-1.26685	-0.612213	-0.854898	-1.09465	-0.709485	-0.669168	-0.433055	1.05451	0.843584	1.48831	1.55923	0.694687	c6
Fam174b	FAM174B	-1.30503	-1.43337	-0.899734	-0.663661	-0.90157	-0.309292	1.18855	0.583929	1.60582	1.03214	0.352533	0.749693	c6
Chn2	CHN2	-0.595344	-0.433488	-0.509338	-0.92828	-1.07339	-1.83596	0.589783	1.02373	1.74562	0.755778	0.583324	0.677559	c6
Hdc	HDC	-1.63188	-0.687829	-0.801214	-0.918446	-0.598827	-0.714585	-0.28199	1.09229	1.07675	1.34357	1.16156	0.960602	c6
Ms4a2	MS4A2	-0.838135	-0.853983	-1.03316	-0.949752	-1.17315	-1.0725	1.29941	1.09356	0.991189	1.04627	0.758604	0.731637	c6
Dennd1c	DENND1C	-0.657408	-0.913774	-0.342815	-1.08933	-0.668574	-1.57633	0.359594	0.684987	1.9955	0.305002	0.873094	1.03005	c6	Yes
Fcer1a	FCER1A	-0.743753	-0.52516	-1.16014	-1.11602	-1.30536	-1.01019	0.783358	0.968323	1.18149	1.1596	0.866603	0.901248	c6
S1pr2	S1PR2	-1.24528	-0.793287	-1.30232	-1.14297	-0.790255	-0.245808	0.374309	0.425038	1.57276	0.913648	1.17949	1.05467	c6	Yes
Mboat1	MBOAT1	-0.81705	-0.72255	-1.25201	-0.513247	-0.746787	-0.748508	-0.554735	0.109024	1.74449	0.691578	1.59573	1.21406	c6
Elovl7	ELOVL7	-0.520419	-0.755405	-0.938159	-0.704672	-0.567325	-1.96297	1.06467	0.910159	1.15298	0.741764	0.28077	1.29861	c6
Itpkb	ITPKB	-1.28827	-1.03856	-0.904191	-1.12279	-0.722902	-0.669218	1.00836	0.905092	0.26607	1.3038	1.28411	0.978502	c6
Tgfbi	TGFBI	-1.30914	-0.619157	-0.700649	-0.853974	-0.913249	-0.829088	-0.277096	0.447539	0.666923	1.58113	1.38932	1.41745	c6
Ikzf2	IKZF2	-0.946155	-0.876578	-0.580967	-1.15648	-0.785632	-0.99558	0.999192	0.968996	0.511589	2.06809	0.75879	0.0347341	c6
Tle1	TLE1	-0.890155	-0.13192	-1.1729	-1.15943	-0.762309	-1.47716	0.39773	0.957212	1.3696	1.00605	0.86526	0.998035	c6	Yes
Id2	ID2	-0.79178	-0.414574	-0.338006	-1.17907	-1.37087	-1.38776	1.11975	1.02829	1.22078	1.22941	0.13529	0.748541	c6	Yes
Pcdh7	PCDH7	-0.977092	-1.03943	-1.88653	-0.882683	-0.292029	0.161457	1.45651	0.648331	1.37142	0.969551	0.0900461	0.380437	c6
Slfn8	SLFN13	-0.51906	-0.758851	-1.09233	-1.04775	-1.37427	-0.734715	0.478647	0.308919	1.53333	1.52386	0.947388	0.734839	c6
Prss34		-1.01401	0.0751122	-1.18008	-0.284324	-1.33684	-1.531	1.12773	1.40783	1.07833	0.438833	0.680583	0.537849	c6
Scgb1a1	SCGB1A1	-1.01884	-1.01884	-1.01884	-1.01884	0.0128834	0.279268	-0.174205	-1.01884	0.798665	1.44832	1.71203	1.01725	c6
Gm8113		-0.81153	-0.881813	-1.23227	-0.922773	-0.815252	-0.00715175	-0.290482	1.37346	1.9189	-0.224377	0.817089	1.0762	c6	Yes
Mfge8	MFGE8	-0.783482	-1.41328	-1.02767	-0.661325	-1.46312	-0.266627	0.93087	1.19872	0.378704	1.14552	0.99379	0.967899	c6	Yes
Clec4e	CLEC4E	-1.6521	-0.64408	-0.503368	-1.3812	-0.333726	-0.124593	-0.766794	1.17802	0.793009	1.28555	1.05424	1.09503	c6	Yes
Slc45a3	SLC45A3	-0.622472	-0.971956	-1.26794	-0.609209	-0.820188	-1.1364	1.51909	1.16995	1.37723	0.972436	-0.0604942	0.449961	c6
Emid1	EMID1	-0.724318	-0.383486	-0.745822	-0.754892	-0.646186	-2.10177	1.18793	1.1684	1.0945	0.699673	0.899807	0.306156	c6	Yes
Lat	LAT	-0.881669	-1.07782	-0.90629	-0.76363	-0.754365	-1.31651	0.783416	0.82264	1.6883	1.20801	0.734181	0.463731	c6	Yes
Gm8343		-0.719687	-0.719687	-0.719687	-0.719687	-0.117494	0.958049	-0.719687	-0.719687	1.65212	2.13116	0.413977	-0.719687	c6
Akap2		-0.928329	-0.663731	-1.01921	-1.06676	-0.865959	-1.19624	1.30504	0.777205	1.14646	1.0937	1.21743	0.200395	c6
Ndst2	NDST2	-0.731493	-0.90921	-0.675354	-0.982855	-1.09777	-1.24253	1.67157	1.34136	0.916185	0.751853	0.549806	0.408438	c6	Yes
Ptgir	PTGIR	-1.17345	-0.886319	-0.366104	-0.960999	-0.935145	-1.35203	0.258248	0.959562	1.19903	1.35348	0.887423	1.01631	c6
Podxl	PODXL	-0.781312	-0.788891	-1.08628	-0.737825	-0.894477	-0.605204	0.511736	-0.103545	-0.185491	1.22815	1.46322	1.97992	c6
Ednra	EDNRA	-0.963322	-0.759008	-0.848844	-0.914023	-0.86442	-1.11888	1.6289	1.27936	1.44408	0.444576	0.602451	0.0691266	c6
Sntb1	SNTB1	-0.645718	-0.597112	-0.267667	-0.80632	-1.30473	-1.36207	-0.598173	0.650071	1.39218	1.0077	1.32917	1.20268	c6	Yes
Mpped2	MPPED2	-1.01667	-0.607587	-1.02852	-0.733784	-0.623658	-1.34054	1.67298	1.0358	1.56583	0.615744	0.174352	0.286047	c6
6530402F18Rik		-1.54665	-0.612131	-0.98175	-1.3006	-0.420982	-0.341448	-0.145898	0.926407	1.46507	0.532014	1.08586	1.34011	c6
Hrh4	HRH4	-1.0943	-1.0943	-1.0943	-1.0943	-1.0943	0.571182	1.03328	0.453212	1.50788	1.2005	-0.121389	0.826808	c6
Gm8864		-0.533555	-0.533555	-0.533555	-0.533555	-0.533555	0.646213	-0.533555	-0.533555	1.63913	2.51665	-0.533555	-0.533555	c6
Alox5	ALOX5	-0.654917	-0.725167	-0.926095	-1.16353	-1.08178	-1.10587	1.6229	1.22887	1.1903	0.57227	0.456855	0.586169	c6	Yes

## Sheet: Table S4
Supplemental Table 4. Statistically significant curated gene sets from GSEA analysis of DEGs among contro, CreCbfb+/56M-ΔHABD and Mx1-CreCbfb+/56M mice.
GSEA gene expression data sets	NES	FDR q-value	Size
Negatively correlated
CHYLA_CBFA2T3_TARGETS_DN	-5.80464	0	92
IVANOVA_HEMATOPOIESIS_MATURE_CELL	-3.33274	0	59
GRAHAM_CML_QUIESCENT_VS_NORMAL_QUIESCENT_UP	-2.81662	0.001139	19
ROSS_AML_OF_FAB_M7_TYPE	-2.64915	0.0021745	17
DIAZ_CHRONIC_MYELOGENOUS_LEUKEMIA_UP	-2.23271	0.0272657	82
Postively correlated
CHYLA_CBFA2T3_TARGETS_UP	2.57585	0.0011676	95
LIU_OVARIAN_CANCER_TUMORS_AND_XENOGRAFTS_XDGS_DN	2.33456	0.0188359	234
REACTOME_TOLL_LIKE_RECEPTOR_CASCADES	2.22826	0.0435341	24
WALLACE_PROSTATE_CANCER_RACE_UP	2.22032	0.0366734	51
REACTOME_INNATE_IMMUNE_SYSTEM	2.19821	0.036626	112
HOLLERN_EMT_BREAST_TUMOR_UP	2.17975	0.0390456	23
IVANOVA_HEMATOPOIESIS_STEM_CELL_AND_PROGENITOR	2.12507	0.0519553	46
ICHIBA_GRAFT_VERSUS_HOST_DISEASE_35D_UP	2.12248	0.0464455	31
IGLESIAS_E2F_TARGETS_UP	2.12062	0.0424226	29
MEBARKI_HCC_PROGENITOR_WNT_UP	2.1085	0.0429895	22
CHARAFE_BREAST_CANCER_LUMINAL_VS_BASAL_DN	2.10519	0.0401135	64
LEE_NEURAL_CREST_STEM_CELL_UP	2.095	0.0408751	19
MCLACHLAN_DENTAL_CARIES_UP	2.08254	0.0428052	59
FULCHER_INFLAMMATORY_RESPONSE_LECTIN_VS_LPS_UP	2.05463	0.0488054	80
GU_PDEF_TARGETS_UP	2.05033	0.0469909	17
REACTOME_IMMUNOREGULATORY_INTERACTIONS_BETWEEN_A_LYMPHOID_AND_A_NON_LYMPHOID_CELL	2.04982	0.0442672	21
LINDGREN_BLADDER_CANCER_CLUSTER_2B	2.04888	0.0418629	62
CHEN_METABOLIC_SYNDROM_NETWORK	2.04101	0.0431141	171
DIAZ_CHRONIC_MYELOGENOUS_LEUKEMIA_DN	2.02407	0.0471558	30
REACTOME_SIGNALING_BY_INTERLEUKINS	2.01873	0.0468663	54

## Sheet: Table S5
Supplemental Table 5. DEGs between Mx1-CreCbfb+/56M and Runx1+/R188QMx1-CreCbfb+/56M mice with q value < 0.05 and absolute fold changes ≥ 2 by RNA-seq.
Note: #NAME?, log2(fold change) unavailable as nealry none expression in Runx1+/R188QMx1-CreCbfb+/56M samples;
inf, log2(fold change) unavailable as nealry none expression in Mx1-CreCbfb+/56M samples.
Gene	mouse gene name	Human gene name	locus	Mx1-Cre Cbfb+/56M	Runx1+/R188QMx1-Cre Cbfb+/56M	log2(fold_change)	q_value
ENSMUSG00000081897	Gm15067		chrX:144268048-144268204	48.8169	0	#NAME?	0.000202028
ENSMUSG00000118177	AC152396.2		chr18:57119712-57119886	11.745	0	#NAME?	0.000202028
ENSMUSG00000082099	Gm12013		chr11:17095489-17095644	22.3639	0	#NAME?	0.000202028
ENSMUSG00000109793	Gm10043		chr8:22958206-22958441	3.35447	0	#NAME?	0.000202028
ENSMUSG00000083798	Gm14584		chrX:53418330-53418967	1.97612	0	#NAME?	0.000202028
ENSMUSG00000114234	Gm3131		chr13:58546027-58546502	2.04086	0	#NAME?	0.000202028
ENSMUSG00000085791	Rpl30-ps9		chrX:105278636-105278981	1.87894	0	#NAME?	0.000202028
ENSMUSG00000085917	Gm15899		chr8:119910359-124345722	7.09537	0	#NAME?	0.00232593
ENSMUSG00000101309	Gm29397		chr9:92976225-92976558	2.60605	0	#NAME?	0.000202028
ENSMUSG00000081263	Gm14859		chrX:102208401-102208758	2.04794	0	#NAME?	0.000202028
ENSMUSG00000090114	Gm3076		chr3:153973435-154271722	1.47819	0	#NAME?	0.000202028
ENSMUSG00000100690	Gm4322		chr1:150268925-150269261	2.18367	0	#NAME?	0.000202028
ENSMUSG00000113308	Gm48445		chr13:12679746-12679939	17.3356	0	#NAME?	0.000202028
ENSMUSG00000111161	Gm48849		chr9:17785307-17785787	2.16124	0	#NAME?	0.000202028
ENSMUSG00000092250	Gm20467		chr19:43609076-43610625	1.20405	0	#NAME?	0.000202028
ENSMUSG00000049477	Gm8508		chr5:109757524-109757887	1.42295	0	#NAME?	0.000202028
ENSMUSG00000112789	Gm19326		chr10:75767160-75767486	1.15609	0	#NAME?	0.000380827
ENSMUSG00000094377	Gm24407		chr5:115490253-115490394	61.7607	0	#NAME?	0.000202028
ENSMUSG00000094521	Gm22911		chr10:38615374-38615481	122.464	0	#NAME?	0.00391491
ENSMUSG00000094790	Gm6625		chr8:89146786-89147058	1.47724	0	#NAME?	0.00162051
ENSMUSG00000095762	Gm16378		chr8:119910359-124345722	16.4569	0	#NAME?	0.00246621
ENSMUSG00000099433	Gm28344		chr1:19062856-19063135	1.70034	0	#NAME?	0.000202028
ENSMUSG00000116416	Gm32886		chr15:83257947-83258097	17.2741	0	#NAME?	0.000202028
ENSMUSG00000096594	Igkv8-19	IGKV4-1	chr6:70340875-70341180	2.5445	0	#NAME?	0.000202028
ENSMUSG00000080860	Gm13815		chr2:92561268-92561680	1.40085	0	#NAME?	0.000202028
ENSMUSG00000105439	A230098N10Rik		chr5:29996140-30008798	2.61056	0	#NAME?	0.000202028
ENSMUSG00000080929	Gm12891		chr4:122925832-122926072	4.39804	0	#NAME?	0.000202028
ENSMUSG00000076652	Ighv7-3	IGHV3OR15-7	chr12:114153179-114153644	1.1715	0	#NAME?	0.000202028
ENSMUSG00000076540	Igkv4-80		chr6:69016557-69017080	1.44451	0	#NAME?	0.000202028
ENSMUSG00000117709	AC122051.1		chr18:79700285-79701257	4.57586	0	#NAME?	0.000202028
ENSMUSG00000074841	Cbx3-ps1		chr13:65894214-65894759	1.07513	0	#NAME?	0.000202028
ENSMUSG00000117060	AC154779.2		chr17:63627616-63627954	1.14286	0	#NAME?	0.000202028
ENSMUSG00000067929	Gm10226		chr17:21691859-21692114	3.67126	0	#NAME?	0.000202028
ENSMUSG00000117826	AC124231.1		chr18:83905795-83905942	5.83953	0	#NAME?	0.00391491
ENSMUSG00000117910	AC124578.3		chr18:65837286-65837475	64.5225	0	#NAME?	0.000202028
ENSMUSG00000103548	Gm37670		chr1:34969626-34969855	3.49386	0	#NAME?	0.000202028
ENSMUSG00000107721	Gm44261		chr6:66733968-66734177	6.44591	0	#NAME?	0.000202028
ENSMUSG00000102915	Gm32460		chr1:191992860-191993092	2.40057	0	#NAME?	0.00147445
ENSMUSG00000101501	Rps27a-ps1		chr1:52522238-52522701	1.12446	0	#NAME?	0.000202028
ENSMUSG00000116640	Gm8670		chr16:48730773-48772021	1.57287	0	#NAME?	0.000202028
ENSMUSG00000073371	Gm6594		chr17:82539259-82539545	1.38997	0	#NAME?	0.000202028
ENSMUSG00000116598	Gm6438		chr16:16968608-16969068	1.86036	0	#NAME?	0.000202028
ENSMUSG00000104993	Gm43510		chr5:100592403-100592756	2.12056	0	#NAME?	0.000202028
ENSMUSG00000064368	mt-Nd6	MT-ND6	chrM:11741-14070	1545.28	19.0134	-6.34471	0.000202028
ENSMUSG00000078502	Gm13212		chr4:145585165-145711968	4.89258	0.0602681	-6.34306	0.000711481
ENSMUSG00000005339	Fcer1a	FCER1A	chr1:173221283-173227214	1162.23	16.2123	-6.16366	0.000202028
ENSMUSG00000061353	Cxcl12	CXCL12	chr6:117168534-117181367	13.9579	0.236031	-5.88596	0.000202028
ENSMUSG00000081603	Gm14681		chrX:66778441-66778852	387.162	8.27339	-5.54831	0.000202028
ENSMUSG00000039221	Rpl22l1	RPL22L1	chr3:28805435-28813985	706.377	15.5756	-5.50308	0.000202028
ENSMUSG00000021714	Cenpk	CENPK	chr13:104228954-104249617	23.6285	0.532583	-5.47138	0.000202028
ENSMUSG00000001865	Cpa3	CPA3	chr3:20215619-20242181	684.313	15.5442	-5.46021	0.000202028
ENSMUSG00000037681	Esyt3	ESYT3	chr9:99307582-99358518	1.3454	0.0311694	-5.43176	0.00260067
ENSMUSG00000064345	mt-Nd2	MT-ND2	chrM:3913-5016	1487.83	35.8048	-5.37691	0.000202028
ENSMUSG00000045031	Cetn4		chr3:37307748-37312446	7.71157	0.186451	-5.37016	0.000202028
ENSMUSG00000035594	Chrna5	CHRNA5	chr9:54980879-55007779	3.68117	0.0979098	-5.23257	0.000202028
ENSMUSG00000026357	Rgs18	RGS18	chr1:144752682-144775435	90.3158	2.55727	-5.1423	0.000202028
ENSMUSG00000086240	Gm7846		chr1:28580498-28580772	69.5859	2.01894	-5.10712	0.000549306
ENSMUSG00000056145	AI504432		chr3:106934381-107098401	4.52998	0.13298	-5.09022	0.000202028
ENSMUSG00000064370	mt-Cytb	MT-CYB	chrM:14144-15288	2414.01	75.4831	-4.99913	0.000202028
ENSMUSG00000078495	Zfp984	ZNF34	chr4:147753973-147809840	20.4226	0.638928	-4.99837	0.000202028
ENSMUSG00000010797	Wnt2	WNT2	chr6:17988939-18030585	17.755	0.589201	-4.91332	0.000202028
ENSMUSG00000106139	Gm30648		chr3:133830667-134262161	3.19167	0.108008	-4.8851	0.00312582
ENSMUSG00000056054	S100a8	S100A8	chr3:90668977-90670035	152.969	5.18053	-4.884	0.000202028
ENSMUSG00000092072	Gm4540		chr3:106034663-106035092	49.362	1.67651	-4.87987	0.000202028
ENSMUSG00000042751	Nmnat2	NMNAT2	chr1:152954997-153119261	3.99129	0.137314	-4.86131	0.000202028
ENSMUSG00000091509	Gm17066		chr14:105109389-105114676	3.98103	0.14233	-4.80583	0.00417073
ENSMUSG00000064358	mt-Co3	MT-CO3	chrM:7765-9390	61.3297	2.19593	-4.80368	0.000202028
ENSMUSG00000034825	Nrip3	NRIP3	chr7:109758054-109782025	1.69608	0.0618343	-4.77765	0.000202028
ENSMUSG00000064341	mt-Nd1	MT-ND1	chrM:2750-3842	4493.24	164.344	-4.77297	0.000202028
ENSMUSG00000040046	Tph1	TPH1	chr7:46644640-46672537	15.8775	0.580848	-4.77268	0.000202028
ENSMUSG00000040283	Btnl9	BTNL9	chr11:49165584-49187159	1.86289	0.0697869	-4.73844	0.000202028
ENSMUSG00000049404	Rarres1	RARRES1	chr3:67478971-67515523	14.5759	0.56069	-4.70024	0.000202028
ENSMUSG00000068079	Tcf15	TCF15	chr2:152143560-152149097	6.30997	0.245037	-4.68656	0.000549306
ENSMUSG00000096982	Redrum		chr18:54422294-54453294	18.5314	0.74886	-4.62913	0.000202028
ENSMUSG00000030208	Emp1	EMP1	chr6:135362544-135383173	1.44459	0.0586438	-4.62254	0.000202028
ENSMUSG00000083179	Gm12693		chr4:94935620-94936103	13.0862	0.535388	-4.61132	0.00205225
ENSMUSG00000035133	Arhgap5	ARHGAP5	chr12:52496325-52581409	3.4097	0.139867	-4.60752	0.000202028
ENSMUSG00000074863	Platr25		chr13:62671783-62760709	3.03292	0.129261	-4.55234	0.000202028
ENSMUSG00000100131	Gm28439		chr1:24611534-24612700	4.10129	0.178598	-4.52129	0.00625822
ENSMUSG00000096422	Igkv12-44		chr6:69814630-69815154	27.7555	1.21348	-4.51555	0.000202028
ENSMUSG00000052825	Gm9892		chr8:52196064-52197056	34.3109	1.51062	-4.50545	0.000202028
ENSMUSG00000021520	Uqcrb	UQCRB	chr13:66900616-66909236	323.563	14.4479	-4.48512	0.000202028
ENSMUSG00000064337	mt-Rnr1		chrM:69-1024	1103.82	50.0182	-4.46391	0.000202028
ENSMUSG00000040078	Ptges3-ps		chr6:85843979-85844459	60.2189	2.7521	-4.45161	0.000202028
ENSMUSG00000043190	Rfesd	RFESD	chr13:76001534-76018719	71.2976	3.32586	-4.42205	0.000202028
ENSMUSG00000051116	Gm8121		chr5:57570081-57717920	17.0289	0.794523	-4.42176	0.000202028
ENSMUSG00000051079	Rgs13	RGS13	chr1:144138653-144177372	2.64769	0.125945	-4.39387	0.000380827
ENSMUSG00000032076	Cadm1	CADM1	chr9:47530172-47857637	5.4763	0.262887	-4.38068	0.000202028
ENSMUSG00000057835	Zfp119a		chr17:55864891-55878930	1.82057	0.0880622	-4.36973	0.00117602
ENSMUSG00000117284	CT030661.1		chr17:22285870-22314837	7.47016	0.361683	-4.36834	0.000202028
ENSMUSG00000098905	Zfp953		chr13:67312997-67375810	3.07784	0.150963	-4.34965	0.000202028
ENSMUSG00000051257	Trap1a		chrX:139240225-139356770	6.03886	0.296611	-4.34763	0.000202028
ENSMUSG00000002565	Scin	SCIN	chr12:40059768-40134228	26.9082	1.32217	-4.34706	0.000202028
ENSMUSG00000031939	Taf1d	TAF1D	chr9:15283336-15312104	40.0491	2.16886	-4.20676	0.000202028
ENSMUSG00000093726	AC093020.1		chr14:67673176-67675106	3.01516	0.163783	-4.20238	0.000202028
ENSMUSG00000064367	mt-Nd5	MT-ND5	chrM:11741-14070	600.955	33.2088	-4.17762	0.000202028
ENSMUSG00000022309	Angpt1	ANGPT1	chr15:42424722-42704616	19.0177	1.06135	-4.16337	0.000202028
ENSMUSG00000040147	Maob	MAOB	chrX:16709281-16817366	3.07075	0.17161	-4.16139	0.000202028
ENSMUSG00000036305	Rpl39-ps		chr15:102635037-102635188	302.902	17.068	-4.14949	0.00162051
ENSMUSG00000056399	Prss34		chr17:25298393-25300165	90.3678	5.20019	-4.11917	0.000202028
ENSMUSG00000026358	Rgs1	RGS1	chr1:144242295-144249242	2.91604	0.168696	-4.11152	0.000202028
ENSMUSG00000100862	Gm10925		chr1:24613973-24614651	39.2324	2.30002	-4.09233	0.000202028
ENSMUSG00000086629	2810403D21Rik		chrX:108737015-108974906	4.97407	0.292801	-4.08644	0.0017647
ENSMUSG00000064357	mt-Atp6	MT-ATP6	chrM:7765-9390	56.61	3.33717	-4.08436	0.000202028
ENSMUSG00000102070	Gm28661		chr1:24614884-24615565	29.8299	1.77905	-4.06758	0.000202028
ENSMUSG00000085611	Ap3s1-ps1		chrX:38685591-38686170	13.0634	0.784498	-4.05762	0.000202028
ENSMUSG00000081810	Gm11878		chr4:22519627-22520027	31.9983	1.92919	-4.05193	0.000202028
ENSMUSG00000085241	Snhg3		chr4:132351771-132353382	45.4079	2.77671	-4.03149	0.00908406
ENSMUSG00000072763	5430403G16Rik		chr5:109674544-109691041	1.1649	0.0728214	-3.9997	0.000202028
ENSMUSG00000069727	Zfp975		chr7:42660104-42692718	1.03162	0.0651745	-3.98446	0.000380827
ENSMUSG00000062284	Gm6030		chr16:45205099-45205489	29.7242	1.89076	-3.9746	0.000202028
ENSMUSG00000094530	Gm21399		chr8:129252997-129253594	5.35332	0.340807	-3.97341	0.0027319
ENSMUSG00000057098	Ebf1	EBF1	chr11:44617316-45008091	1.81524	0.117148	-3.95376	0.000202028
ENSMUSG00000060548	Tnfrsf19	TNFRSF19	chr14:60963874-61076777	1.09139	0.0705813	-3.95073	0.000380827
ENSMUSG00000000938	Hoxa10	HOXA10	chr6:52231196-52240854	2.59813	0.171077	-3.92476	0.000202028
ENSMUSG00000080718	Gm8019		chrX:137099515-137100102	5.317	0.352283	-3.9158	0.00312582
ENSMUSG00000083863	Gm13341		chr2:22227502-22618252	39.1228	2.63788	-3.89056	0.000202028
ENSMUSG00000116802	Gm5165		chr17:17234871-17266063	4.06176	0.276669	-3.87587	0.000202028
ENSMUSG00000096433	Zfp994	ZNF34	chr17:22197264-22225616	2.55323	0.174661	-3.86969	0.000202028
ENSMUSG00000078784	1810022K09Rik	RBIS	chr3:14578640-14611285	144.927	9.94054	-3.86586	0.000202028
ENSMUSG00000090142	Gm15795		chr1:20057778-20618064	9.67427	0.684338	-3.82137	0.000380827
ENSMUSG00000101111	Gm28437		chr1:24613188-24613971	33.9072	2.45875	-3.7856	0.000202028
ENSMUSG00000058331	Zfp85	ZNF429	chr13:67729261-67756838	3.42827	0.249023	-3.78313	0.000202028
ENSMUSG00000029304	Spp1	SPP1	chr5:104435117-104441050	6.07106	0.441772	-3.78058	0.000202028
ENSMUSG00000082423	Gm15148		chrX:151493113-151493269	217.827	15.8808	-3.77783	0.00147445
ENSMUSG00000099843	Gm7160		chr1:105979349-105990282	1.63895	0.121651	-3.75196	0.0080608
ENSMUSG00000028175	Depdc1a	DEPDC1	chr3:159495432-159529955	5.06307	0.375965	-3.75134	0.000202028
ENSMUSG00000078878	Gm14305		chr2:176708327-176721813	2.84721	0.211976	-3.74757	0.000202028
ENSMUSG00000035868	Zfp983		chr17:21615499-21664966	1.47101	0.110047	-3.74061	0.000202028
ENSMUSG00000028549	Itgb3bp	ITGB3BP	chr4:99765401-99829186	2.26627	0.17198	-3.72001	0.000202028
ENSMUSG00000028457	Atp8b5		chr4:43267169-43373831	6.73002	0.511663	-3.71735	0.000202028
ENSMUSG00000055723	Rras2	RRAS2	chr7:114046781-114117781	3.72268	0.284255	-3.71109	0.000202028
ENSMUSG00000060149	BC002059		chr17:16951551-16973677	4.66013	0.358739	-3.69936	0.000202028
ENSMUSG00000025888	Casp1	CASP1	chr9:5298516-5307265	4.82256	0.371641	-3.69782	0.000202028
ENSMUSG00000082296	Gm11450		chr2:162805589-162805922	5.96926	0.46207	-3.69137	0.00734007
ENSMUSG00000032034	Kcnj5	KCNJ5	chr9:32314706-32344350	5.27241	0.415611	-3.66516	0.000202028
ENSMUSG00000091905	Gm6395		chr12:64786310-64787001	10.8943	0.869922	-3.64654	0.000202028
ENSMUSG00000086567	Gm2830		chr13:54499704-54500089	19.647	1.57761	-3.63849	0.000202028
ENSMUSG00000025804	Ccr1	CCR1	chr9:123962123-123968692	1.95082	0.157227	-3.63315	0.000202028
ENSMUSG00000064351	mt-Co1	MT-CO1	chrM:5327-6938	3251.42	263.267	-3.62647	0.000202028
ENSMUSG00000116529	Gm4600		chr16:37696769-37697340	4.4102	0.358004	-3.6228	0.00454291
ENSMUSG00000056260	Lrif1	LRIF1	chr3:106684986-106736577	10.3587	0.855345	-3.5982	0.000202028
ENSMUSG00000037475	Thoc2	THOC2	chrX:41794990-41911901	10.8033	0.894175	-3.59477	0.000202028
ENSMUSG00000079658	Eloc	ELOC	chr1:16641724-16657042	126.428	10.6294	-3.57218	0.000202028
ENSMUSG00000082260	Gm7429		chrX:114980969-114981317	11.1814	0.941976	-3.56926	0.00260067
ENSMUSG00000071267	Zfp942	ZNF34	chr17:21926959-21962451	4.92508	0.425394	-3.53328	0.000202028
ENSMUSG00000079555	Haus3	HAUS3	chr5:34007197-34169527	32.6459	2.85617	-3.51475	0.000202028
ENSMUSG00000103921	Gm5841		chr3:8327530-8329707	2.03659	0.180155	-3.49885	0.000202028
ENSMUSG00000073062	Zxdb		chrX:94724568-94730187	1.14528	0.101344	-3.49838	0.000202028
ENSMUSG00000038236	Hoxa7	HOXA7	chr6:52162416-52218711	2.55828	0.22697	-3.4946	0.000202028
ENSMUSG00000113059	Gm46344		chr12:26485904-26486791	10.0137	0.889851	-3.49226	0.000202028
ENSMUSG00000109059	Gm9354		chr7:51458059-51458527	9.81262	0.877125	-3.48378	0.000380827
ENSMUSG00000034317	Trim59	TRIM59	chr3:69035287-69044755	47.5655	4.26167	-3.48042	0.000202028
ENSMUSG00000083563	Gm13340		chr2:22227502-22618252	11.9472	1.07152	-3.47893	0.000202028
ENSMUSG00000044501	Zfp758		chr17:22361452-22377281	8.01394	0.726598	-3.46328	0.000202028
ENSMUSG00000031137	Fgf13	FGF13	chrX:59062144-59568071	1.30863	0.118912	-3.46008	0.000202028
ENSMUSG00000001833	Sept7	SEPTIN7	chr9:25252438-25308571	77.7525	7.11636	-3.44968	0.000202028
ENSMUSG00000064363	mt-Nd4	MT-ND4	chrM:9876-11544	389.466	35.684	-3.44815	0.000202028
ENSMUSG00000101249	Gm29216		chr1:24615705-24616197	16.8213	1.54252	-3.44693	0.000202028
ENSMUSG00000046337	Fam178b	FAM178B	chr1:36558358-36683183	1.53683	0.141626	-3.43981	0.000549306
ENSMUSG00000028214	Gem	GEM	chr4:11704456-11714752	3.50649	0.325343	-3.42999	0.000202028
ENSMUSG00000090641	Zfp712	ZNF845	chr13:67038595-67114028	1.46372	0.136045	-3.42748	0.000202028
ENSMUSG00000034349	Smc4	SMC4	chr3:69004737-69034623	80.0654	7.44554	-3.42673	0.000202028
ENSMUSG00000020182	Ddc	DDC	chr11:11814100-11898144	11.264	1.05107	-3.42179	0.000202028
ENSMUSG00000069049	Eif2s3y		chrY:1010542-1028594	17.8141	1.6637	-3.42055	0.000202028
ENSMUSG00000052852	Reep1	REEP1	chr6:71707560-71810710	2.65878	0.248549	-3.41917	0.000202028
ENSMUSG00000056367	Actr3b	ACTR3B	chr5:25759996-25850688	1.12459	0.105986	-3.40746	0.00147445
ENSMUSG00000025780	Itih5	ITIH5	chr2:10153570-10256529	2.3645	0.226001	-3.38714	0.000202028
ENSMUSG00000049103	Ccr2	CCR2	chr9:124101949-124113557	2.6644	0.255366	-3.38317	0.000202028
ENSMUSG00000082179	Gm11407		chr4:80002330-80003388	1.71056	0.165002	-3.37391	0.00504473
ENSMUSG00000058748	Zfp958		chr8:4613166-4630231	9.27131	0.900564	-3.36387	0.000202028
ENSMUSG00000114102	Gm48048		chr12:108737140-108737626	4.17913	0.408912	-3.35334	0.00861987
ENSMUSG00000081992	Gm13408		chr2:34406877-34624950	24.1258	2.36945	-3.34795	0.0058918
ENSMUSG00000030142	Clec4e	CLEC4E	chr6:123281788-123289870	5.32919	0.525937	-3.34096	0.000202028
ENSMUSG00000027900	Dram2	DRAM2	chr3:106481981-106575890	13.3937	1.33173	-3.33019	0.000202028
ENSMUSG00000063001	Gm9701		chr3:62923806-62924233	8.14255	0.81789	-3.3155	0.00205225
ENSMUSG00000064354	mt-Co2	MT-CO2	chrM:7012-7696	44.5584	4.50231	-3.30696	0.000202028
ENSMUSG00000117929	AC134458.1		chr18:45044861-45129743	2.12065	0.215011	-3.30203	0.00246621
ENSMUSG00000023892	Zfp51		chr17:21450373-21465587	3.99537	0.407714	-3.2927	0.000202028
ENSMUSG00000032053	Pou2af1	POU2AF1	chr9:51213707-51240079	6.24353	0.637734	-3.29133	0.000202028
ENSMUSG00000059305	Vpreb1	VPREB1	chr16:16868402-16869255	19.8853	2.05292	-3.27595	0.000202028
ENSMUSG00000020290	Xpo1	XPO1	chr11:23256040-23298249	66.9267	6.91237	-3.27533	0.000202028
ENSMUSG00000090602	Gm5611		chr9:17030044-17030896	7.63302	0.790075	-3.27219	0.000202028
ENSMUSG00000022657	Cd96	CD96	chr16:46035656-46120251	3.23214	0.341374	-3.24306	0.000202028
ENSMUSG00000063286	Gm8995		chr7:106504238-106511671	3.02557	0.320361	-3.23944	0.000202028
ENSMUSG00000020650	Bcap29	BCAP29	chr12:31590966-31634635	59.1115	6.27918	-3.23479	0.000202028
ENSMUSG00000030641	Ddias	DDIAS	chr7:92857524-92874247	8.05064	0.856362	-3.23281	0.000202028
ENSMUSG00000024614	Tmx3	TMX3	chr18:90510153-90543267	17.0465	1.81525	-3.23124	0.000202028
ENSMUSG00000020399	Havcr2	HAVCR2	chr11:46454934-46481255	1.18517	0.12709	-3.22117	0.000202028
ENSMUSG00000045667	Smtnl2	SMTNL2	chr11:72389163-72411713	1.9636	0.210576	-3.22109	0.000202028
ENSMUSG00000031245	Hmgn5	HMGN5	chrX:109004533-109013404	43.8956	4.73346	-3.21311	0.000202028
ENSMUSG00000025058	5430427O19Rik	TASL	chrX:85870353-85891499	4.53495	0.4933	-3.20055	0.000202028
ENSMUSG00000047141	Zfp654	ZNF654	chr16:64780346-64851652	4.22366	0.461644	-3.19364	0.000202028
ENSMUSG00000058883	Zfp708	ZNF429	chr13:67038595-67114028	1.00661	0.111449	-3.17506	0.00576535
ENSMUSG00000063816	Gm4987		chrX:46455886-46456294	11.0763	1.22661	-3.17473	0.000380827
ENSMUSG00000090015	Gm15446		chr5:109922648-109943936	4.44048	0.500503	-3.14926	0.000202028
ENSMUSG00000036459	Wtip	WTIP	chr7:34109542-34133268	1.05317	0.11873	-3.14898	0.0010244
ENSMUSG00000078861	Zfp931		chr2:178067694-178078476	2.0788	0.235939	-3.13926	0.000202028
ENSMUSG00000028211	Trp53inp1	TP53INP1	chr4:11156430-11174379	3.79917	0.433894	-3.13027	0.000202028
ENSMUSG00000086391	1700042O10Rik		chr11:11814100-11898144	5.15721	0.595393	-3.11468	0.0010244
ENSMUSG00000028434	Epb41l4b	EPB41L4B	chr4:56991971-57143437	1.1296	0.130431	-3.11445	0.000202028
ENSMUSG00000039163	Cmc1	CMC1	chr9:118064521-118150177	71.1437	8.23874	-3.11024	0.000202028
ENSMUSG00000066456	Hmgn3	HMGN3	chr9:83109947-83147281	1.99985	0.23305	-3.10118	0.000711481
ENSMUSG00000114500	Gm8983		chr14:56865412-56866355	3.8622	0.450804	-3.09885	0.000202028
ENSMUSG00000081642	Gm13532		chr2:57628988-57629228	50.9593	5.95044	-3.09828	0.000202028
ENSMUSG00000064360	mt-Nd3	MT-ND3	chrM:9458-9806	17.0002	2.00069	-3.08698	0.000202028
ENSMUSG00000058093	Zfp729b	ZNF845	chr13:67589438-67637791	3.43118	0.403878	-3.08671	0.000202028
ENSMUSG00000024287	Thoc1	THOC1	chr18:9957905-10030141	14.5024	1.7106	-3.08371	0.000202028
ENSMUSG00000002104	Rapsn	RAPSN	chr2:91035619-91053918	1.04726	0.124157	-3.07639	0.00260067
ENSMUSG00000053012	Krcc1	KRCC1	chr6:71213939-71322233	38.4632	4.56488	-3.07483	0.000202028
ENSMUSG00000059839	Zfp874b	ZNF429	chr13:67471512-67484225	2.80363	0.333071	-3.0734	0.000202028
ENSMUSG00000025491	Ifitm1	IFITM1	chr7:140967220-140969825	23.7261	2.84081	-3.0621	0.000202028
ENSMUSG00000103823	Gm7899		chr3:41976151-41978123	5.87137	0.709272	-3.04929	0.000202028
ENSMUSG00000083743	Gm12421		chr4:84275094-84675275	15.0192	1.82289	-3.04251	0.00246621
ENSMUSG00000056476	Med12l	MED12L	chr3:59002470-59351167	1.39194	0.169274	-3.03966	0.00540096
ENSMUSG00000002617	Zfp40		chr17:23173868-23193252	1.26734	0.156629	-3.01638	0.000202028
ENSMUSG00000094191	Rpl31-ps14		chr1:66948562-66948940	7.23661	0.895236	-3.01497	0.00527878
ENSMUSG00000050761	Gp1bb	GP1BB	chr16:18620316-18629954	2.28866	0.284672	-3.00713	0.00817046
ENSMUSG00000056071	S100a9	S100A9	chr3:90692631-90695721	67.8811	8.65085	-2.9721	0.000202028
ENSMUSG00000028184	Adgrl2	ADGRL2	chr3:148815585-149004031	2.64595	0.33844	-2.96681	0.000202028
ENSMUSG00000024290	Rock1	ROCK1	chr18:10064400-10182045	11.0274	1.41117	-2.96613	0.000202028
ENSMUSG00000033187	BC016579	C3orf52	chr16:45626847-45654068	2.31541	0.296325	-2.96602	0.000202028
ENSMUSG00000027168	Pax6	PAX6	chr2:105536079-105697364	5.22938	0.67248	-2.95908	0.000202028
ENSMUSG00000062101	Zfp119b		chr17:55938380-55949500	2.02858	0.261996	-2.95285	0.000202028
ENSMUSG00000079317	Trappc2	TRAPPC2	chrX:166390032-166453140	5.07721	0.656753	-2.95061	0.000202028
ENSMUSG00000068882	Ssb	SSB	chr2:69861561-69885615	162.791	21.1195	-2.94637	0.000202028
ENSMUSG00000074553	Eif1-ps1		chr14:40006219-40006549	14.4088	1.87005	-2.9458	0.000549306
ENSMUSG00000094525	Trbv12-2	TRBV13	chr6:41118850-41119364	10.8675	1.41543	-2.94071	0.000711481
ENSMUSG00000083344	Gm7363		chr7:3983786-3984185	32.1554	4.20252	-2.93574	0.000202028
ENSMUSG00000027835	Pdcd10	PDCD10	chr3:75516489-75556856	43.9897	5.75365	-2.93462	0.000202028
ENSMUSG00000079083	Jrkl	JRKL	chr9:13242606-13245829	1.45335	0.191069	-2.92722	0.000202028
ENSMUSG00000025089	Gfra1	GFRA1	chr19:58204138-58455398	1.06567	0.140679	-2.92128	0.000202028
ENSMUSG00000078427	Sarnp	SARNP	chr10:128821893-128877624	93.8939	12.4243	-2.91787	0.000202028
ENSMUSG00000046311	Zfp62	ZFP62	chr11:49203291-49218816	10.2144	1.35317	-2.9162	0.000202028
ENSMUSG00000043263	Ifi209		chr1:173630916-173647928	5.76312	0.765048	-2.91323	0.000202028
ENSMUSG00000015437	Gzmb	GZMB	chr14:56258837-56262260	9.5116	1.27279	-2.9017	0.000202028
ENSMUSG00000069662	Marcks	MARCKS	chr10:37133374-37138920	1.92328	0.257721	-2.89968	0.000202028
ENSMUSG00000045608	Dbx2	DBX2	chr15:95623562-95655960	2.8787	0.386934	-2.89526	0.000202028
ENSMUSG00000060096	Amd-ps3		chr18:64448684-64449689	1.98691	0.267764	-2.8915	0.00205225
ENSMUSG00000015733	Capza2	CAPZA2	chr6:17636982-17666972	117.79	15.9236	-2.88698	0.000202028
ENSMUSG00000083220	Gm12919		chr4:10853842-10855436	1.61501	0.220358	-2.87362	0.000869793
ENSMUSG00000000355	Mcts1	MCTS1	chrX:38600654-38613426	64.8368	8.88928	-2.86667	0.000202028
ENSMUSG00000030048	Gkn3	GKN3P	chr6:87383255-87388935	4.38294	0.602512	-2.86284	0.000202028
ENSMUSG00000032503	Arpp21	ARPP21	chr9:112065090-112348925	1.584	0.217806	-2.86246	0.000202028
ENSMUSG00000022103	Gfra2	GFRA2	chr14:70890119-70979838	3.74021	0.515375	-2.85943	0.000202028
ENSMUSG00000067149	Jchain	JCHAIN	chr5:88520511-88527891	3.96409	0.548984	-2.85215	0.000202028
ENSMUSG00000117810	AC166779.2		chr18:70647148-70648037	16.2182	2.24733	-2.85134	0.000202028
ENSMUSG00000049164	Zfp518a	ZNF518A	chr19:40894702-40917947	3.44212	0.477223	-2.85056	0.000202028
ENSMUSG00000000903	Vpreb3	VPREB3	chr10:75943056-75949657	24.5664	3.41993	-2.84465	0.000202028
ENSMUSG00000071291	Zfp58	ZNF429	chr13:67490166-67526177	4.99241	0.695157	-2.84432	0.000380827
ENSMUSG00000042595	Fam199x	FAM199X	chrX:137049593-137082503	2.05407	0.286217	-2.8433	0.000202028
ENSMUSG00000061311	Rag1	RAG1	chr2:101560780-101649532	1.90826	0.266316	-2.84104	0.000202028
ENSMUSG00000032484	Ngp		chr9:110419746-110423012	12.0264	1.68548	-2.83497	0.000202028
ENSMUSG00000048164	Gm7204		chr16:48218604-48219201	6.68446	0.93896	-2.83167	0.000202028
ENSMUSG00000047534	Mis18bp1	MIS18BP1	chr12:65132733-65172598	8.7345	1.22706	-2.83152	0.000202028
ENSMUSG00000024511	Rab27b	RAB27B	chr18:69979130-70141605	15.8139	2.23204	-2.82476	0.000202028
ENSMUSG00000110277	Gm45871		chr18:90579776-90592528	1.49341	0.212352	-2.81408	0.000202028
ENSMUSG00000025014	Dntt	DNTT	chr19:41029274-41059525	23.5271	3.34988	-2.81214	0.000202028
ENSMUSG00000064339	mt-Rnr2		chrM:1093-2675	1074.01	153.017	-2.81124	0.000202028
ENSMUSG00000108621	Gm37494		chr7:39552500-39580589	1.04271	0.149912	-2.79816	0.000202028
ENSMUSG00000068134	Zfp120		chr2:150114405-150136708	9.05568	1.30449	-2.79533	0.000202028
ENSMUSG00000079641	Rpl39		chrX:37082519-37085402	2199.83	317.512	-2.79251	0.000202028
ENSMUSG00000041935	AW549877	RIMOC1	chr15:3982034-3995744	3.9438	0.57051	-2.78926	0.000202028
ENSMUSG00000020178	Adora2a	ADORA2A	chr10:75316876-75334784	1.05752	0.153293	-2.78632	0.000202028
ENSMUSG00000032712	Resf1	RESF1	chr6:149309427-149335663	4.94907	0.721117	-2.77885	0.000202028
ENSMUSG00000057894	Zfp329	ZNF329	chr7:12804976-12818858	1.49829	0.218347	-2.77863	0.000202028
ENSMUSG00000019851	Perp	PERP	chr10:18845019-18857073	2.74446	0.400321	-2.77729	0.000202028
ENSMUSG00000031799	Tpm4	TPM4	chr8:72135258-72160855	5.42594	0.794581	-2.77161	0.000202028
ENSMUSG00000026500	Cox20	COX20	chr1:178319129-178322693	88.6671	12.994	-2.77055	0.000202028
ENSMUSG00000104882	Gm43096		chr5:27860017-27860438	4.94976	0.728876	-2.76362	0.00975723
ENSMUSG00000028212	Ccne2	CCNE2	chr4:11191353-11254258	23.1965	3.43798	-2.75428	0.000202028
ENSMUSG00000058900	Rsl1	ZNF429	chr13:67173181-67184044	2.28605	0.339454	-2.75157	0.000202028
ENSMUSG00000095432	Zfp748	ZNF845	chr13:67538640-67561232	3.5519	0.529443	-2.74604	0.000202028
ENSMUSG00000030671	Pde3b	PDE3B	chr7:114415280-114539251	3.10886	0.466903	-2.73519	0.000202028
ENSMUSG00000022336	Eif3e	EIF3E	chr15:43250057-43282719	381.169	57.3813	-2.73178	0.000202028
ENSMUSG00000036944	Tmem71	TMEM71	chr15:66526211-66561103	3.3071	0.49828	-2.73054	0.000202028
ENSMUSG00000003418	St8sia6	ST8SIA6	chr2:13651020-13794064	1.91834	0.290462	-2.72344	0.000202028
ENSMUSG00000075370	Igll1		chr16:16860670-16863985	21.6155	3.27385	-2.723	0.000202028
ENSMUSG00000040710	St8sia4	ST8SIA4	chr1:95587681-95667571	12.6398	1.91871	-2.71976	0.000202028
ENSMUSG00000074165	Zfp788		chr7:41633530-41651530	3.26355	0.499419	-2.70812	0.000202028
ENSMUSG00000031246	Sh3bgrl	SH3BGRL	chrX:109095364-109162471	103.587	15.858	-2.70755	0.000202028
ENSMUSG00000028328	Tmod1	TMOD1	chr4:46038934-46138475	9.64132	1.47621	-2.70733	0.000202028
ENSMUSG00000020120	Plek	PLEK	chr11:16971205-17079371	94.7953	14.5531	-2.70349	0.000202028
ENSMUSG00000067928	Zfp760	ZNF34	chr17:21707740-21725636	1.68585	0.25892	-2.70289	0.000202028
ENSMUSG00000104649	Gm43712		chr3:90104131-90212048	96.9962	14.9178	-2.70089	0.000202028
ENSMUSG00000056579	Tug1	TUG1	chr11:3639784-3648812	21.0915	3.24659	-2.69966	0.000202028
ENSMUSG00000060377	Rpl36a-ps1		chr14:98993869-98994318	82.6496	12.7289	-2.6989	0.000202028
ENSMUSG00000021510	Zfp729a	ZNF845	chr13:67589438-67637791	1.47193	0.230098	-2.67739	0.000202028
ENSMUSG00000059422	Gm8116		chr9:78820637-78821838	12.8533	2.01157	-2.67574	0.000202028
ENSMUSG00000051341	Zfp52		chr17:21516712-21562601	5.11841	0.801316	-2.67525	0.000202028
ENSMUSG00000030724	Cd19	CD19	chr7:126408450-126414889	4.80583	0.754988	-2.67026	0.000202028
ENSMUSG00000102550	Gm8276		chr3:59431536-59433348	4.69477	0.737651	-2.67004	0.000202028
ENSMUSG00000031367	Ap1s2	AP1S2	chrX:163909016-163933666	3.98482	0.634832	-2.65007	0.000202028
ENSMUSG00000029223	Uchl1	UCHL1	chr5:66626494-66687234	2.35411	0.376768	-2.64343	0.000202028
ENSMUSG00000035000	Dpp4	DPP4	chr2:62330072-62470913	19.8395	3.21208	-2.6268	0.000202028
ENSMUSG00000008193	Spib	SPIB	chr7:44525992-44532071	1.64867	0.267702	-2.6226	0.000202028
ENSMUSG00000024293	Esco1	ESCO1	chr18:10566506-10610352	8.88441	1.44734	-2.61787	0.000202028
ENSMUSG00000030760	Acer3	ACER3	chr7:98206388-98321208	10.2401	1.66919	-2.61701	0.000202028
ENSMUSG00000074865	Zfp934		chr13:62453015-62558629	1.37195	0.223638	-2.61699	0.000711481
ENSMUSG00000051285	Pcmtd1	PCMTD1	chr1:7088919-7173628	3.90943	0.637682	-2.61605	0.000202028
ENSMUSG00000112515	Gm4928		chr12:10723656-10724506	4.62936	0.761257	-2.60436	0.000202028
ENSMUSG00000052955	Cpvl	CPVL	chr6:53873278-53978671	2.48665	0.410923	-2.59727	0.000202028
ENSMUSG00000075010	AW112010		chr19:11047616-11050566	10.3623	1.71324	-2.59655	0.000202028
ENSMUSG00000051255	Gm6563		chr19:23675847-23676480	54.5244	9.0393	-2.59262	0.000202028
ENSMUSG00000001891	Ugp2	UGP2	chr11:21321137-21374161	20.9676	3.48304	-2.58974	0.000202028
ENSMUSG00000084098	Gm13422		chr2:23207475-23267129	4.64601	0.774793	-2.58411	0.0027319
ENSMUSG00000080186	Gm14448		chrX:5885742-5885952	42.6185	7.13276	-2.57895	0.00162051
ENSMUSG00000022048	Dpysl2	DPYSL2	chr14:66802863-66868688	2.41984	0.405215	-2.57815	0.000202028
ENSMUSG00000025163	Cd7	CD7	chr11:121029401-121052357	5.02974	0.842487	-2.57776	0.000202028
ENSMUSG00000032328	Tmem30a	TMEM30A	chr9:79768942-79793507	37.6051	6.31372	-2.57437	0.000202028
ENSMUSG00000105461	Gm4742		chr14:52368917-52369688	1.69041	0.285019	-2.56824	0.00861987
ENSMUSG00000038936	Sccpdh	SCCPDH	chr1:179668209-179687189	20.6981	3.4914	-2.56762	0.000202028
ENSMUSG00000032323	Cyp11a1	CYP11A1	chr9:58014670-58027023	5.4194	0.918908	-2.56014	0.000202028
ENSMUSG00000030156	Cd69	CD69	chr6:129267324-129275436	1.79783	0.305313	-2.5579	0.000869793
ENSMUSG00000023882	Zfp54		chr17:21422648-21450267	1.43415	0.245183	-2.54826	0.000202028
ENSMUSG00000022157	Mcpt8		chr14:56082165-56085197	91.9149	15.7259	-2.54716	0.000202028
ENSMUSG00000004473	Clec11a	CLEC11A	chr7:44302686-44306902	18.2468	3.12199	-2.54711	0.000202028
ENSMUSG00000116545	Eif3s6-ps3		chr17:15845279-15846628	1.22717	0.210122	-2.54604	0.0017647
ENSMUSG00000063953	Amd2	AMD1	chr10:35708674-35711892	2.21906	0.38102	-2.54201	0.000202028
ENSMUSG00000014905	Dnajb9	DNAJB9	chr12:44205558-44210373	10.9487	1.88009	-2.54189	0.000202028
ENSMUSG00000040321	Zfp770	ZNF770	chr2:114193460-114201469	4.52136	0.777337	-2.54015	0.000202028
ENSMUSG00000027677	Ttc14	TTC14	chr3:33799831-33844301	7.02061	1.20896	-2.53783	0.000202028
ENSMUSG00000055240	Zfp101		chr17:33380254-33394641	6.54752	1.12909	-2.53579	0.000202028
ENSMUSG00000021373	Cap2	CAP2	chr13:46472668-46650281	2.16551	0.373997	-2.53361	0.000202028
ENSMUSG00000003929	Zfp81		chr17:33329341-33358878	2.46106	0.425225	-2.53298	0.000202028
ENSMUSG00000000686	Abhd15	ABHD15	chr11:77515120-77520045	1.50198	0.260332	-2.52844	0.00312582
ENSMUSG00000003379	Cd79a	CD79A	chr7:24897380-24902197	14.4299	2.51286	-2.52166	0.000202028
ENSMUSG00000034795	Ccdc122	CCDC122	chr14:77036771-77112204	1.0985	0.191914	-2.517	0.00232593
ENSMUSG00000017485	Top2b	TOP2B	chr14:16336845-16580459	24.7081	4.33	-2.51255	0.000202028
ENSMUSG00000025588	Nat1	NAT1	chr8:67480920-67492104	1.08296	0.190891	-2.50416	0.00352785
ENSMUSG00000046351	Zfp322a	ZNF322	chr13:23313524-23385799	7.81933	1.38261	-2.49966	0.000202028
ENSMUSG00000081865	Gm15484		chr5:110110091-110129794	4.71545	0.833899	-2.49945	0.000869793
ENSMUSG00000109771	Gm35315		chr5:110076135-110094420	1.82018	0.322149	-2.49828	0.000202028
ENSMUSG00000022674	Ube2v2	UBE2V2	chr16:15552676-15594524	7.91255	1.40492	-2.49365	0.000202028
ENSMUSG00000069125	Rps24-ps2		chr3:3791897-3792292	10.1234	1.80268	-2.48947	0.000869793
ENSMUSG00000024691	Fam111a	FAM111A	chr19:12517914-12596519	61.883	11.03	-2.48811	0.000202028
ENSMUSG00000003198	Zfp959		chr17:55892119-55898928	6.38896	1.14031	-2.48615	0.000202028
ENSMUSG00000092341	Malat1		chr19:5795689-5802672	38.1029	6.80452	-2.48534	0.000202028
ENSMUSG00000069972	Rps13-ps2		chr7:88530445-88530898	161.513	29.0331	-2.47588	0.000202028
ENSMUSG00000046916	Myct1	MYCT1	chr10:5593774-5606904	10.8478	1.95532	-2.47193	0.000202028
ENSMUSG00000031608	Galnt7	GALNT7	chr8:57523827-57653031	7.04874	1.2715	-2.47083	0.000202028
ENSMUSG00000068798	Rap1a	RAP1A	chr3:105727266-105801336	105.46	19.0661	-2.46762	0.000202028
ENSMUSG00000098557	Kctd12	KCTD12	chr14:102976580-102982637	3.09884	0.561951	-2.46321	0.000202028
ENSMUSG00000115593	Gm4824		chr15:25840119-25840611	7.05972	1.28345	-2.45958	0.000202028
ENSMUSG00000027236	Eif3j1	EIF3J	chr2:122028545-122118386	19.6184	3.5837	-2.45268	0.000202028
ENSMUSG00000066880	Zfp617		chr8:71922851-71934629	3.73574	0.68312	-2.45119	0.000202028
ENSMUSG00000027326	Knl1	KNL1	chr2:119047118-119105501	5.41911	0.994574	-2.44591	0.000202028
ENSMUSG00000002944	Cd36	CD36	chr5:17781689-17888747	1.26875	0.232909	-2.44557	0.000202028
ENSMUSG00000056019	Zfp709		chr8:71882018-71895727	5.10636	0.938677	-2.44359	0.00218905
ENSMUSG00000074829	2010315B03Rik		chr9:124291803-124312696	2.88001	0.530266	-2.44128	0.000202028
ENSMUSG00000014030	Pax5	PAX5	chr4:44524756-44710487	1.02037	0.188244	-2.43842	0.000711481
ENSMUSG00000090624	Gm17060		chr6:49395603-49469501	2.01407	0.373358	-2.43148	0.00491998
ENSMUSG00000097792	Gm27042		chr19:40589434-40594862	1.20475	0.224226	-2.42571	0.00638393
ENSMUSG00000101597	Gm5621		chr9:105560121-105560761	11.7553	2.19083	-2.42376	0.000202028
ENSMUSG00000062949	Atp11c	ATP11C	chrX:60223289-60807993	9.35707	1.7456	-2.42233	0.000202028
ENSMUSG00000089838	Gm2962		chr1:170917575-170927583	14.2861	2.66996	-2.41972	0.00218905
ENSMUSG00000069208	Zfp825		chr13:74480053-74493992	7.43195	1.39001	-2.41864	0.000202028
ENSMUSG00000079065	BC005561		chr5:104508351-104522611	1.19305	0.223313	-2.41752	0.000202028
ENSMUSG00000027550	Lrrcc1	LRRCC1	chr3:14533787-14572658	6.42639	1.2036	-2.41666	0.000202028
ENSMUSG00000026495	Efcab2	EFCAB2	chr1:178406102-178484513	1.1251	0.211258	-2.41297	0.000202028
ENSMUSG00000045624	Esf1	ESF1	chr2:140119882-140170564	18.3293	3.44746	-2.41055	0.000202028
ENSMUSG00000028766	Alpl	ALPL	chr4:137741732-137796384	1.18047	0.222446	-2.40783	0.000202028
ENSMUSG00000044150	Bclaf3	BCLAF3	chrX:159532667-159593081	3.26932	0.616874	-2.40594	0.000202028
ENSMUSG00000058838	Rps27a-ps2		chr9:83391363-83454573	11.5464	2.18119	-2.40425	0.000380827
ENSMUSG00000021696	Elovl7	ELOVL7	chr13:108214403-108285683	9.48801	1.79599	-2.40133	0.000202028
ENSMUSG00000062082	Cd200r4	CD200R1	chr16:44811732-44839150	18.4886	3.50158	-2.40055	0.000202028
ENSMUSG00000032745	Gpbp1	GPBP1	chr13:111425679-111549947	47.7361	9.05639	-2.39807	0.000202028
ENSMUSG00000042063	Zfp386	ZNF775	chr12:116047723-116063360	8.06031	1.53185	-2.39556	0.000202028
ENSMUSG00000020732	Rab37	RAB37	chr11:115091430-115162236	34.0034	6.47972	-2.39168	0.000202028
ENSMUSG00000025931	Paqr8	PAQR8	chr1:20890605-20939650	4.03791	0.771224	-2.38839	0.000202028
ENSMUSG00000002732	Fkbp7	FKBP7	chr2:76663043-76673070	2.33618	0.446459	-2.38755	0.00232593
ENSMUSG00000024766	Lipo3		chr19:33555159-33761951	3.65802	0.699253	-2.38718	0.000202028
ENSMUSG00000027132	Katnbl1	KATNBL1	chr2:112265824-112414240	9.3265	1.78467	-2.38568	0.00698685
ENSMUSG00000044734	Serpinb1a	SERPINB1	chr13:32842091-32851185	76.3416	14.617	-2.38482	0.000202028
ENSMUSG00000037236	Matr3	MATR3	chr18:35553370-35598573	103.607	19.8494	-2.38396	0.000202028
ENSMUSG00000082165	Gm7091		chrX:140821937-140822523	2.90674	0.557832	-2.3815	0.00467402
ENSMUSG00000056267	Cep70	CEP70	chr9:99241850-99304675	12.6441	2.42924	-2.37989	0.000202028
ENSMUSG00000105077	Gm4859		chr3:112302371-112303158	2.01223	0.386788	-2.37918	0.00467402
ENSMUSG00000085823	Gm13012		chr4:137862236-137965229	7.09991	1.36619	-2.37765	0.00378707
ENSMUSG00000054737	Zfp182	ZNF182	chrX:21028938-21062003	1.29677	0.249732	-2.37647	0.000202028
ENSMUSG00000055093	Gm8430		chr6:122453100-122486505	142.409	27.4595	-2.37466	0.000202028
ENSMUSG00000083670	Gm6829		chrX:9327748-9328108	11.0405	2.13413	-2.37108	0.000380827
ENSMUSG00000033717	Adra2a	ADRA2A	chr19:54044150-54048982	2.99351	0.57949	-2.36898	0.000202028
ENSMUSG00000094942	Gm3604		chr13:62368327-62383177	2.77411	0.537035	-2.36894	0.00232593
ENSMUSG00000037096	Gm9762		chr3:78966355-78966799	22.0332	4.28211	-2.36329	0.000202028
ENSMUSG00000037872	Ackr1	ACKR1	chr1:173331889-173466040	24.0424	4.68505	-2.35945	0.000202028
ENSMUSG00000028232	Tmem68	TMEM68	chr4:3549040-3574853	10.8502	2.12022	-2.35544	0.000202028
ENSMUSG00000054641	Mmrn1	MMRN1	chr6:60944475-60989378	1.07806	0.210801	-2.35448	0.000202028
ENSMUSG00000079037	Prnp	PRNP	chr2:131909927-131956130	62.4501	12.2159	-2.35394	0.000202028
ENSMUSG00000117111	AC165960.1		chr17:53466648-53467315	31.5307	6.17055	-2.35329	0.000202028
ENSMUSG00000097254	C430042M11Rik		chr17:83851674-83854393	1.82289	0.357776	-2.3491	0.000202028
ENSMUSG00000025094	Slc18a2	SLC18A2	chr19:59259511-59296012	57.1632	11.2242	-2.34848	0.000202028
ENSMUSG00000093661	Eif4e3	EIF4E3	chr6:98925337-99666797	12.6902	2.51045	-2.3377	0.000202028
ENSMUSG00000021377	Dek	DEK	chr13:47043498-47106190	136.536	27.0785	-2.33406	0.000202028
ENSMUSG00000041649	Klf8	KLF8	chrX:153237747-153396132	1.30596	0.259006	-2.33405	0.000202028
ENSMUSG00000055312	Them7		chr2:105224319-105379796	1.97661	0.394979	-2.32318	0.000202028
ENSMUSG00000043811	Rtn4r	RTN4R	chr16:18127641-18152408	6.45165	1.29505	-2.31667	0.000202028
ENSMUSG00000033111	3830406C13Rik	CEP15	chr14:12283975-12324473	15.1774	3.05865	-2.31096	0.000202028
ENSMUSG00000083041	Gmfg-ps		chr6:4893351-4893778	30.8509	6.22078	-2.31014	0.000202028
ENSMUSG00000076749	Tcrg-C1	TRGV11	chr13:19214102-19217024	1.9235	0.388015	-2.30955	0.00366523
ENSMUSG00000068407	Rnase12	RNASE12	chr14:51056697-51057661	3.96105	0.799545	-2.30863	0.0010244
ENSMUSG00000027777	Schip1	SCHIP1	chr3:67892219-68626481	3.23662	0.654125	-2.30685	0.000202028
ENSMUSG00000035597	Prpf39	PRPF39	chr12:65036332-65074007	5.96003	1.2074	-2.30342	0.000202028
ENSMUSG00000101939	Gm28438		chr1:24612774-24613119	6.56368	1.33432	-2.2984	0.00931663
ENSMUSG00000084116	Gm12460		chr4:51190106-51190463	9.10724	1.85259	-2.29747	0.00162051
ENSMUSG00000028024	Enpep	ENPEP	chr3:129269174-129332720	1.26187	0.257348	-2.29377	0.000202028
ENSMUSG00000022338	Eny2	ENY2	chr15:44373162-44438256	131.589	26.8619	-2.29241	0.000202028
ENSMUSG00000117428	AC148013.1		chr18:8051202-8051992	34.2706	6.99675	-2.29222	0.000202028
ENSMUSG00000074579	Lekr1	LEKR1	chr3:65666227-65686179	1.04943	0.215385	-2.28461	0.000202028
ENSMUSG00000091474	2610021A01Rik		chr7:41599260-41628533	4.43529	0.912624	-2.28094	0.000202028
ENSMUSG00000024276	Zfp397	ZNF397	chr18:23954704-23964673	6.03718	1.24281	-2.28026	0.000202028
ENSMUSG00000000673	Haao	HAAO	chr17:83831155-83846812	16.2095	3.34155	-2.27825	0.000202028
ENSMUSG00000053347	Zfp943	ZNF34	chr17:21962551-21994366	5.4144	1.11634	-2.27803	0.000202028
ENSMUSG00000042460	C1galt1	C1GALT1	chr6:7844841-7875687	12.9619	2.67394	-2.27724	0.000202028
ENSMUSG00000026832	Cytip	CYTIP	chr2:58129136-58160495	6.9793	1.44986	-2.26717	0.000202028
ENSMUSG00000062929	Cfl2	CFL2	chr12:54858816-54863667	2.77345	0.576726	-2.26572	0.000202028
ENSMUSG00000059423	Zfp933		chr4:147822985-147848366	1.97839	0.411859	-2.26411	0.000202028
ENSMUSG00000059280	Vpreb2	VPREB1	chr16:17980427-17981273	3.27624	0.682282	-2.2636	0.000869793
ENSMUSG00000031093	Dock11	DOCK11	chrX:35888831-36076562	37.2688	7.77428	-2.26119	0.000202028
ENSMUSG00000039013	Siglecf		chr7:43351340-43359531	48.3495	10.0864	-2.26109	0.000202028
ENSMUSG00000015882	Lcorl	LCORL	chr5:45669918-45857615	2.61906	0.546559	-2.2606	0.0010244
ENSMUSG00000040370	Etfrf1	ETFRF1	chr6:145211133-145250239	7.91582	1.65287	-2.25977	0.00999301
ENSMUSG00000039735	Fnbp1l	FNBP1L	chr3:122538724-122619715	4.76551	0.997236	-2.25662	0.000202028
ENSMUSG00000006262	Mob1b	MOB1B	chr5:88720854-88764220	9.0964	1.90574	-2.25494	0.000202028
ENSMUSG00000074506	Gm10705		chr3:87207544-87208005	56.3776	11.8169	-2.25427	0.000202028
ENSMUSG00000039531	Zup1	ZUP1	chr10:33919141-33951259	4.13399	0.867355	-2.25284	0.000202028
ENSMUSG00000113450	Gm49359		chr13:62453015-62558629	2.26262	0.474788	-2.25264	0.000202028
ENSMUSG00000021118	Plek2	PLEK2	chr12:78888690-78906964	1.92832	0.404838	-2.25193	0.000202028
ENSMUSG00000015316	Slamf1	SLAMF1	chr1:171767126-171801184	2.19556	0.461319	-2.25076	0.000202028
ENSMUSG00000012429	Mplkip	MPLKIP	chr13:17695191-17699105	67.2233	14.1719	-2.24593	0.000202028
ENSMUSG00000096006	Gm21596		chr2:113919246-113920562	3.13594	0.66243	-2.24306	0.000202028
ENSMUSG00000091697	Eif3s6-ps2		chr18:90310867-90312190	5.56485	1.17631	-2.24207	0.000202028
ENSMUSG00000030144	Clec4d	CLEC4D	chr6:123262116-123275265	1.93834	0.410369	-2.23983	0.000380827
ENSMUSG00000083328	Gm11826		chr4:13482754-13483192	9.50261	2.01218	-2.23957	0.000202028
ENSMUSG00000105652	4930519L02Rik		chr3:143017659-143040752	3.93688	0.835461	-2.23641	0.00312582
ENSMUSG00000095847	Gm5451		chr13:66874080-66874659	13.3566	2.83903	-2.23408	0.000202028
ENSMUSG00000079508	Apoo	APOO	chrX:94367116-94417093	16.585	3.5504	-2.22383	0.000202028
ENSMUSG00000038816	Ctnnal1	CTNNAL1	chr4:56810934-56865188	6.81334	1.46014	-2.22226	0.000202028
ENSMUSG00000024750	Zfand5	ZFAND5	chr19:21272277-21286840	23.8103	5.12496	-2.21597	0.000202028
ENSMUSG00000006342	Susd2	SUSD2	chr10:75636705-75643991	1.17358	0.254055	-2.2077	0.000202028
ENSMUSG00000036172	Cd200r3	CD200R1	chr16:44943677-44981380	45.7151	9.90097	-2.20703	0.000202028
ENSMUSG00000048007	Timm8a1	TIMM8A	chrX:134537255-134541865	14.7137	3.18933	-2.20584	0.000202028
ENSMUSG00000038323	1700066M21Rik	C2orf69	chr1:57377619-57385423	6.86174	1.49107	-2.20222	0.000202028
ENSMUSG00000042599	Kdm7a	KDM7A	chr6:39118472-39206789	1.89072	0.410998	-2.20173	0.000202028
ENSMUSG00000026068	Il18rap	IL18RAP	chr1:40515361-40551705	1.21156	0.263407	-2.2015	0.000202028
ENSMUSG00000025326	Ube3a	UBE3A	chr7:59223846-59324149	15.73	3.42112	-2.20098	0.000202028
ENSMUSG00000040747	Cd53	CD53	chr3:106759920-106790149	21.1738	4.61397	-2.1982	0.000202028
ENSMUSG00000040774	Cept1	CEPT1	chr3:106481981-106575890	18.4441	4.02435	-2.19633	0.000202028
ENSMUSG00000063273	Naa15	NAA15	chr3:51415147-51476507	26.2561	5.76181	-2.18806	0.000202028
ENSMUSG00000020311	Erlec1	ERLEC1	chr11:30885357-31102704	14.997	3.29374	-2.18688	0.000202028
ENSMUSG00000068014	Gm14648		chrX:47900344-47900827	3.92162	0.861678	-2.18623	0.00613582
ENSMUSG00000047735	Samd9l	SAMD9L	chr6:3372256-3399572	6.13107	1.34768	-2.18566	0.000202028
ENSMUSG00000045694	Gm4997		chrX:155150951-155151311	28.8845	6.35257	-2.18488	0.000202028
ENSMUSG00000029102	Hgfac	HGFAC	chr5:35041508-35048424	1.27495	0.281302	-2.18025	0.000202028
ENSMUSG00000032011	Thy1	THY1	chr9:44043383-44048579	3.0223	0.667994	-2.17774	0.000380827
ENSMUSG00000097616	1110019D14Rik		chr6:13871568-13896422	1.68901	0.373852	-2.17564	0.000202028
ENSMUSG00000033972	Zfp944	ZNF34	chr17:22337988-22361400	5.06476	1.12559	-2.16981	0.000202028
ENSMUSG00000039910	Cited2	CITED2	chr10:17723217-17725674	118.676	26.375	-2.16978	0.000202028
ENSMUSG00000025979	Mob4	MOB4	chr1:55131230-55154899	14.5828	3.24258	-2.16905	0.000202028
ENSMUSG00000039166	Akap7	AKAP7	chr10:25169089-25306432	1.44023	0.320488	-2.16796	0.000202028
ENSMUSG00000032475	Nck1	NCK1	chr9:100492292-100546134	22.7388	5.06002	-2.16794	0.000202028
ENSMUSG00000024259	Slc25a46	SLC25A46	chr18:31580167-31610751	16.6657	3.70887	-2.16783	0.000202028
ENSMUSG00000042208	0610010F05Rik	SANBR	chr11:23573250-23633639	7.36418	1.64018	-2.16667	0.000202028
ENSMUSG00000075376	Rc3h2	RC3H2	chr2:37370068-37422903	2.21712	0.494118	-2.16576	0.000202028
ENSMUSG00000057842	Zfp595	ZNF681	chr13:67312997-67375810	1.91359	0.426754	-2.1648	0.000380827
ENSMUSG00000025001	Hells	HELLS	chr19:38930914-38971051	15.1074	3.37268	-2.16329	0.000202028
ENSMUSG00000069237	Fam8a1	FAM8A1	chr13:46669521-46678056	7.72375	1.72673	-2.16126	0.000202028
ENSMUSG00000094441	Zfp955a		chr17:33239717-33255145	5.6054	1.25417	-2.16009	0.000202028
ENSMUSG00000092230	Gm18889		chr15:36009478-36140400	1.71518	0.384212	-2.15839	0.00504473
ENSMUSG00000003923	Tfam	TFAM	chr10:71225463-71238280	59.8478	13.4079	-2.15822	0.000202028
ENSMUSG00000112099	Gm8960		chr10:115599025-115600328	6.50057	1.45952	-2.15507	0.000202028
ENSMUSG00000068250	Amn1	AMN1	chr6:149157146-149188712	2.29788	0.516431	-2.15366	0.000380827
ENSMUSG00000042133	Ppig	PPIG	chr2:69722804-69754012	12.2847	2.77494	-2.14633	0.000202028
ENSMUSG00000087635	Gm13414		chr2:34649513-34650240	1.84545	0.417749	-2.14326	0.0096528
ENSMUSG00000078866	Zfp970		chr2:177464732-177478129	1.38832	0.314698	-2.1413	0.0080608
ENSMUSG00000104218	Gm9134		chr12:113381010-113381561	6.0399	1.37025	-2.14008	0.0010244
ENSMUSG00000091625	Lsm5	LSM5	chr6:56701062-56704710	118.235	26.8743	-2.13736	0.000202028
ENSMUSG00000097703	Gm26623		chr12:83620209-83621174	4.66638	1.0618	-2.13579	0.00117602
ENSMUSG00000031780	Ccl17	CCL17	chr8:94810452-94812036	19.6756	4.48991	-2.13165	0.000202028
ENSMUSG00000042500	Ago4	AGO4	chr4:126489540-126533472	1.3571	0.309729	-2.13144	0.000202028
ENSMUSG00000015880	Ncapg	NCAPG	chr5:45669918-45857615	35.6471	8.15269	-2.12844	0.000202028
ENSMUSG00000028557	Rnf11	RNF11	chr4:109451097-109476983	18.1419	4.1525	-2.12727	0.000202028
ENSMUSG00000034168	Irf2bpl	IRF2BPL	chr12:86880700-86884798	2.20876	0.505807	-2.12658	0.000202028
ENSMUSG00000028524	Sgip1	SGIP1	chr4:102760134-103011965	1.03578	0.237251	-2.12623	0.000549306
ENSMUSG00000113902	Ndufb1-ps	NDUFB1	chr12:101968089-102006424	159.836	36.6519	-2.12463	0.000202028
ENSMUSG00000022885	St6gal1	ST6GAL1	chr16:23175287-23360350	1.39921	0.321231	-2.12293	0.000202028
ENSMUSG00000022372	Sla	SLA	chr15:66670752-66850721	35.7513	8.21135	-2.12231	0.000202028
ENSMUSG00000034647	Ankrd12	ANKRD12	chr17:65965697-66077073	1.41736	0.327453	-2.11385	0.000202028
ENSMUSG00000020383	Il13	IL13	chr11:53631323-53634702	2.07778	0.480167	-2.11343	0.000202028
ENSMUSG00000027770	Dhx36	DHX36	chr3:62468012-62507004	10.7672	2.48855	-2.11327	0.000202028
ENSMUSG00000106990	Gm42547		chr6:28211007-28214805	1.55628	0.359718	-2.11316	0.000202028
ENSMUSG00000078453	Abracl	ABRACL	chr10:18011259-18023288	203.68	47.1373	-2.11136	0.000202028
ENSMUSG00000024659	Anxa1	ANXA1	chr19:20324855-20643465	38.8428	8.99632	-2.11024	0.000202028
ENSMUSG00000040322	Slc25a24	SLC25A24	chr3:109123148-109168457	15.7169	3.64034	-2.11017	0.000202028
ENSMUSG00000113836	Gm3325		chr13:62006639-62126102	1.87906	0.437232	-2.10354	0.000380827
ENSMUSG00000026986	Hnmt	HNMT	chr2:24002909-24049394	4.70104	1.0944	-2.10284	0.000202028
ENSMUSG00000089728	Clec2f		chr6:129014111-129020527	3.15637	0.736346	-2.09981	0.00205225
ENSMUSG00000045996	Polr2k	POLR2K	chr15:36174009-36177010	112.041	26.1507	-2.0991	0.000202028
ENSMUSG00000069206	Zfp874a	ZNF429	chr13:67424548-67451624	5.80848	1.35612	-2.09867	0.000202028
ENSMUSG00000038357	Camp	CAMP	chr9:109847378-109849617	13.0079	3.05134	-2.09187	0.000202028
ENSMUSG00000031229	Atrx	ATRX	chrX:105797614-105929403	5.16791	1.21628	-2.0871	0.000202028
ENSMUSG00000022337	Emc2	EMC2	chr15:43477228-43527763	93.3968	21.9928	-2.08634	0.000202028
ENSMUSG00000022824	Muc13	MUC13	chr16:33794036-33819934	50.6343	11.9236	-2.0863	0.000202028
ENSMUSG00000032253	Phip	PHIP	chr9:82866158-82975516	5.90114	1.39133	-2.08453	0.000202028
ENSMUSG00000111877	Gm6477		chr10:39198537-39199301	34.8076	8.20907	-2.08411	0.000202028
ENSMUSG00000028064	Sema4a	SEMA4A	chr3:88435958-88461182	8.77212	2.07139	-2.08233	0.000202028
ENSMUSG00000034981	Parm1	PARM1	chr5:91517614-91626894	2.68957	0.635184	-2.08213	0.000202028
ENSMUSG00000076617	Ighm	IGHM	chr12:113418557-113422730	30.6795	7.25881	-2.07947	0.000202028
ENSMUSG00000040297	Suco	SUCO	chr1:161816113-161876682	3.54006	0.839338	-2.07645	0.000202028
ENSMUSG00000035898	Uba6	UBA6	chr5:86109286-86172803	8.0132	1.90297	-2.07413	0.000202028
ENSMUSG00000025925	Terf1	TERF1	chr1:15805645-15844052	16.0218	3.80592	-2.07372	0.000202028
ENSMUSG00000049421	Zfp260	ZNF260	chr7:30094793-30107622	7.84417	1.86686	-2.071	0.000202028
ENSMUSG00000022698	Naa50	NAA50	chr16:44139829-44163366	90.9655	21.6605	-2.07025	0.000202028
ENSMUSG00000083705	Gm8624		chr11:117420636-117421717	6.05519	1.4421	-2.07	0.00218905
ENSMUSG00000025981	Coq10b	COQ10B	chr1:55051318-55072702	13.5513	3.2484	-2.06062	0.000202028
ENSMUSG00000117345	AC163399.1		chr18:30419685-30420060	10.2058	2.44847	-2.05944	0.00117602
ENSMUSG00000026004	Kansl1l	KANSL1L	chr1:66700830-66817562	2.98311	0.716151	-2.05848	0.00896813
ENSMUSG00000029655	N4bp2l2	N4BP2L2	chr5:150635971-150665612	7.14831	1.72092	-2.05442	0.000202028
ENSMUSG00000042042	Csgalnact2	CSGALNACT2	chr6:118107451-118139140	25.3602	6.10611	-2.05424	0.000202028
ENSMUSG00000102051	I830127L07Rik		chr15:75131376-75135128	2.14502	0.516905	-2.05302	0.00442242
ENSMUSG00000085829	Gm4285		chr14:75843378-75844964	1.51124	0.365509	-2.04776	0.00650924
ENSMUSG00000057409	Zfp53		chr17:21488997-21510473	2.8093	0.679614	-2.04742	0.000202028
ENSMUSG00000022034	Esco2	ESCO2	chr14:65819037-65833994	35.063	8.48809	-2.04644	0.000202028
ENSMUSG00000071855	Ccdc112	CCDC112	chr18:46282150-46311928	1.59047	0.388331	-2.03409	0.000202028
ENSMUSG00000083657	Gm12245		chr11:57948728-57949085	15.8224	3.86343	-2.03402	0.000202028
ENSMUSG00000062743	Zfp677		chr17:21383747-21399265	1.58085	0.386123	-2.03357	0.000202028
ENSMUSG00000028185	Dnase2b	DNASE2B	chr3:146580984-146632305	3.17143	0.775837	-2.03131	0.000202028
ENSMUSG00000031715	Smarca5	SMARCA5	chr8:80698506-80739497	39.7274	9.72317	-2.03063	0.000202028
ENSMUSG00000112964	E430024I08Rik		chr13:74435049-74443994	1.65304	0.404923	-2.02941	0.000202028
ENSMUSG00000019122	Ccl9	CCL23	chr11:83572918-83578636	10.5855	2.59973	-2.02565	0.000202028
ENSMUSG00000025451	Paip1	PAIP1	chr13:119428600-119458218	30.7901	7.56258	-2.02552	0.000202028
ENSMUSG00000033066	Gas7	GAS7	chr11:67455436-67771153	2.85371	0.70136	-2.02461	0.000202028
ENSMUSG00000026728	Vim	VIM	chr2:13573951-13582826	206.29	50.8428	-2.02056	0.000202028
ENSMUSG00000029032	Arhgef16	ARHGEF16	chr4:154278485-154301663	1.08677	0.26798	-2.01985	0.000380827
ENSMUSG00000005233	Spc25	SPC25	chr2:69193894-69206194	40.7921	10.0661	-2.01879	0.000202028
ENSMUSG00000083902	Gm15975		chr5:55624189-55625591	2.15414	0.531969	-2.0177	0.000202028
ENSMUSG00000071281	Zfp65	ZNF253	chr13:67705308-67729173	3.21189	0.7954	-2.01367	0.000202028
ENSMUSG00000037400	Atp11b	ATP11B	chr3:35754133-35856276	55.8154	13.864	-2.00932	0.000202028
ENSMUSG00000025898	Cwf19l2	CWF19L2	chr9:3403591-3479236	5.12589	1.27627	-2.00587	0.000202028
ENSMUSG00000113222	Gm48557		chr12:15817002-15888155	5.40399	1.35095	-2.00005	0.0010244
ENSMUSG00000038543	BC028528	C1orf54	chr3:95871521-95892005	10.024	2.51166	-1.99674	0.000202028
ENSMUSG00000005125	Ndrg1	NDRG1	chr15:66929317-67013039	6.08953	1.52719	-1.99545	0.000202028
ENSMUSG00000030157	Clec2d	CLEC2D	chr6:129180614-129186534	1.51976	0.383117	-1.98799	0.00232593
ENSMUSG00000026097	Ormdl1	ORMDL1	chr1:53297094-53352752	32.0661	8.08581	-1.98758	0.00218905
ENSMUSG00000021969	Zdhhc20	ZDHHC20	chr14:57832702-57890276	11.5523	2.91697	-1.98564	0.000202028
ENSMUSG00000115193	Gm6533		chr15:23489890-23490498	7.82354	1.98439	-1.97913	0.000202028
ENSMUSG00000114579	Gm4130		chr13:91259375-91274954	6.73659	1.71272	-1.97573	0.00378707
ENSMUSG00000029911	Ssbp1	SSBP1	chr6:40471351-40484700	47.6261	12.1165	-1.97478	0.000202028
ENSMUSG00000036977	Anapc10	ANAPC10	chr8:79711819-79779059	5.74156	1.46108	-1.97441	0.000202028
ENSMUSG00000027115	Kif18a	KIF18A	chr2:109280737-109341747	7.37245	1.87851	-1.97255	0.000202028
ENSMUSG00000079139	Gm4204		chr1:135231994-135233225	80.0389	20.4017	-1.97201	0.000202028
ENSMUSG00000110481	Gm45705		chr8:72765480-72767616	1.67947	0.428128	-1.97189	0.00132613
ENSMUSG00000020561	Twistnb	POLR1F	chr12:33429634-33441392	19.2568	4.94469	-1.96142	0.000202028
ENSMUSG00000030386	Zfp606	ZNF606	chr7:12478292-12496235	1.73504	0.44685	-1.95711	0.000202028
ENSMUSG00000013663	Pten	PTEN	chr19:32757496-32826160	12.9264	3.34101	-1.95197	0.000202028
ENSMUSG00000082193	Rpl5-ps1		chr1:14865071-14865965	4.26069	1.1042	-1.94808	0.000202028
ENSMUSG00000025287	Acot9	ACOT9	chrX:155262442-155297654	18.6763	4.84288	-1.94727	0.000202028
ENSMUSG00000046404	Yod1	YOD1	chr1:130670208-130729253	3.70987	0.962588	-1.94638	0.000202028
ENSMUSG00000032281	Acsbg1	ACSBG1	chr9:54604876-54661870	7.07546	1.83649	-1.94587	0.000202028
ENSMUSG00000081087	Rps15a-ps7		chr2:152185290-152185682	130.538	33.906	-1.94486	0.000202028
ENSMUSG00000041353	Tmem29	FAM156A	chrX:150397772-150459150	5.15907	1.3405	-1.94434	0.000202028
ENSMUSG00000045679	Pqlc3	SLC66A3	chr12:16988647-17000118	17.2676	4.48786	-1.94397	0.000202028
ENSMUSG00000045826	Ptprcap	PTPRCAP	chr19:4148618-4163354	107.356	27.9319	-1.94242	0.0027319
ENSMUSG00000025525	Apool	APOOL	chrX:112311333-112372755	18.7795	4.88847	-1.94171	0.000202028
ENSMUSG00000025907	Rb1cc1	RB1CC1	chr1:6209865-6276648	3.94596	1.02794	-1.94063	0.000202028
ENSMUSG00000093938	Evi2b	EVI2B	chr11:79339791-79581612	46.151	12.0339	-1.93926	0.000202028
ENSMUSG00000030742	Lat	LAT	chr7:126363823-126369541	112.276	29.3206	-1.93706	0.000202028
ENSMUSG00000066232	Ipo7	IPO7	chr7:109998403-110151202	58.8845	15.4099	-1.93404	0.000202028
ENSMUSG00000032035	Ets1	ETS1	chr9:32696021-32757820	6.06238	1.58653	-1.93401	0.000202028
ENSMUSG00000028312	Smc2	SMC2	chr4:52439242-52488260	27.3424	7.16807	-1.93148	0.000202028
ENSMUSG00000066798	Zbtb6	ZBTB6	chr2:37425499-37443171	4.209	1.10463	-1.92992	0.000202028
ENSMUSG00000026049	Tex30	TEX30	chr1:44086612-44118808	88.2198	23.1647	-1.92918	0.000202028
ENSMUSG00000082908	Gm13736		chr2:87526144-87526397	57.3596	15.0634	-1.92898	0.000202028
ENSMUSG00000010608	Rbm25	RBM25	chr12:83631833-83683123	42.863	11.2636	-1.92807	0.000202028
ENSMUSG00000047879	Usp14	USP14	chr18:9957905-10030141	61.0226	16.0402	-1.92765	0.000202028
ENSMUSG00000039997	Ifi203		chr1:173857219-173942672	3.447	0.907589	-1.92523	0.000202028
ENSMUSG00000071302	2610044O15Rik8		chr8:129216353-129234368	7.9814	2.10247	-1.92456	0.000202028
ENSMUSG00000019823	Mical1	MICAL1	chr10:41476313-41487032	6.66537	1.76324	-1.91846	0.000202028
ENSMUSG00000033953	Ppp3r1	PPP3R1	chr11:17159262-17200375	80.8119	21.437	-1.91447	0.000202028
ENSMUSG00000029780	Nt5c3	NT5C3A	chr6:56882399-56923932	133.459	35.4768	-1.91145	0.000202028
ENSMUSG00000031347	Cetn2	CETN2	chrX:72913531-72918411	67.081	17.8535	-1.90969	0.000202028
ENSMUSG00000022667	Cd200r1	CD200R1	chr16:44765735-44794978	3.21904	0.857974	-1.90762	0.000202028
ENSMUSG00000022176	Rem2	REM2	chr14:54476099-54480431	6.31024	1.68386	-1.90593	0.000202028
ENSMUSG00000062014	Gmfb	GMFB	chr14:46808148-46822242	47.8355	12.7664	-1.90573	0.000202028
ENSMUSG00000117935	AC111023.1		chr19:38481120-38785030	4.47711	1.19548	-1.90498	0.000202028
ENSMUSG00000048100	Taf13	TAF13	chr3:108571698-108583222	7.20166	1.93391	-1.89681	0.000202028
ENSMUSG00000027351	Spred1	SPRED1	chr2:117121373-117182279	9.67575	2.60379	-1.89376	0.000202028
ENSMUSG00000030016	Zfp638	ZNF638	chr6:83914366-83989550	6.938	1.87521	-1.88747	0.000202028
ENSMUSG00000028563	Tm2d1	TM2D1	chr4:98355369-98383306	15.6706	4.24155	-1.8854	0.000202028
ENSMUSG00000033538	Casp4	CASP4	chr9:5308848-5336783	3.70273	1.00257	-1.88489	0.000202028
ENSMUSG00000020608	Smc6	SMC6	chr12:11265885-11319785	18.668	5.0613	-1.88298	0.000202028
ENSMUSG00000036309	Skp1a	SKP1	chr11:51949881-52286179	224.252	60.8772	-1.88114	0.000202028
ENSMUSG00000044408	Sptssa	SPTSSA	chr12:54645391-54656573	125.753	34.2785	-1.87521	0.000202028
ENSMUSG00000025862	Stag2	STAG2	chrX:42147987-42277185	40.6107	11.0807	-1.87381	0.000202028
ENSMUSG00000034640	Tiparp	TIPARP	chr3:65507256-65555518	2.55842	0.698241	-1.87345	0.000202028
ENSMUSG00000028576	Ift74	IFT74	chr4:94614490-94693229	1.19488	0.327233	-1.86847	0.000202028
ENSMUSG00000067377	Tspan6	TSPAN6	chrX:133891067-133898429	1.70774	0.468365	-1.86639	0.000380827
ENSMUSG00000035293	G2e3	G2E3	chr12:51348060-51376986	6.1665	1.69345	-1.86449	0.000202028
ENSMUSG00000020794	Ube2g1	UBE2G1	chr11:72607282-72686481	24.4207	6.7134	-1.86299	0.000202028
ENSMUSG00000062661	Ncs1	NCS1	chr2:31245822-31295989	9.74195	2.67992	-1.86202	0.000202028
ENSMUSG00000060227	Casc4	GOLM2	chr2:121866969-121936220	4.15732	1.1438	-1.86182	0.000202028
ENSMUSG00000019872	Smpdl3a	SMPDL3A	chr10:57794373-57811830	80.2513	22.1023	-1.86033	0.000202028
ENSMUSG00000040760	Appl1	APPL1	chr14:26918987-26971232	7.58713	2.09431	-1.85708	0.000202028
ENSMUSG00000021360	Gcnt2	GCNT2	chr13:40859753-41013015	14.8223	4.09696	-1.85515	0.000202028
ENSMUSG00000037940	Inpp4b	INPP4B	chr8:81342561-82127914	3.71171	1.02599	-1.85507	0.000202028
ENSMUSG00000024072	Yipf4	YIPF4	chr17:74489492-74500277	29.0767	8.03952	-1.85468	0.000202028
ENSMUSG00000032740	Ccdc88a	CCDC88A	chr11:29373657-29510808	2.5059	0.693455	-1.85345	0.000202028
ENSMUSG00000004364	Cul3	CUL3	chr1:80264922-80340480	37.7274	10.4643	-1.85013	0.000202028
ENSMUSG00000028484	Psip1	PSIP1	chr4:83455679-83486459	58.2307	16.1561	-1.8497	0.000202028
ENSMUSG00000059834	Sclt1	SCLT1	chr3:41626719-41742514	2.3578	0.654775	-1.84837	0.000202028
ENSMUSG00000048970	C1galt1c1	C1GALT1C1	chrX:38630784-38635087	17.7038	4.92396	-1.84617	0.000202028
ENSMUSG00000037860	Aim2	AIM2	chr1:173331889-173466040	3.64745	1.01467	-1.84588	0.00326383
ENSMUSG00000015340	Cybb	CYBB	chrX:9435251-9469324	2.65514	0.738822	-1.84549	0.000202028
ENSMUSG00000048249	Crebrf	CREBRF	chr17:26715649-26776635	3.32217	0.924858	-1.84482	0.000202028
ENSMUSG00000056124	B4galt6	B4GALT6	chr18:20684598-20746404	6.22604	1.73676	-1.84191	0.000202028
ENSMUSG00000030124	Lag3	LAG3	chr6:124904360-124911705	1.63281	0.457204	-1.83645	0.000202028
ENSMUSG00000071708	Sms	SMS	chrX:157443854-157492287	19.4665	5.45325	-1.8358	0.000202028
ENSMUSG00000054408	Spcs3	SPCS3	chr8:54520432-54529998	153.446	43.106	-1.83177	0.000202028
ENSMUSG00000078862	Gm14326		chr2:177935992-177957297	4.09738	1.15248	-1.82996	0.000380827
ENSMUSG00000092416	Zfp141	ZNF775	chr7:42473385-42505726	5.97466	1.68064	-1.82985	0.000202028
ENSMUSG00000027712	Anxa5	ANXA5	chr3:36448922-36475894	61.9294	17.4342	-1.82871	0.000202028
ENSMUSG00000025893	Kbtbd3	KBTBD3	chr9:4309832-4331732	2.81347	0.795539	-1.82234	0.000202028
ENSMUSG00000082475	Gm7206		chr14:45704535-45713723	10.1049	2.86276	-1.81958	0.000202028
ENSMUSG00000008658	Rbfox1	RBFOX1	chr16:6349137-7411526	1.00755	0.285721	-1.81817	0.0027319
ENSMUSG00000041261	Car8	CA8	chr4:8143361-8239041	7.14137	2.0281	-1.81607	0.000202028
ENSMUSG00000113204	Gm46430		chr13:74579357-74617881	4.92983	1.40343	-1.81258	0.000202028
ENSMUSG00000019944	Rhobtb1	RHOBTB1	chr10:69208551-69291791	1.19064	0.339106	-1.81193	0.000202028
ENSMUSG00000026399	Cd55	CD55	chr1:130439026-130557075	43.5048	12.395	-1.81142	0.000202028
ENSMUSG00000108366	Gm5586		chr7:16719115-16719910	7.29086	2.07922	-1.81005	0.000202028
ENSMUSG00000035992	Fnip1	FNIP1	chr11:54438198-54518235	4.73129	1.34969	-1.80961	0.000202028
ENSMUSG00000030031	Kbtbd8	KBTBD8	chr6:95117739-95129790	3.5152	1.00298	-1.80932	0.000202028
ENSMUSG00000052681	Rap1b	RAP1B	chr10:117813870-117846035	121.701	34.7393	-1.8087	0.000202028
ENSMUSG00000110057	Gm2225		chr8:78486033-78486410	119.83	34.2141	-1.80832	0.000202028
ENSMUSG00000005148	Klf5	KLF5	chr14:99298690-99315036	6.16394	1.76101	-1.80745	0.000202028
ENSMUSG00000054648	Zfp869		chr8:69706331-69710724	13.1524	3.75844	-1.80712	0.000202028
ENSMUSG00000090319	Gm4462		chr16:20663753-20665056	1.6526	0.472594	-1.80607	0.0010244
ENSMUSG00000040723	Rcsd1	RCSD1	chr1:165646515-165708086	18.2266	5.2224	-1.80326	0.000202028
ENSMUSG00000021596	Mctp1	MCTP1	chr13:76384534-77031810	2.60265	0.74612	-1.8025	0.000202028
ENSMUSG00000017291	Taok1	TAOK1	chr11:77529161-77607815	2.05743	0.59053	-1.80076	0.000202028
ENSMUSG00000108414	Snhg1		chr19:8723474-8726443	42.0189	12.0652	-1.80018	0.000202028
ENSMUSG00000021728	Emb	EMB	chr13:117218700-117274415	16.9806	4.87602	-1.80011	0.000202028
ENSMUSG00000026696	Vamp4	VAMP4	chr1:162570514-162599084	14.0761	4.04246	-1.79995	0.000202028
ENSMUSG00000045382	Cxcr4	CXCR4	chr1:128588198-128592290	13.1973	3.79734	-1.79718	0.000202028
ENSMUSG00000027365	Trpm7	TRPM7	chr2:126791564-126876230	10.493	3.02106	-1.7963	0.000202028
ENSMUSG00000050900	Gm7327		chrX:61785380-61786032	18.8776	5.43511	-1.79629	0.000202028
ENSMUSG00000054604	Cggbp1	CGGBP1	chr16:64851995-64859507	45.7742	13.1801	-1.79617	0.000202028
ENSMUSG00000079845	Xlr4a		chrX:73074344-73082478	5.7485	1.65744	-1.79423	0.000202028
ENSMUSG00000041238	Rbbp8	RBBP8	chr18:11633275-11743207	12.0902	3.49352	-1.79109	0.000202028
ENSMUSG00000039153	Runx2	RUNX2	chr17:44604000-45119290	3.33538	0.965224	-1.78892	0.0010244
ENSMUSG00000045519	Zfp560	ZNF121	chr9:20345135-20385177	10.6188	3.07454	-1.78818	0.000202028
ENSMUSG00000053063	Clec12a	CLEC12A	chr6:129349963-129365303	44.5238	12.9156	-1.78547	0.000202028
ENSMUSG00000031360	Ctps2	CTPS2	chrX:162901237-163032508	46.9833	13.6588	-1.78231	0.000202028
ENSMUSG00000030303	Far2	FAR2	chr6:148006579-148215731	38.2772	11.1355	-1.78132	0.000202028
ENSMUSG00000003518	Dusp3	DUSP3	chr11:101971142-101992264	6.88463	2.00296	-1.78125	0.00260067
ENSMUSG00000025997	Ikzf2	IKZF2	chr1:69513931-69687245	5.35299	1.55856	-1.78013	0.000202028
ENSMUSG00000022639	Dubr	DUBR	chr16:50719293-50732773	1.95198	0.569082	-1.77823	0.000202028
ENSMUSG00000021282	Eif5	EIF5	chr12:111538015-111546752	94.7739	27.645	-1.77747	0.000202028
ENSMUSG00000026395	Ptprc	PTPRC	chr1:138063406-138175306	11.3329	3.31094	-1.77521	0.000202028
ENSMUSG00000044609	Gm9294		chr7:42953599-42954388	30.048	8.79207	-1.77299	0.000202028
ENSMUSG00000028691	Prdx1	PRDX1	chr4:116685543-116700822	348.326	101.985	-1.77208	0.000202028
ENSMUSG00000036202	Rif1	RIF1	chr2:52072831-52122383	6.25119	1.83201	-1.7707	0.000202028
ENSMUSG00000071252	2210408I21Rik	KIAA0825	chr13:77135539-77613784	1.35528	0.397724	-1.76875	0.000202028
ENSMUSG00000032679	Cd59a	CD59	chr2:104095800-104115354	56.0767	16.4929	-1.76556	0.000202028
ENSMUSG00000025630	Hprt	HPRT1	chrX:52988136-53021659	246.082	72.437	-1.76434	0.000202028
ENSMUSG00000049744	Arhgap15	ARHGAP15	chr2:43748823-44395953	27.3881	8.09106	-1.75915	0.000202028
ENSMUSG00000042271	Nxt2	NXT2	chrX:142226769-142239692	3.46948	1.02566	-1.75817	0.000202028
ENSMUSG00000038227	Hoxa9	HOXA9	chr6:52223099-52227370	2.11527	0.625552	-1.75764	0.00662214
ENSMUSG00000115379	Gm48990		chr14:95285233-95285656	4.60945	1.36412	-1.75662	0.00975723
ENSMUSG00000031590	Frg1	FRG1	chr8:41397458-41417074	81.6954	24.179	-1.7565	0.000202028
ENSMUSG00000038070	Cntln	CNTLN	chr4:84884308-85131921	2.14433	0.635141	-1.75538	0.000202028
ENSMUSG00000049606	Zfp644	ZNF644	chr5:106500893-106696830	11.8299	3.50403	-1.75535	0.000202028
ENSMUSG00000025290	Rps24	RPS24	chr14:24490680-24496959	5071.02	1502.86	-1.75457	0.000202028
ENSMUSG00000048047	Zbtb33	ZBTB33	chrX:38189792-38252439	16.5898	4.92327	-1.75261	0.000202028
ENSMUSG00000043017	Ptgir	PTGIR	chr7:16906489-16910905	12.6966	3.76954	-1.75198	0.000202028
ENSMUSG00000019792	Trmt11	TRMT11	chr10:30534224-30600749	9.08433	2.70353	-1.74854	0.000202028
ENSMUSG00000028522	Mier1	MIER1	chr4:103038064-103165754	28.5691	8.50605	-1.7479	0.000202028
ENSMUSG00000056383	AI987944		chr7:41372922-41393379	5.15721	1.53636	-1.74708	0.000202028
ENSMUSG00000020160	Meis1	MEIS1	chr11:18879816-19018985	2.90797	0.866965	-1.74597	0.000202028
ENSMUSG00000071714	Csf2rb2	CSF2RB	chr15:78282506-78305721	8.44063	2.52087	-1.74343	0.000202028
ENSMUSG00000047844	Bex4	BEX4	chrX:136138995-136140443	498.225	148.827	-1.74316	0.000202028
ENSMUSG00000037822	Smim14	SMIM14	chr5:65413220-65494015	31.8387	9.51786	-1.74207	0.000202028
ENSMUSG00000030759	Far1	FAR1	chr7:113513833-113571511	21.1103	6.31581	-1.74091	0.000202028
ENSMUSG00000030629	Zfand6	ZFAND6	chr7:84613765-84776549	27.6416	8.27054	-1.74079	0.000202028
ENSMUSG00000030103	Bhlhe40	BHLHE40	chr6:108577038-108666925	17.7742	5.32134	-1.73992	0.000202028
ENSMUSG00000020863	Luc7l3	LUC7L3	chr11:94287889-94321988	75.5037	22.6605	-1.73637	0.000202028
ENSMUSG00000030393	Zik1	ZIK1	chr7:10487228-10495394	1.35573	0.407898	-1.73279	0.000202028
ENSMUSG00000041707	Tmem273	TMEM273	chr14:32785962-32817984	32.5348	9.79552	-1.73179	0.000202028
ENSMUSG00000091277	Gm1818		chr12:48555307-48559885	1.49906	0.451553	-1.73109	0.00286363
ENSMUSG00000029915	Clec5a	CLEC5A	chr6:40574893-40585803	5.81478	1.75226	-1.7305	0.00191144
ENSMUSG00000025531	Chm	CHM	chrX:113040592-113185517	2.1346	0.643263	-1.73048	0.000202028
ENSMUSG00000000838	Fmr1	FMR1	chrX:68678484-68717963	22.7524	6.86251	-1.72921	0.000202028
ENSMUSG00000034158	Lrrc58	LRRC58	chr16:37868388-37888858	4.47007	1.34875	-1.72867	0.000202028
ENSMUSG00000094483	Purb	PURB	chr11:6467598-6493535	26.0509	7.8767	-1.72567	0.000202028
ENSMUSG00000114133	Gm20075	BTF3L4	chr13:95954593-96132577	2.50353	0.758992	-1.72181	0.000202028
ENSMUSG00000021537	Cetn3	CETN3	chr13:81778772-81797155	155.441	47.1411	-1.7213	0.000202028
ENSMUSG00000090272	Mndal	IFI16	chr1:173857219-173942672	7.89468	2.39747	-1.71937	0.000202028
ENSMUSG00000117468	CT485613.4		chr17:32852204-32877942	6.8156	2.07004	-1.71918	0.000202028
ENSMUSG00000032293	Ireb2	IREB2	chr9:54863788-54912530	16.5231	5.01935	-1.71892	0.000202028
ENSMUSG00000050965	Prkca	PRKCA	chr11:107933386-108343928	9.59241	2.91482	-1.71848	0.000202028
ENSMUSG00000030560	Ctsc	CTSC	chr7:88278084-88310888	9.38791	2.85352	-1.71806	0.000202028
ENSMUSG00000028719	Cmpk1	CMPK1	chr4:114959335-114987241	62.0486	18.8943	-1.71545	0.000202028
ENSMUSG00000047446	Arl4a	ARL4A	chr12:40033290-40038025	35.247	10.7335	-1.71537	0.000202028
ENSMUSG00000115503	Gm6392		chr15:60468123-60469477	3.39014	1.03299	-1.71451	0.000202028
ENSMUSG00000032449	Slc25a36	SLC25A36	chr9:97074960-97111157	9.28902	2.83998	-1.70964	0.000202028
ENSMUSG00000031112	Stk26	STK26	chrX:50841046-50893097	26.2409	8.04794	-1.70513	0.000202028
ENSMUSG00000025860	Xiap	XIAP	chrX:42067835-42109656	12.3584	3.79194	-1.70448	0.000202028
ENSMUSG00000078870	Gm14410		chr2:177193356-177206421	5.83426	1.79176	-1.70318	0.000202028
ENSMUSG00000048752	Prss50	PRSS50	chr9:110857966-110864629	1.2124	0.372348	-1.70314	0.00576535
ENSMUSG00000042167	Tent2	TENT2	chr13:93146281-93192385	10.4302	3.21268	-1.69892	0.000202028
ENSMUSG00000031176	Dynlt3	DYNLT3	chrX:9654266-9663003	31.2185	9.62108	-1.69813	0.000202028
ENSMUSG00000035476	Tab3	TAB3	chrX:85574021-85634469	3.37064	1.03955	-1.69707	0.000202028
ENSMUSG00000114642	Gm5461		chr14:61324851-61325810	2.42783	0.749038	-1.69656	0.00117602
ENSMUSG00000019699	Akt3	AKT3	chr1:176814659-177258203	5.61837	1.73625	-1.69418	0.000202028
ENSMUSG00000045854	Lyrm2	LYRM2	chr4:32800252-32801383	34.5788	10.6958	-1.69285	0.000202028
ENSMUSG00000029385	Ccng2	CCNG2	chr5:93267256-93276231	16.1926	5.01104	-1.69215	0.000202028
ENSMUSG00000034833	Tespa1	TESPA1	chr10:130322876-130364111	16.1002	4.98445	-1.69158	0.000202028
ENSMUSG00000020362	Cnot6	CNOT6	chr11:49671502-49712723	48.6837	15.0863	-1.6902	0.000202028
ENSMUSG00000063108	Zfp26		chr9:20428448-20563282	1.79558	0.557273	-1.68799	0.000202028
ENSMUSG00000006010	Odr4	ODR4	chr1:150361304-150466165	9.34728	2.90771	-1.68466	0.000202028
ENSMUSG00000022876	Samsn1	SAMSN1	chr16:75858792-75909310	90.016	28.0165	-1.68391	0.000202028
ENSMUSG00000021892	Sh3bp5	SH3BP5	chr14:31373784-31436065	1.05412	0.329142	-1.67926	0.000380827
ENSMUSG00000071072	Ptges3	PTGES3	chr10:128058953-128077272	141.306	44.2047	-1.67655	0.000202028
ENSMUSG00000082491	Gm5909		chr8:80110805-80112086	1.75296	0.548704	-1.67569	0.00132613
ENSMUSG00000073987	Ggh	GGH	chr4:20042051-20066750	7.35324	2.30739	-1.67212	0.000202028
ENSMUSG00000029208	Guf1	GUF1	chr5:69556960-69573104	9.79678	3.08014	-1.66931	0.000202028
ENSMUSG00000031433	Rbm41	RBM41	chrX:139889510-139998595	1.34214	0.4227	-1.66683	0.000380827
ENSMUSG00000072066	6720489N17Rik		chr13:62603012-62624182	1.79972	0.567	-1.66635	0.0017647
ENSMUSG00000042742	Bmt2	BMT2	chr6:13625672-13677966	3.68926	1.16401	-1.66423	0.000202028
ENSMUSG00000053819	Camk2d		chr3:126596950-126846326	2.38672	0.75323	-1.66387	0.000202028
ENSMUSG00000020027	Socs2	SOCS2	chr10:95411489-95416857	21.0664	6.65191	-1.6631	0.000202028
ENSMUSG00000003484	Cyp4f18	CYP4F3	chr8:71988481-72009626	1.28127	0.404657	-1.6628	0.00132613
ENSMUSG00000024986	Hhex	HHEX	chr19:37434809-37440731	78.2005	24.6989	-1.66273	0.000202028
ENSMUSG00000050335	Lgals3	LGALS3	chr14:47373812-47386160	3.65325	1.15537	-1.66083	0.000202028
ENSMUSG00000113431	Gm6722		chr12:83620209-83621174	20.1149	6.36495	-1.66004	0.000711481
ENSMUSG00000027018	Hat1	HAT1	chr2:71388957-71441622	126.488	40.0444	-1.65933	0.000202028
ENSMUSG00000024989	Cep55	CEP55	chr19:38055036-38074423	7.92456	2.50973	-1.6588	0.000202028
ENSMUSG00000019948	Actr6	ACTR6	chr10:89711970-89732295	11.1031	3.51815	-1.65808	0.000202028
ENSMUSG00000032551	1110059G10Rik	KIAA1143	chr9:122945088-122951000	25.6769	8.14021	-1.65733	0.000202028
ENSMUSG00000051235	Gen1	GEN1	chr12:11238919-11265766	4.09736	1.29951	-1.65672	0.000202028
ENSMUSG00000018927	Ccl6	CCL15	chr11:83582055-83623693	1.42958	0.454486	-1.65328	0.00601533
ENSMUSG00000026094	Stk17b	STK17B	chr1:53755505-53785224	21.5266	6.84746	-1.65248	0.000202028
ENSMUSG00000031591	Asah1	ASAH1	chr8:41340196-41374773	9.17277	2.91802	-1.65237	0.000202028
ENSMUSG00000013662	Atad1	ATAD1	chr19:32671637-32739786	39.8206	12.6744	-1.6516	0.000202028
ENSMUSG00000003226	Ranbp2	RANBP2	chr10:58446921-58494356	19.852	6.31957	-1.65139	0.000202028
ENSMUSG00000037808	Fam76b	FAM76B	chr9:13827715-13846541	8.18096	2.61617	-1.64481	0.000202028
ENSMUSG00000009687	Fxyd5	FXYD5	chr7:31032721-31042481	51.8133	16.5813	-1.64377	0.000202028
ENSMUSG00000024317	Rnf138	RNF138	chr18:21001340-21028224	18.2465	5.83993	-1.6436	0.000202028
ENSMUSG00000020954	Strn3	STRN3	chr12:51609631-51738932	10.2427	3.2807	-1.64252	0.000202028
ENSMUSG00000026836	Acvr1	ACVR1	chr2:58446433-58567157	2.22042	0.711448	-1.642	0.000202028
ENSMUSG00000048652	Samd13	SAMD13	chr3:146641931-146685592	7.75725	2.48555	-1.64198	0.000202028
ENSMUSG00000022800	Fyttd1	FYTTD1	chr16:32877780-32908875	13.0461	4.18123	-1.64162	0.000202028
ENSMUSG00000004771	Rab11a	RAB11A	chr9:64715298-64737758	112.512	36.0824	-1.64071	0.000380827
ENSMUSG00000027091	Zc3h15	ZC3H15	chr2:83644434-83664622	53.2848	17.103	-1.63947	0.000202028
ENSMUSG00000051147	Nat2	NAT2	chr8:67494857-67502584	54.6586	17.55	-1.63898	0.000202028
ENSMUSG00000022265	Ank	ANKH	chr15:27466676-27594909	5.15833	1.65992	-1.63579	0.000202028
ENSMUSG00000020570	Sypl	SYPL1	chr12:32953890-32979860	81.8193	26.3333	-1.63556	0.000202028
ENSMUSG00000032496	Ltf	LTF	chr9:111019270-111042767	1.92401	0.61935	-1.63529	0.000202028
ENSMUSG00000022533	Atp13a3	ATP13A3	chr16:30312422-30388530	46.0979	14.859	-1.63336	0.000202028
ENSMUSG00000096910	Zfp955b		chr17:33289543-33307241	1.51974	0.489881	-1.63332	0.000202028
ENSMUSG00000057329	Bcl2	BCL2	chr1:106538177-106714274	2.70366	0.871669	-1.63306	0.000202028
ENSMUSG00000058799	Nap1l1	NAP1L1	chr10:111473222-111498150	313.659	101.232	-1.63153	0.000202028
ENSMUSG00000017548	Suz12	SUZ12	chr11:79993105-80034123	40.5941	13.1067	-1.63097	0.000202028
ENSMUSG00000045414	1190002N15Rik	DIPK2A	chr9:94517863-94538081	4.67977	1.51177	-1.6302	0.000202028
ENSMUSG00000031592	Pcm1	PCM1	chr8:41239772-41332344	4.71876	1.52668	-1.62801	0.000202028
ENSMUSG00000022912	Pros1	PROS1	chr16:62854306-62929346	3.67289	1.18874	-1.62748	0.000202028
ENSMUSG00000040586	Ofd1	OFD1	chrX:166390032-166453140	3.18932	1.0327	-1.62683	0.000202028
ENSMUSG00000027423	Snx5	SNX5	chr2:144250122-144281227	121.638	39.3863	-1.62683	0.000202028
ENSMUSG00000035105	Egln3	EGLN3	chr12:54178980-54203860	2.71223	0.880037	-1.62384	0.000202028
ENSMUSG00000024583	Txnl1	TXNL1	chr18:63661093-63989776	176.108	57.2567	-1.62094	0.000202028
ENSMUSG00000069919	Hba-a1	HBA1	chr11:32283510-32284465	360.169	117.103	-1.6209	0.000202028
ENSMUSG00000016087	Fli1	FLI1	chr9:32422203-32541595	12.4393	4.04605	-1.62032	0.000202028
ENSMUSG00000035158	Mitf	MITF	chr6:97807051-98021349	1.99492	0.648957	-1.62013	0.000202028
ENSMUSG00000032103	Pus3	PUS3	chr9:35559459-35690318	10.9652	3.56801	-1.61974	0.000202028
ENSMUSG00000041685	Fcho2	FCHO2	chr13:98723402-98815449	3.09284	1.00685	-1.61909	0.000202028
ENSMUSG00000049233	Apoo-ps		chr13:107414143-107414729	5.63103	1.83699	-1.61606	0.000869793
ENSMUSG00000036572	Upf3b	UPF3B	chrX:37091677-37110322	12.2983	4.01375	-1.61544	0.000202028
ENSMUSG00000037458	Azin1	AZIN1	chr15:38487426-38520051	38.2619	12.5117	-1.61263	0.000202028
ENSMUSG00000036916	Zfp280c	ZNF280C	chrX:48541624-48594452	4.62347	1.512	-1.61252	0.000202028
ENSMUSG00000054702	Ap1s3	AP1S3	chr1:79606875-79671972	8.45495	2.7723	-1.60871	0.000202028
ENSMUSG00000025213	Kazald1	KAZALD1	chr19:45058840-45110342	13.0978	4.29553	-1.60842	0.000202028
ENSMUSG00000022322	Shcbp1	SHCBP1	chr8:4735975-4779554	42.4862	13.9365	-1.60813	0.000202028
ENSMUSG00000033192	Lpcat2	LPCAT2	chr8:92853652-92919279	24.3216	7.98555	-1.60678	0.000202028
ENSMUSG00000032965	Ift57	IFT57	chr16:49699232-49798870	5.21019	1.7112	-1.60633	0.000202028
ENSMUSG00000099998	Gm6501		chr19:11096815-11130876	10.6099	3.48618	-1.60569	0.000202028
ENSMUSG00000024795	Kif20b	KIF20B	chr19:34922360-34975745	6.553	2.15734	-1.6029	0.000202028
ENSMUSG00000110344	Gm45716		chr11:90187682-90278589	5.85693	1.93119	-1.60065	0.00576535
ENSMUSG00000059588	Calcrl	CALCRL	chr2:84330625-84425411	1.76158	0.581554	-1.59889	0.000202028
ENSMUSG00000054099	Slc25a40	SLC25A40	chr5:8422849-8454797	1.71642	0.566927	-1.59817	0.000202028
ENSMUSG00000021365	Nedd9	NEDD9	chr13:41309580-41559913	4.46947	1.47732	-1.59712	0.000202028
ENSMUSG00000021218	Gdi2	GDI2	chr13:3538062-3611108	268.764	88.8923	-1.59621	0.000202028
ENSMUSG00000029910	Mad2l1	MAD2L1	chr6:66535389-66547220	100.492	33.3687	-1.59052	0.000202028
ENSMUSG00000068823	Csde1	CSDE1	chr3:103020425-103058186	81.8376	27.185	-1.58996	0.000202028
ENSMUSG00000072596	Ear2	RNASE2	chr14:44092633-44103915	2.18471	0.725812	-1.58978	0.00999301
ENSMUSG00000067430	Zfp763	ZNF778	chr17:33016862-33033402	2.56138	0.851116	-1.5895	0.000202028
ENSMUSG00000038179	Slamf7	SLAMF7	chr1:171632402-171653035	1.25047	0.415566	-1.58932	0.00975723
ENSMUSG00000038047	Haus6	HAUS6	chr4:86578854-86612055	7.44228	2.47461	-1.58854	0.000202028
ENSMUSG00000053774	Ubxn7	UBXN7	chr16:32332256-32393747	8.37073	2.78384	-1.58828	0.000202028
ENSMUSG00000048416	Mlf1	MLF1	chr3:67365460-67400003	1.85859	0.618758	-1.58676	0.00232593
ENSMUSG00000051910	Sox6	SOX6	chr7:115470871-116038744	4.75999	1.58631	-1.58528	0.000202028
ENSMUSG00000024680	Ms4a2	MS4A2	chr19:11615522-11623719	712.344	237.423	-1.58511	0.000202028
ENSMUSG00000024146	Cript	CRIPT	chr17:87025549-87035810	42.0148	14.0141	-1.58402	0.000202028
ENSMUSG00000036894	Rap2b	RAP2B	chr3:61358548-61368430	8.65036	2.88854	-1.58242	0.000202028
ENSMUSG00000051890	Klhdc1	KLHDC1	chr12:69241831-69284632	2.29752	0.768119	-1.58068	0.000202028
ENSMUSG00000026879	Gsn	GSN	chr2:35256379-35307892	7.62514	2.55228	-1.57898	0.000202028
ENSMUSG00000090553	Snrpe	SNRPE	chr1:133603870-133610291	437.588	146.576	-1.57792	0.000202028
ENSMUSG00000026893	Gca	GCA	chr2:62664284-63184287	1.63086	0.54657	-1.57716	0.000202028
ENSMUSG00000066324	Impad1	BPNT2	chr4:4762483-4793355	10.6337	3.56442	-1.5769	0.000202028
ENSMUSG00000074482	Gm16589		chr8:4087657-4089166	6.27519	2.1037	-1.57673	0.000202028
ENSMUSG00000034401	Spata6	SPATA6	chr4:111719983-111829184	1.53353	0.514644	-1.57521	0.000711481
ENSMUSG00000027248	Pdia3	PDIA3	chr2:121394354-121438687	253.478	85.1192	-1.57431	0.000202028
ENSMUSG00000032423	Syncrip	SYNCRIP	chr9:88376749-88482559	78.6624	26.458	-1.57197	0.000202028
ENSMUSG00000005824	Tnfsf14	TNFSF14	chr17:57189491-57194177	3.50582	1.17968	-1.57135	0.000202028
ENSMUSG00000024539	Ptpn2	PTPN2	chr18:67665510-67724595	46.908	15.7873	-1.57107	0.000202028
ENSMUSG00000073063	Hbq1b	HBQ1	chr11:32286964-32287727	4.14711	1.39584	-1.57098	0.00540096
ENSMUSG00000028560	Usp1	USP1	chr4:98923809-98935543	60.7579	20.4972	-1.56765	0.000202028
ENSMUSG00000060791	Gmfg	GMFG	chr7:28399521-28598185	257.824	86.985	-1.56755	0.000202028
ENSMUSG00000110185	Igip	IGIP	chr18:36298678-36301517	2.34293	0.791572	-1.56552	0.000202028
ENSMUSG00000023960	Enpp5	ENPP5	chr17:44078812-44086567	43.8614	14.8217	-1.56524	0.000202028
ENSMUSG00000046138	9930021J03Rik	BRD10	chr19:29715574-29805989	2.57391	0.871972	-1.56161	0.000202028
ENSMUSG00000028864	Hgf	HGF	chr5:16553549-16620152	1.64613	0.55799	-1.56076	0.000202028
ENSMUSG00000007872	Id3	ID3	chr4:136143496-136145392	2.57575	0.873928	-1.55941	0.000549306
ENSMUSG00000026107	Nabp1	NABP1	chr1:51469487-51478425	3.09481	1.05139	-1.55756	0.00404074
ENSMUSG00000026335	Pam	PAM	chr1:97821093-98095632	5.64244	1.91992	-1.55528	0.00527878
ENSMUSG00000026748	Plxdc2	PLXDC2	chr2:16356303-16755839	5.34145	1.81844	-1.55453	0.000202028
ENSMUSG00000022707	Gbe1	GBE1	chr16:70313948-70569716	8.42002	2.87149	-1.55202	0.000202028
ENSMUSG00000031696	Vps35	VPS35	chr8:85260391-85308278	73.2083	24.977	-1.55141	0.000202028
ENSMUSG00000015355	Cd48	CD48	chr1:171682008-171705258	95.9413	32.7572	-1.55034	0.000202028
ENSMUSG00000021549	Rasa1	RASA1	chr13:85214779-85289029	14.5047	4.95528	-1.54948	0.000202028
ENSMUSG00000051098	Mblac2	MBLAC2	chr13:81711340-81753275	1.73763	0.594342	-1.54776	0.000202028
ENSMUSG00000021832	Psmc6	PSMC6	chr14:45329787-45349705	65.1339	22.3261	-1.54468	0.000202028
ENSMUSG00000037722	Gnpnat1	GNPNAT1	chr14:45351092-45388961	8.60085	2.94825	-1.54462	0.00851242
ENSMUSG00000037346	Hrh4	HRH4	chr18:13006989-13022882	8.18554	2.80727	-1.54391	0.000202028
ENSMUSG00000031198	Fundc2	FUNDC2	chrX:75382398-75396459	54.7063	18.7665	-1.54355	0.000202028
ENSMUSG00000021886	Gpr65	GPR65	chr12:98268634-98281040	1.01499	0.348288	-1.54311	0.00352785
ENSMUSG00000079184	Mphosph8	MPHOSPH8	chr14:56668247-56701268	11.3268	3.89455	-1.54021	0.000202028
ENSMUSG00000037058	Paip2	PAIP2	chr18:35598616-35627244	176.427	60.6756	-1.53988	0.000202028
ENSMUSG00000020464	Pnpt1	PNPT1	chr11:29130747-29161828	16.9233	5.83142	-1.53709	0.000202028
ENSMUSG00000034868	Myl12b	MYL12B	chr17:70853766-71475343	111.066	38.284	-1.5366	0.00162051
ENSMUSG00000055900	Tmem69	TMEM69	chr4:116551632-116555936	12.9938	4.48029	-1.53616	0.000202028
ENSMUSG00000082998	Gm11221		chr4:69691977-69692574	11.7923	4.06813	-1.53541	0.000549306
ENSMUSG00000114127	Gm8231		chr13:34865794-34866577	3.8137	1.31577	-1.53529	0.00132613
ENSMUSG00000035762	Tmem161b	TMEM161B	chr13:84222299-84296141	2.8484	0.982975	-1.53493	0.000202028
ENSMUSG00000083854	Dnajc19-ps		chr7:103879442-103886252	10.2444	3.53579	-1.53473	0.00516655
ENSMUSG00000076609	Igkc	IGKC	chr6:70719073-70740554	28.2986	9.77444	-1.53364	0.000202028
ENSMUSG00000025626	Phf6	PHF6	chrX:52912265-52956943	19.1552	6.62119	-1.53257	0.000202028
ENSMUSG00000044328	Trp53i13	TP53I13	chr11:77508098-77513370	4.95781	1.71844	-1.5286	0.000202028
ENSMUSG00000063889	Crem	CREM	chr18:3266047-3366863	8.38222	2.90725	-1.52768	0.000711481
ENSMUSG00000000001	Gnai3	GNAI3	chr3:108107279-108146146	129.68	45.0352	-1.52583	0.000202028
ENSMUSG00000024381	Bin1	BIN1	chr18:32359056-32435737	14.8654	5.16492	-1.52514	0.000202028
ENSMUSG00000027346	Gpcpd1	GPCPD1	chr2:132529081-132578248	3.74278	1.30043	-1.52513	0.000202028
ENSMUSG00000028228	Cpne3	CPNE3	chr4:19519253-19570108	6.31893	2.19574	-1.52497	0.000202028
ENSMUSG00000037913	Tmem156	TMEM156	chr5:65062535-65092132	1.7516	0.611607	-1.518	0.00132613
ENSMUSG00000022105	Rb1	RB1	chr14:73142536-73325822	14.7271	5.14435	-1.51741	0.000202028
ENSMUSG00000021945	Zmym2	ZMYM2	chr14:56886652-56962701	7.22639	2.52638	-1.51621	0.000202028
ENSMUSG00000006678	Pola1	POLA1	chrX:93304766-93632155	29.1874	10.2054	-1.51601	0.000202028
ENSMUSG00000029840	Mtpn	MTPN	chr6:35508905-35539888	102.015	35.6727	-1.51588	0.000202028
ENSMUSG00000016984	Etaa1	ETAA1	chr11:17938755-17953875	8.9522	3.1311	-1.51557	0.000202028
ENSMUSG00000051224	Tceanc	TCEANC	chrX:166499811-166510478	1.19492	0.418452	-1.51377	0.00366523
ENSMUSG00000059708	Akap17b		chrX:36608313-36645395	1.56384	0.548093	-1.5126	0.000202028
ENSMUSG00000037999	Arap2	ARAP2	chr5:62602444-62766120	1.24621	0.436955	-1.512	0.000202028
ENSMUSG00000044098	Rsbn1	RSBN1	chr3:103914119-104007490	7.19617	2.52335	-1.51189	0.000202028
ENSMUSG00000021109	Hif1a	HIF1A	chr12:73843038-73988966	17.3014	6.06798	-1.51161	0.000202028
ENSMUSG00000027828	Ssr3	SSR3	chr3:65379654-65392623	130.999	45.9496	-1.51144	0.000202028
ENSMUSG00000030659	Nucb2	NUCB2	chr7:116504368-116540584	6.49547	2.2786	-1.51128	0.000202028
ENSMUSG00000012422	Tmem167	TMEM167A	chr13:89848920-90112257	13.0124	4.56542	-1.51107	0.000202028
ENSMUSG00000032265	Tent5a	TENT5A	chr9:85320438-85327348	49.3556	17.3234	-1.51049	0.000202028
ENSMUSG00000056643	Chst13	CHST13	chr6:90308348-90325185	2.16555	0.760963	-1.50884	0.000711481
ENSMUSG00000021552	Gkap1	GKAP1	chr13:58232142-58274188	7.17876	2.52326	-1.50845	0.000202028
ENSMUSG00000031309	Rps6ka3	RPS6KA3	chrX:159210306-159368244	16.4653	5.79947	-1.50543	0.000202028
ENSMUSG00000084067	Gm14269		chr2:170463513-170463819	17.917	6.32403	-1.50241	0.00300022
ENSMUSG00000016756	Cmah	CMAHP	chr13:24327403-24477377	3.07177	1.08772	-1.49776	0.000202028
ENSMUSG00000026509	Capn2	CAPN2	chr1:182467259-182517524	1.38502	0.490689	-1.49702	0.000202028
ENSMUSG00000031333	Abcb7	ABCB7	chrX:104280656-104413846	16.4243	5.82014	-1.49671	0.000202028
ENSMUSG00000027962	Vcam1	VCAM1	chr3:116109948-116141016	9.3954	3.33427	-1.49458	0.000202028
ENSMUSG00000098090	2700099C18Rik		chr17:94750099-94834799	3.30623	1.17379	-1.49401	0.00232593
ENSMUSG00000058715	Fcer1g	FCER1G	chr1:171229571-171234365	14.3131	5.0835	-1.49344	0.000202028
ENSMUSG00000046546	Fam43a	FAM43A	chr16:30599722-30602797	1.34472	0.478026	-1.49214	0.000380827
ENSMUSG00000026037	Orc2	ORC2	chr1:58430993-58505109	26.5339	9.43329	-1.49201	0.000202028
ENSMUSG00000021709	Erbin	ERBIN	chr13:103818786-103920514	19.0095	6.77363	-1.48872	0.000202028
ENSMUSG00000021712	Trim23	TRIM23	chr13:104178796-104203372	8.18626	2.91729	-1.48857	0.000202028
ENSMUSG00000020063	Sirt1	SIRT1	chr10:63319004-63381704	15.3031	5.4576	-1.48748	0.000202028
ENSMUSG00000059820	Nkapd1	NKAPD1	chr9:50603909-50624997	9.74718	3.47646	-1.48737	0.0010244
ENSMUSG00000033411	Ctdspl2	CTDSPL2	chr2:121953751-122013642	11.5617	4.12886	-1.48554	0.000202028
ENSMUSG00000034663	Bmp2k	BMP2K	chr5:96997688-97111596	15.3418	5.48033	-1.48513	0.000202028
ENSMUSG00000020048	Hsp90b1	HSP90B1	chr10:86685524-86705509	165.823	59.3298	-1.48282	0.000202028
ENSMUSG00000053600	Zfp472		chr17:32965813-32979233	8.60971	3.08097	-1.48258	0.000202028
ENSMUSG00000055639	Dach1	DACH1	chr14:97786852-98169543	2.86848	1.02666	-1.48232	0.000202028
ENSMUSG00000072762	4930522L14Rik		chr5:109735989-109751886	6.31158	2.26343	-1.47949	0.00132613
ENSMUSG00000026739	Bmi1	BMI1	chr2:18677017-18686629	17.5076	6.28868	-1.47715	0.000202028
ENSMUSG00000031601	Cnot7	CNOT7	chr8:40423814-40634792	27.2717	9.7959	-1.47715	0.000202028
ENSMUSG00000073236	2500004C02Rik		chr2:153341156-153345810	1.42898	0.513481	-1.47661	0.00162051
ENSMUSG00000035062	Zc4h2	ZC4H2	chrX:95639192-95658509	2.31389	0.832152	-1.4754	0.000202028
ENSMUSG00000096916	Zfp850	ZNF780A	chr7:27984853-28014115	3.09987	1.11493	-1.47525	0.00839945
ENSMUSG00000023074	Mospd1	MOSPD1	chrX:53345007-53370502	8.0947	2.91645	-1.47277	0.000202028
ENSMUSG00000036769	Wdr44	WDR44	chrX:23693050-23806025	3.11048	1.12083	-1.47257	0.000202028
ENSMUSG00000033107	Rnf125	RNF125	chr18:20944624-20983862	12.4707	4.49484	-1.4722	0.000202028
ENSMUSG00000042842	Serpinb6b	SERPINB6	chr13:32965208-32979067	21.3516	7.69874	-1.47165	0.000202028
ENSMUSG00000016494	Cd34	CD34	chr1:194938818-195092249	12.3144	4.44093	-1.47142	0.000202028
ENSMUSG00000036438	Calm2	CALM2	chr17:87433411-87446935	736.311	265.535	-1.47141	0.000202028
ENSMUSG00000081067	Gm12912		chr4:75147608-75148989	1.35206	0.487605	-1.47138	0.00551785
ENSMUSG00000046873	Mbtps2	MBTPS2	chrX:157547823-157598715	4.44492	1.60528	-1.46933	0.000202028
ENSMUSG00000008999	Bmp7	BMP7	chr2:172868011-172940321	7.81564	2.82387	-1.46869	0.000202028
ENSMUSG00000040592	Cd79b	CD79B	chr11:106311340-106314762	22.1577	8.01421	-1.46718	0.000202028
ENSMUSG00000057113	Npm1		chr11:33152286-33163206	1430.4	517.939	-1.46556	0.000202028
ENSMUSG00000022102	Dok2	DOK2	chr14:70774303-70778495	21.399	7.7831	-1.45913	0.000202028
ENSMUSG00000022180	Slc7a8	SLC7A8	chr14:54722208-54781930	91.8453	33.448	-1.45729	0.000202028
ENSMUSG00000079108	Srp54c	SRP54	chr12:55230167-55263836	8.16058	2.97211	-1.45718	0.000202028
ENSMUSG00000004843	Chmp2b	CHMP2B	chr16:65539127-65562726	28.7055	10.4571	-1.45684	0.000202028
ENSMUSG00000081159	Gm6023		chrX:36213523-36214129	5.42288	1.97801	-1.45501	0.00132613
ENSMUSG00000060260	Pwwp2b	PWWP2B	chr7:139248481-139267975	3.81085	1.39197	-1.45298	0.000202028
ENSMUSG00000117416	AC168306.1		chr18:28187109-28188817	1.47346	0.538677	-1.45171	0.00205225
ENSMUSG00000019960	Dusp6	DUSP6	chr10:99263230-99267489	3.56318	1.30393	-1.45029	0.000202028
ENSMUSG00000020580	Rock2	ROCK2	chr12:16894894-16987823	4.45682	1.63136	-1.44994	0.000202028
ENSMUSG00000038147	Cd84	CD84	chr1:171839696-171890718	19.9276	7.29883	-1.44903	0.000202028
ENSMUSG00000083626	Gm4459		chr7:139600950-139683817	20.3273	7.44546	-1.44899	0.000202028
ENSMUSG00000028218	Fam92a	CIBAR1	chr4:12153408-12172015	14.6801	5.3825	-1.44752	0.000202028
ENSMUSG00000027708	Dcun1d1	DCUN1D1	chr3:35892104-35942717	22.814	8.38647	-1.44378	0.000202028
ENSMUSG00000063646	Jakmip1	JAKMIP1	chr5:37050856-37229342	1.87315	0.688844	-1.44321	0.000202028
ENSMUSG00000048379	Socs4	SOCS4	chr14:47276930-47296102	8.74808	3.21976	-1.44201	0.000202028
ENSMUSG00000026158	Ogfrl1	OGFRL1	chr1:23366423-23383175	10.2659	3.78076	-1.44111	0.000202028
ENSMUSG00000041488	Stx3	STX3	chr19:11775117-11818942	6.92036	2.54921	-1.4408	0.000202028
ENSMUSG00000026180	Cxcr2	CXCR2	chr1:74153988-74161246	1.44881	0.534511	-1.43858	0.000202028
ENSMUSG00000046223	Plaur	PLAUR	chr7:24462483-24475967	2.59097	0.956785	-1.43722	0.000380827
ENSMUSG00000106917	Gm7832		chr5:91760695-91761575	4.17429	1.5418	-1.43692	0.0010244
ENSMUSG00000042670	Immp1l	IMMP1L	chr2:105904637-105965558	49.4429	18.2694	-1.43633	0.000202028
ENSMUSG00000083567	Gm11451		chr2:162898893-162899523	11.1588	4.12605	-1.43535	0.000380827
ENSMUSG00000040339	Fam102b	EEIG2	chr3:108970996-109027607	2.58413	0.955595	-1.43521	0.000202028
ENSMUSG00000028860	Sytl1	SYTL1	chr4:133253089-133263113	1.49192	0.551762	-1.43505	0.000869793
ENSMUSG00000023845	Lnpep	LNPEP	chr17:17521409-17625047	6.79401	2.51411	-1.43422	0.000202028
ENSMUSG00000015961	Adss	ADSS2	chr1:177762961-177796511	44.6402	16.529	-1.43334	0.000202028
ENSMUSG00000049038	Mterf2	MTERF2	chr10:85119432-85128027	3.07141	1.13755	-1.43298	0.000202028
ENSMUSG00000073131	Vma21	VMA21	chrX:71815923-71824706	13.1848	4.88537	-1.43234	0.000202028
ENSMUSG00000082674	Gm11914		chr4:27867148-27867655	6.20717	2.30065	-1.4319	0.00286363
ENSMUSG00000041684	Bivm	BIVM	chr1:44119161-44144770	5.80612	2.15206	-1.43185	0.000202028
ENSMUSG00000027808	Serp1	SERP1	chr3:58519816-58557501	55.2774	20.5084	-1.43048	0.000202028
ENSMUSG00000039167	Adgrl4	ADGRL4	chr3:151437886-151545086	3.26127	1.21052	-1.4298	0.000202028
ENSMUSG00000078578	Ube2d3		chr3:135436208-135468198	277.634	103.061	-1.42969	0.000202028
ENSMUSG00000057499	Gm6177		chr1:160893119-160893584	8.26968	3.07014	-1.42953	0.00326383
ENSMUSG00000033964	Zbtb41	ZBTB41	chr1:139422381-139453005	2.37161	0.882111	-1.42683	0.000202028
ENSMUSG00000027287	Snap23	SNAP23	chr2:120567670-120601255	37.0409	13.8027	-1.42417	0.000202028
ENSMUSG00000023909	Paqr4	PAQR4	chr17:23726335-23740398	15.517	5.79093	-1.42198	0.000202028
ENSMUSG00000072964	Bhlhb9	GPRASP3	chrX:135885850-135891081	16.6778	6.22924	-1.4208	0.000202028
ENSMUSG00000106930	Gm6450		chr5:93003830-93004404	11.6042	4.3411	-1.41851	0.000202028
ENSMUSG00000027981	Rnpc3	RNPC3	chr3:113605066-113630149	7.78466	2.91255	-1.41835	0.000202028
ENSMUSG00000058291	Zfp68		chr5:138603651-138620757	15.9485	5.96899	-1.41786	0.000202028
ENSMUSG00000044258	Ctla2a		chr13:60842611-60936625	31.6945	11.8743	-1.41639	0.000202028
ENSMUSG00000113831	Gm49602		chr12:118231594-118234564	3.5026	1.31458	-1.41382	0.000202028
ENSMUSG00000028256	Odf2l	ODF2L	chr3:145118588-145153915	3.93999	1.48079	-1.41183	0.000202028
ENSMUSG00000062169	Cnih4	CNIH4	chr1:181144692-181168994	26.4502	9.94477	-1.41127	0.000202028
ENSMUSG00000035967	Ints6l	INTS6L	chrX:56454876-56507840	7.32382	2.75439	-1.41087	0.000202028
ENSMUSG00000086013	Gm15706		chr6:145250528-145251849	2.41583	0.908864	-1.41038	0.00564075
ENSMUSG00000042851	Zc3h6	ZC3H6	chr2:128966592-129021756	1.14416	0.430642	-1.40973	0.00442242
ENSMUSG00000019777	Hdac2	HDAC2	chr10:36974543-37001889	95.9809	36.1271	-1.40967	0.000202028
ENSMUSG00000021880	Rnase6	RNASE6	chr14:51123907-51132187	31.1398	11.7282	-1.40877	0.000202028
ENSMUSG00000027162	Lin7c	LIN7C	chr2:109890852-109901003	17.1002	6.44199	-1.40844	0.000202028
ENSMUSG00000079084	Ccdc82	CCDC82	chr9:13246967-13292520	9.08168	3.4274	-1.40585	0.000202028
ENSMUSG00000028291	Akirin2	AKIRIN2	chr4:34550936-34566908	49.8965	18.8422	-1.40497	0.000202028
ENSMUSG00000019877	Serinc1	SERINC1	chr10:57515773-57532530	35.0537	13.2374	-1.40494	0.000202028
ENSMUSG00000021775	Nr1d2	NR1D2	chr14:18204053-18239127	1.51568	0.572833	-1.40377	0.000202028
ENSMUSG00000056220	Pla2g4a	PLA2G4A	chr1:149829617-149961290	15.6561	5.91836	-1.40345	0.000202028
ENSMUSG00000030122	Ptms	PTMS	chr6:124913680-124925844	28.7798	10.8852	-1.40268	0.000202028
ENSMUSG00000031585	Gtf2e2	GTF2E2	chr8:33731832-33777173	29.2906	11.0867	-1.40161	0.000202028
ENSMUSG00000028676	Srsf10	SRSF10	chr4:135855746-135869908	60.4347	22.8855	-1.40094	0.000202028
ENSMUSG00000022837	Iqcb1	IQCB1	chr16:36792883-36874826	3.2097	1.21655	-1.39964	0.000202028
ENSMUSG00000039219	Arid4b	ARID4B	chr13:14063784-14199603	6.96894	2.64401	-1.39821	0.000202028
ENSMUSG00000018196	Glrx2	GLRX2	chr1:143739028-143749676	49.4053	18.7701	-1.39623	0.000202028
ENSMUSG00000050029	Rap2c	RAP2C	chrX:51003911-51018018	26.1547	9.94018	-1.39573	0.000202028
ENSMUSG00000022378	Fam49b	CYRIB	chr15:63929096-64060448	86.0662	32.7646	-1.39331	0.000202028
ENSMUSG00000033114	Slc35d2	SLC35D2	chr13:64096307-64129368	2.74911	1.04751	-1.392	0.000869793
ENSMUSG00000086583	Gm15500		chr7:114705216-114706235	383.452	146.153	-1.39157	0.000202028
ENSMUSG00000019194	Scn1b	SCN1B	chr7:31116523-31127003	1.19271	0.454604	-1.39156	0.00479344
ENSMUSG00000087060	Eldr		chr11:16935153-16951099	1.08388	0.413546	-1.39009	0.00839945
ENSMUSG00000027109	Sp3	SP3	chr2:72936426-72988677	37.0034	14.1419	-1.38768	0.000202028
ENSMUSG00000036282	Naa30	NAA30	chr14:49172225-49191031	8.65631	3.30909	-1.38732	0.000202028
ENSMUSG00000036503	Rnf13	RNF13	chr3:57736061-57835233	7.09564	2.71598	-1.38546	0.000202028
ENSMUSG00000024681	Ms4a3	MS4A3	chr19:11629495-11640834	116.121	44.4665	-1.38484	0.000202028
ENSMUSG00000018189	Uchl5	UCHL5	chr1:143777271-143807466	86.0198	32.9543	-1.3842	0.000202028
ENSMUSG00000021893	Capn7	CAPN7	chr14:31336637-31371984	14.9864	5.74138	-1.38419	0.000202028
ENSMUSG00000059474	Mbtd1	MBTD1	chr11:93885851-93946985	11.2127	4.29585	-1.38412	0.000202028
ENSMUSG00000032412	Atp1b3	ATP1B3	chr9:96332654-96364442	101.53	38.9407	-1.38256	0.000202028
ENSMUSG00000018239	Zcchc10	ZCCHC10	chr11:53324678-53333301	23.0172	8.86292	-1.37686	0.000202028
ENSMUSG00000052889	Prkcb	PRKCB	chr7:122289296-122634402	2.53979	0.978483	-1.37609	0.000711481
ENSMUSG00000086503	Xist		chrX:103414466-103484957	1.41243	0.544309	-1.37568	0.000202028
ENSMUSG00000037075	Rnf139	RNF139	chr15:58889228-58939488	23.4488	9.0392	-1.37525	0.00232593
ENSMUSG00000026585	Kifap3	KIFAP3	chr1:163779582-163917109	3.17465	1.22428	-1.37467	0.000202028
ENSMUSG00000028568	Btf3l4	BTF3L4	chr4:108814294-108833614	21.7899	8.40584	-1.3742	0.00162051
ENSMUSG00000063172	Hspb11	IFT25	chr4:107253902-107279938	14.3703	5.55876	-1.37026	0.000202028
ENSMUSG00000026034	Clk1	CLK1	chr1:58411999-58424066	28.1356	10.885	-1.37006	0.000202028
ENSMUSG00000026083	Eif5b	EIF5B	chr1:37998009-38129662	19.5425	7.56141	-1.36989	0.000202028
ENSMUSG00000045827	Serpinb9	SERPINB9	chr13:33003249-33017957	10.5603	4.08892	-1.36886	0.000202028
ENSMUSG00000061273	Mmgt1	MMGT1	chrX:56585511-56598069	12.8338	4.97065	-1.36845	0.000202028
ENSMUSG00000083261	Gm7816		chr5:39798213-39799407	3.42068	1.32546	-1.36779	0.000380827
ENSMUSG00000050243	Gm5446		chr13:19995020-19995804	7.36022	2.8523	-1.36762	0.000380827
ENSMUSG00000072437	Nanos1	NANOS1	chr19:60755986-60759914	1.72042	0.666921	-1.36717	0.000202028
ENSMUSG00000020076	Ddx50	DDX50	chr10:62616014-62651218	34.8368	13.5087	-1.36673	0.000202028
ENSMUSG00000028233	Tgs1	TGS1	chr4:3574874-3616619	14.0089	5.43261	-1.36663	0.000202028
ENSMUSG00000018008	Cyth4	CYTH4	chr15:78597046-78622019	11.4874	4.45522	-1.36648	0.000202028
ENSMUSG00000030604	Zfp626	ZNF780A	chr7:27807195-27822916	3.11785	1.20998	-1.36557	0.000202028
ENSMUSG00000032766	Gng11	GNG11	chr6:4003903-4008445	3.19447	1.23984	-1.36542	0.00191144
ENSMUSG00000036257	Pnpla8	PNPLA8	chr12:44220386-44322532	11.6051	4.52387	-1.35913	0.000202028
ENSMUSG00000074342	I830077J02Rik	C1orf162	chr3:105924357-105932664	2.44246	0.954058	-1.35619	0.000202028
ENSMUSG00000079509	Zfx	ZFX	chrX:94028853-94123407	10.5737	4.13112	-1.35587	0.000202028
ENSMUSG00000079057	Cyp4v3	CYP4V2	chr8:45266688-45333216	3.04485	1.19024	-1.35512	0.000202028
ENSMUSG00000107881	Gm44250		chr6:5216257-5220486	2.55833	1.00017	-1.35496	0.000202028
ENSMUSG00000061778	Mospd2	MOSPD2	chrX:164936168-164980375	4.3134	1.68652	-1.35478	0.000202028
ENSMUSG00000031754	Nudt21	NUDT21	chr8:94015495-94037031	72.8431	28.4875	-1.35447	0.000202028
ENSMUSG00000049230	Gm9833	MYEF2	chr3:10088109-10092565	3.35701	1.31302	-1.35428	0.000202028
ENSMUSG00000022941	Ripply3	RIPPLY3	chr16:94328419-94336935	3.08445	1.20703	-1.35355	0.000549306
ENSMUSG00000066637	Ttc32	TTC32	chr12:9029996-9041988	15.7287	6.15648	-1.35323	0.000202028
ENSMUSG00000002428	Hltf	HLTF	chr3:20057810-20118490	9.61897	3.76679	-1.35255	0.000202028
ENSMUSG00000040123	Zmym5	ZMYM5	chr14:56790584-56811716	5.19471	2.03507	-1.35196	0.000202028
ENSMUSG00000074656	Eif2s2	EIF2S2	chr2:154871409-154892935	84.9876	33.3307	-1.3504	0.000202028
ENSMUSG00000068129	Cst7	CST7	chr2:150570414-150578944	133.53	52.4087	-1.34928	0.000202028
ENSMUSG00000063281	Zfp35		chr18:23989631-24005376	20.0001	7.85591	-1.34815	0.000202028
ENSMUSG00000094257	Ap3s1-ps2		chr8:94405210-94405789	7.29518	2.8673	-1.34725	0.000869793
ENSMUSG00000069917	Hba-a2	HBA2	chr11:32296488-32297298	62.5623	24.5955	-1.3469	0.000202028
ENSMUSG00000036381	P2ry14	P2RY14	chr3:59002470-59351167	11.483	4.5174	-1.34593	0.000202028
ENSMUSG00000068479	Mfap1a	MFAP1	chr2:121491910-121506665	5.73756	2.25811	-1.34532	0.000202028
ENSMUSG00000029217	Tec	TEC	chr5:72755715-72868459	29.5736	11.6416	-1.34502	0.000202028
ENSMUSG00000078134	Gm12355		chr11:98624350-98625661	6.85736	2.69952	-1.34495	0.000202028
ENSMUSG00000097514	Gm17619		chr2:170192448-170194053	1.57855	0.621487	-1.34481	0.00429983
ENSMUSG00000033721	Vav3	VAV3	chr3:109340652-109685698	1.33011	0.524057	-1.34375	0.000711481
ENSMUSG00000006699	Cdc42	CDC42	chr4:137319695-137357720	378.271	149.041	-1.34372	0.000202028
ENSMUSG00000052137	Rbm12b2	RBM12B	chr4:12027504-12096243	4.17433	1.64613	-1.34246	0.000202028
ENSMUSG00000026021	Sumo1	SUMO1	chr1:59639433-59670834	122.044	48.1789	-1.34093	0.000202028
ENSMUSG00000096768	Gm47283		chrY:90784737-90816464	2.82388	1.1148	-1.3409	0.00828925
ENSMUSG00000074166	AW146154		chr7:41393697-41499890	1.37873	0.544335	-1.34078	0.00191144
ENSMUSG00000022584	Ly6c2	LY6S	chr15:75108160-75111970	258.353	102.254	-1.33719	0.000202028
ENSMUSG00000025894	Aasdhppt	AASDHPPT	chr9:4294792-4309467	16.6112	6.57554	-1.33697	0.000202028
ENSMUSG00000047044	D030056L22Rik	C9orf40	chr19:18713192-18718428	27.8847	11.0753	-1.33213	0.000202028
ENSMUSG00000028282	Casp8ap2	CASP8AP2	chr4:32615472-32653265	4.43472	1.76174	-1.33184	0.000202028
ENSMUSG00000026360	Rgs2	RGS2	chr1:143999337-144004161	11.1495	4.43289	-1.33066	0.000711481
ENSMUSG00000020463	Ppp4r3b	PPP4R3B	chr11:29170908-29220797	24.7086	9.84157	-1.32806	0.000202028
ENSMUSG00000091337	Eid1		chr2:125627446-125723387	70.6792	28.1544	-1.32792	0.000202028
ENSMUSG00000035958	Tdp2	TDP2	chr13:24831678-24842153	23.6053	9.41227	-1.3265	0.000202028
ENSMUSG00000037640	Zfp60	ZNF780A	chr7:27731388-27753702	3.9049	1.55872	-1.32493	0.000202028
ENSMUSG00000118093	AC129773.1		chr19:12273010-12274610	1.92507	0.768883	-1.32407	0.00312582
ENSMUSG00000040651	Fam208a	TASOR	chr14:27428833-27508460	2.71813	1.08655	-1.32286	0.000202028
ENSMUSG00000032397	Tipin	TIPIN	chr9:64281602-64305424	91.0432	36.3952	-1.3228	0.000202028
ENSMUSG00000043557	Mdga1	MDGA1	chr17:29827948-29888708	5.7202	2.28742	-1.32234	0.000202028
ENSMUSG00000031262	Cenpi	CENPI	chrX:134308083-134362639	7.09191	2.83873	-1.32093	0.000202028
ENSMUSG00000095115	Itpripl2	ITPRIPL2	chr7:118485110-118491975	5.18343	2.07481	-1.32093	0.000202028
ENSMUSG00000026069	Il1rl1	IL1RL1	chr1:40429569-40465415	207.664	83.1612	-1.32027	0.000202028
ENSMUSG00000030148	Clec4a2	CLEC4C	chr6:123122689-123143999	5.41975	2.17154	-1.31951	0.00162051
ENSMUSG00000032020	Ubash3b	UBASH3B	chr9:41011097-41158062	4.06048	1.62745	-1.31903	0.000202028
ENSMUSG00000060935	Tmem263	TMEM263	chr10:85102626-85117585	9.78501	3.92387	-1.3183	0.000202028
ENSMUSG00000042195	Slc35f2	SLC35F2	chr9:53771537-53818154	1.15057	0.461433	-1.31816	0.00205225
ENSMUSG00000039634	Zfp189	ZNF189	chr4:49521175-49531517	2.89181	1.16093	-1.3167	0.000202028
ENSMUSG00000033256	Shf	SHF	chr2:122348891-122368918	8.6606	3.48202	-1.31454	0.000202028
ENSMUSG00000108772	Gm6063		chr6:71641611-71642096	14.6876	5.90673	-1.31417	0.000711481
ENSMUSG00000031278	Acsl4	ACSL4	chrX:142317992-142390535	17.0428	6.85988	-1.31291	0.000202028
ENSMUSG00000033752	Mnd1	MND1	chr3:84087932-84155786	12.6963	5.11175	-1.31251	0.000202028
ENSMUSG00000056069	Otulinl	OTULINL	chr15:27655068-27681579	27.3934	11.0434	-1.31064	0.000202028
ENSMUSG00000047180	Neurl3	NEURL3	chr1:36264596-36274679	26.5983	10.7233	-1.31058	0.000202028
ENSMUSG00000020376	Rnf130	RNF130	chr11:50025345-50104758	224.136	90.3818	-1.31027	0.000202028
ENSMUSG00000032407	U2surp	U2SURP	chr9:95456897-95511996	25.8455	10.425	-1.30986	0.000202028
ENSMUSG00000059920	4930453N24Rik	C3orf38	chr16:64762135-64771161	9.0741	3.66436	-1.30819	0.000202028
ENSMUSG00000031444	F10	F10	chr8:13037307-13056676	2.26168	0.913496	-1.30792	0.00147445
ENSMUSG00000031767	Nudt7	NUDT7	chr8:114133556-114154739	15.4058	6.23085	-1.30597	0.000202028
ENSMUSG00000041777	Cir1	CIR1	chr2:73283104-73337818	8.14039	3.29354	-1.30546	0.000869793
ENSMUSG00000031133	Arhgef6	ARHGEF6	chrX:57231484-57338729	3.77414	1.52706	-1.3054	0.000202028
ENSMUSG00000031904	Slc7a6	SLC7A6	chr8:106168856-106198706	13.2754	5.37458	-1.30453	0.000202028
ENSMUSG00000020279	Il9r	IL9R	chr11:32187540-32200236	18.3282	7.43738	-1.3012	0.000202028
ENSMUSG00000068566	Myadm	MYADM	chr7:3289079-3300442	5.7274	2.32428	-1.3011	0.000202028
ENSMUSG00000028159	Dapp1	DAPP1	chr3:137931006-137981545	50.8089	20.626	-1.30062	0.000202028
ENSMUSG00000020024	Cep83	CEP83	chr10:94688653-94790853	4.95712	2.01325	-1.29998	0.000202028
ENSMUSG00000023919	Cenpq	CENPQ	chr17:40923050-40961988	20.3578	8.28085	-1.29773	0.000202028
ENSMUSG00000026103	Gls	GLS	chr1:52163447-52233232	43.5648	17.7227	-1.29756	0.000202028
ENSMUSG00000032436	Cmtm7	CMTM7	chr9:114756835-114782257	214.553	87.345	-1.29654	0.000202028
ENSMUSG00000027559	Car3	CA3	chr3:14863537-14872523	2.3675	0.96404	-1.2962	0.00132613
ENSMUSG00000001173	Ocrl	OCRL	chrX:47912386-47965868	6.13247	2.5044	-1.292	0.000202028
ENSMUSG00000018846	Pank3	PANK3	chr11:35769483-35791285	8.72056	3.56235	-1.29159	0.000202028
ENSMUSG00000021072	Tmx1	TMX1	chr12:70453094-70468040	71.5322	29.2512	-1.2901	0.000202028
ENSMUSG00000061371	Zfp873		chr10:82048122-82061586	1.55209	0.63525	-1.28882	0.00162051
ENSMUSG00000029086	Prom1	PROM1	chr5:43993619-44102515	3.93451	1.61042	-1.28874	0.000202028
ENSMUSG00000081152	Gm12430		chr4:47453631-47454953	1.78006	0.728807	-1.28832	0.00352785
ENSMUSG00000022110	Sucla2	SUCLA2	chr14:73552664-73596142	59.2908	24.2936	-1.28723	0.000202028
ENSMUSG00000060510	Zfp266	ZNF266	chr9:20428448-20563282	6.57515	2.6995	-1.28433	0.000202028
ENSMUSG00000035851	Ythdc1	YTHDC1	chr5:86705185-86836659	25.4911	10.4671	-1.28413	0.000202028
ENSMUSG00000037788	Vopp1	VOPP1	chr6:57702539-57825159	39.9807	16.423	-1.28359	0.000202028
ENSMUSG00000054237	Fra10ac1	FRA10AC1	chr19:38188480-38224138	9.44053	3.88252	-1.28188	0.000202028
ENSMUSG00000019832	Rab32	RAB32	chr10:10545001-10558265	12.1003	4.97848	-1.28126	0.000202028
ENSMUSG00000032413	Rasa2	RASA2	chr9:96539299-96631617	2.46171	1.01313	-1.28084	0.000202028
ENSMUSG00000029486	Mrpl1	MRPL1	chr5:96209492-96266727	13.6485	5.61827	-1.28055	0.000202028
ENSMUSG00000026434	Nucks1	NUCKS1	chr1:131910533-131936321	66.9363	27.5845	-1.27893	0.000202028
ENSMUSG00000023927	Satb1	SATB1	chr17:51736186-51834723	1.2508	0.515865	-1.27778	0.0010244
ENSMUSG00000020397	Med7	MED7	chr11:46436951-46447248	30.3468	12.5267	-1.27654	0.000202028
ENSMUSG00000032349	Elovl5	ELOVL5	chr9:77917363-77984519	25.2862	10.4505	-1.27477	0.000202028
ENSMUSG00000047557	Lxn	LXN	chr3:67430095-67476529	68.442	28.3104	-1.27355	0.000202028
ENSMUSG00000031197	Vbp1	VBP1	chrX:75514298-75534942	81.8022	33.8576	-1.27266	0.000202028
ENSMUSG00000027193	Api5	API5	chr2:94300766-94438136	70.3779	29.1397	-1.27214	0.000202028
ENSMUSG00000035840	Lysmd3	LYSMD3	chr13:81657662-81672871	5.78747	2.39783	-1.2712	0.000202028
ENSMUSG00000021319	Sfrp4	SFRP4	chr13:19623103-19632994	1.94477	0.806387	-1.27006	0.00540096
ENSMUSG00000037416	Dmxl1	DMXL1	chr18:49832669-49965473	2.27146	0.942032	-1.26977	0.000202028
ENSMUSG00000000489	Pdgfb	PDGFB	chr15:79995873-80042457	4.13254	1.71687	-1.26725	0.000202028
ENSMUSG00000026511	Srp9	SRP9	chr1:182124736-182132407	114.184	47.4599	-1.26658	0.000202028
ENSMUSG00000031703	Itfg1	ITFG1	chr8:85717577-85840921	18.6758	7.76529	-1.26606	0.000202028
ENSMUSG00000061136	Prpf40a	PRPF40A	chr2:53134703-53191284	31.2838	13.009	-1.26591	0.000202028
ENSMUSG00000027823	Gmps	GMPS	chr3:63976105-64022579	23.1708	9.65181	-1.26344	0.000202028
ENSMUSG00000075232	Amd1	AMD1	chr10:40287457-40302186	58.6975	24.4882	-1.26121	0.000202028
ENSMUSG00000029253	Cenpc1	CENPC	chr5:86012023-86065583	10.4406	4.35885	-1.26019	0.000202028
ENSMUSG00000052748	Swt1	SWT1	chr1:151367698-151428455	4.72401	1.97323	-1.25945	0.000202028
ENSMUSG00000044763	Trmt10c	TRMT10C	chr16:56032608-56037819	18.0726	7.55967	-1.25741	0.000202028
ENSMUSG00000031565	Fgfr1	FGFR1	chr8:25518758-25575718	5.25254	2.19756	-1.25712	0.000202028
ENSMUSG00000028337	Coro2a	CORO2A	chr4:46506846-46602202	14.116	5.90727	-1.25676	0.000202028
ENSMUSG00000033186	Mzt1	MZT1	chr14:99034543-99046120	38.161	15.9732	-1.25644	0.000202028
ENSMUSG00000035171	1110059E24Rik	C9orf85	chr19:21581201-21652976	17.3738	7.27224	-1.25644	0.000202028
ENSMUSG00000060131	Atp8b4	ATP8B4	chr2:126320972-126499847	5.71247	2.39132	-1.25631	0.000202028
ENSMUSG00000032307	Ube2q2	UBE2Q2	chr9:55148853-55207529	19.928	8.34312	-1.25614	0.000202028
ENSMUSG00000032377	Plscr4	PLSCR4	chr9:92457372-92492456	3.77961	1.5831	-1.25549	0.000202028
ENSMUSG00000028497	Hacd4	HACD4	chr4:88412929-88438926	1.19365	0.500162	-1.25492	0.00442242
ENSMUSG00000020152	Actr2	ACTR2	chr11:20062303-20112913	138.706	58.1361	-1.25452	0.000202028
ENSMUSG00000021112	Mpp5	PALS1	chr12:78748991-78840714	5.46117	2.28926	-1.25433	0.000202028
ENSMUSG00000021929	Kpna3	KPNA3	chr14:61365210-61439874	32.6632	13.6993	-1.25357	0.000202028
ENSMUSG00000049470	Aff4	AFF4	chr11:53350832-53421830	5.42915	2.28004	-1.25166	0.000202028
ENSMUSG00000035969	Rusc2	RUSC2	chr4:43381978-43429134	1.01001	0.424671	-1.24996	0.000202028
ENSMUSG00000031885	Cbfb	CBFB	chr8:105170673-105217989	76.066	31.9855	-1.24983	0.000202028
ENSMUSG00000014599	Csf1	CSF1	chr3:107741047-107760469	1.48993	0.626634	-1.24955	0.00117602
ENSMUSG00000026393	Nek7	NEK7	chr1:138482874-138620141	19.0226	8.00234	-1.24922	0.000202028
ENSMUSG00000026723	Trdmt1	TRDMT1	chr2:13509013-13544668	4.0954	1.72289	-1.24918	0.000202028
ENSMUSG00000022257	Laptm4b	LAPTM4B	chr15:34238027-34284302	1.37848	0.580078	-1.24875	0.00504473
ENSMUSG00000026039	Sgo2a	SGO2	chr1:57995970-58025899	5.56842	2.34337	-1.24869	0.000202028
ENSMUSG00000031878	Nae1	NAE1	chr8:104511027-104534637	21.885	9.21541	-1.24782	0.000202028
ENSMUSG00000022228	Zscan26	ZSCAN26	chr13:21421274-21453730	2.13866	0.903322	-1.24339	0.000380827
ENSMUSG00000026835	Fcnb	FCN1	chr2:28076377-28084885	10.732	4.53468	-1.24285	0.000202028
ENSMUSG00000026775	Yme1l1	YME1L1	chr2:23156368-23199260	37.0244	15.6511	-1.24221	0.000202028
ENSMUSG00000042473	Tbc1d8b	TBC1D8B	chrX:139684995-139753405	4.02516	1.70239	-1.24149	0.000202028
ENSMUSG00000064373	Selenop	SELENOP	chr15:3270766-3303526	51.4442	21.7657	-1.24095	0.000202028
ENSMUSG00000076431	Sox4	SOX4	chr13:28943047-28953713	5.05914	2.14187	-1.24002	0.000202028
ENSMUSG00000034252	Senp6	SENP6	chr9:80066902-80144953	19.526	8.27375	-1.23878	0.000202028
ENSMUSG00000024480	Ap3s1	AP3S1	chr18:46741875-46790826	75.2422	31.8876	-1.23855	0.000202028
ENSMUSG00000039958	Etfbkmt	ETFBKMT	chr6:149141512-149151171	6.10132	2.58596	-1.23842	0.000202028
ENSMUSG00000031304	Il2rg	IL2RG	chrX:101261375-101269023	66.6551	28.2986	-1.23598	0.000202028
ENSMUSG00000061244	Exoc5	EXOC5	chr14:49004089-49090879	16.1583	6.86012	-1.23597	0.000202028
ENSMUSG00000085438	1700020I14Rik		chr2:119594302-119607502	29.8639	12.6859	-1.23518	0.000202028
ENSMUSG00000015932	Dstn	DSTN	chr2:143915319-143943324	80.7006	34.2965	-1.23452	0.000202028
ENSMUSG00000047648	Fbxo30	FBXO30	chr10:11281329-11298052	6.3003	2.68028	-1.23304	0.000202028
ENSMUSG00000030064	Frmd4b	FRMD4B	chr6:97286866-97617541	2.76955	1.1783	-1.23295	0.000202028
ENSMUSG00000056537	Rlim	RLIM	chrX:103957162-103981284	11.4576	4.87733	-1.23214	0.000202028
ENSMUSG00000028295	Smim8	SMIM8	chr4:34768663-34778423	34.7859	14.8079	-1.23213	0.000202028
ENSMUSG00000037606	Osbpl5	OSBPL5	chr7:143688761-143741963	1.01901	0.434034	-1.2313	0.00147445
ENSMUSG00000084314	Rps15a-ps3		chr4:150825732-150868892	32.9369	14.0315	-1.23104	0.000202028
ENSMUSG00000034724	Cnot6l	CNOT6L	chr5:96070332-96161990	28.7683	12.2556	-1.23104	0.000202028
ENSMUSG00000020717	Pecam1	PECAM1	chr11:106654216-106750628	3.0445	1.29824	-1.22965	0.000202028
ENSMUSG00000031355	Arhgap6	ARHGAP6	chrX:169036610-169304435	6.11374	2.6077	-1.22928	0.000202028
ENSMUSG00000034957	Cebpa	CEBPA	chr7:35118043-35121928	11.1632	4.76198	-1.22912	0.000202028
ENSMUSG00000105124	Gm5297		chr5:72603695-72642752	2.43783	1.04061	-1.22817	0.00527878
ENSMUSG00000027810	Eif2a	EIF2A	chr3:58519816-58557501	59.3087	25.3286	-1.22748	0.00312582
ENSMUSG00000033581	Igf2bp2	IGF2BP2	chr16:22059008-22163299	1.17477	0.501986	-1.22666	0.00132613
ENSMUSG00000039158	Akna	AKNA	chr4:63367124-63403354	2.15278	0.920519	-1.22568	0.000202028
ENSMUSG00000024298	Zfp871		chr17:32765495-32788287	4.87337	2.08624	-1.22402	0.000202028
ENSMUSG00000040782	Cop1	COP1	chr1:159232325-159347640	11.477	4.9165	-1.22304	0.000202028
ENSMUSG00000032757	Bet1		chr6:4076898-4086972	27.0929	11.6213	-1.22115	0.000202028
ENSMUSG00000021597	Slf1	SLF1	chr13:77043087-77135473	5.59776	2.40267	-1.22021	0.000202028
ENSMUSG00000021643	Serf1	SERF1A	chr13:100106794-100114571	25.4206	10.9166	-1.21947	0.000202028
ENSMUSG00000028414	Fktn	FKTN	chr4:53713997-53765785	1.17591	0.50502	-1.21937	0.000202028
ENSMUSG00000032872	Cyb5r4	CYB5R4	chr9:87022013-87077774	42.8723	18.431	-1.21791	0.000202028
ENSMUSG00000021213	Akr1c13		chr13:4191149-4205596	12.8064	5.50817	-1.21722	0.000202028
ENSMUSG00000026234	Ncl	NCL	chr1:86344718-86359400	155.548	66.9747	-1.21567	0.000202028
ENSMUSG00000090000	Ier3ip1		chr18:76930016-76975307	53.6122	23.1011	-1.2146	0.000202028
ENSMUSG00000097164	Cep83os		chr10:94671024-94688619	2.63758	1.13798	-1.21274	0.000202028
ENSMUSG00000024425	Ndfip1	NDFIP1	chr18:38410395-38465303	51.7021	22.3111	-1.21246	0.000202028
ENSMUSG00000053289	Ddx10	DDX10	chr9:53098634-53248053	20.4294	8.81768	-1.21218	0.000202028
ENSMUSG00000021123	Rdh12	RDH12	chr12:79208913-79222665	1.42799	0.616568	-1.21166	0.00527878
ENSMUSG00000026361	Cdc73	CDC73	chr1:143598799-143702893	5.25514	2.2691	-1.21161	0.000202028
ENSMUSG00000001741	Il16	IL16	chr7:83631958-83735523	15.6043	6.74052	-1.21101	0.000202028
ENSMUSG00000022752	Tomm70a	TOMM70	chr16:57121702-57167332	30.4921	13.1732	-1.21083	0.000202028
ENSMUSG00000028261	Ndufaf4	NDUFAF4	chr4:24898082-24905001	8.04486	3.47857	-1.20957	0.000202028
ENSMUSG00000074909	Ranbp6	RANBP6	chr19:29806662-29812974	5.20023	2.24922	-1.20915	0.000202028
ENSMUSG00000044167	Foxo1	FOXO1	chr3:52268335-52353221	1.64366	0.71195	-1.20707	0.000202028
ENSMUSG00000027088	Phospho2	PHOSPHO2	chr2:69789635-69797223	17.5291	7.59348	-1.20692	0.000202028
ENSMUSG00000022114	Spry2	SPRY2	chr14:105891946-105896819	3.50015	1.51836	-1.2049	0.000549306
ENSMUSG00000022247	Brix1	BRIX1	chr15:10474778-10485947	33.2721	14.4402	-1.20422	0.000202028
ENSMUSG00000031242	2610002M06Rik		chrX:107782750-107872909	14.5381	6.31317	-1.2034	0.000202028
ENSMUSG00000044352	Sowaha	SOWAHA	chr11:53476572-53481097	3.34968	1.45501	-1.20299	0.000202028
ENSMUSG00000027379	Bub1	BUB1	chr2:127801121-127831865	18.1072	7.86537	-1.20298	0.000202028
ENSMUSG00000025939	Ube2w	UBE2W	chr1:16540789-16621539	22.3004	9.68845	-1.20273	0.000711481
ENSMUSG00000038997	Asb17	ASB17	chr3:153836901-153855082	2.3413	1.01919	-1.19988	0.00417073
ENSMUSG00000031934	Panx1	PANX1	chr9:15002127-15045478	2.8064	1.22211	-1.19934	0.000202028
ENSMUSG00000041540	Sox5	SOX5	chr6:143828424-144209568	1.87846	0.81818	-1.19906	0.00417073
ENSMUSG00000031095	Cul4b	CUL4B	chrX:38533273-38576196	16.4345	7.15873	-1.19895	0.000202028
ENSMUSG00000033031	Cip2a	CIP2A	chr16:48994184-49019705	14.795	6.44724	-1.19835	0.000202028
ENSMUSG00000089782	Gm3531		chr1:97821093-98095632	321.422	140.311	-1.19584	0.000202028
ENSMUSG00000032946	Rasgrp2	RASGRP2	chr19:6399339-6418606	33.5664	14.6532	-1.1958	0.000869793
ENSMUSG00000024726	Carnmt1	CARNMT1	chr19:18670763-18707200	11.0179	4.81141	-1.19532	0.000202028
ENSMUSG00000016495	Plgrkt	PLGRKT	chr19:29348598-29361970	109.59	47.86	-1.19523	0.000202028
ENSMUSG00000082107	Gm16216		chr19:24289715-24290826	3.04397	1.32968	-1.19488	0.00378707
ENSMUSG00000030342	Cd9	CD9	chr6:125460265-125509135	9.43786	4.12398	-1.19442	0.000202028
ENSMUSG00000038535	Zfp280d	ZNF280D	chr9:72274859-72409945	9.28454	4.05861	-1.19384	0.000202028
ENSMUSG00000058809	Hspd1-ps3		chr11:41498736-41500458	19.5613	8.55154	-1.19375	0.000202028
ENSMUSG00000041959	S100a10	S100A10	chr3:93555079-93564643	356.761	156.142	-1.1921	0.000202028
ENSMUSG00000043483	Gm6863		chr12:96922422-96923058	279.119	122.222	-1.19138	0.000202028
ENSMUSG00000112605	Gm7476		chr12:49776114-49776775	4.24211	1.8581	-1.19095	0.00908406
ENSMUSG00000037286	Stag1	STAG1	chr9:100643447-100958545	14.6685	6.42538	-1.19087	0.000202028
ENSMUSG00000071369	Map3k5	MAP3K5	chr10:19934471-20142753	3.17958	1.39361	-1.19001	0.000202028
ENSMUSG00000019927	Ube2d1	UBE2D1	chr10:71254979-71285262	12.3683	5.42851	-1.18802	0.000202028
ENSMUSG00000021028	Mbip	MBIP	chr12:56328302-56345894	7.10594	3.11966	-1.18764	0.000202028
ENSMUSG00000043991	Pura	PURA	chr18:36281096-36292535	12.2106	5.36122	-1.1875	0.000202028
ENSMUSG00000025351	Cd63	CD63	chr10:128900988-128912822	94.0784	41.3128	-1.18727	0.000202028
ENSMUSG00000022749	Tbc1d23	TBC1D23	chr16:57167400-57231504	2.71039	1.19115	-1.18614	0.000202028
ENSMUSG00000026683	Nuf2	NUF2	chr1:169497933-169531464	54.3595	23.8922	-1.18599	0.000202028
ENSMUSG00000000568	Hnrnpd	HNRNPD	chr5:99955934-99978938	327.629	144.052	-1.18547	0.000202028
ENSMUSG00000000078	Klf6	KLF6	chr13:5861481-5870394	25.74	11.3433	-1.18217	0.000202028
ENSMUSG00000026708	Cenpl	CENPL	chr1:161070712-161086720	26.0888	11.5065	-1.18098	0.000202028
ENSMUSG00000070729	Gm12966		chr4:129899092-129899902	9.17199	4.05088	-1.179	0.000711481
ENSMUSG00000028173	Wls	WLS	chr3:159839671-159938664	9.68282	4.28772	-1.17522	0.000202028
ENSMUSG00000067194	Eif1ax	EIF1AX	chrX:159372177-159389928	45.1605	20.0011	-1.17498	0.000202028
ENSMUSG00000062078	Qk	QKI	chr17:10202600-10319380	15.4476	6.84598	-1.17405	0.000202028
ENSMUSG00000096647	Gm6223		chr9:90118936-90119807	3.06386	1.35795	-1.17392	0.00782111
ENSMUSG00000022307	Oxr1	OXR1	chr15:41447481-41861048	22.6784	10.056	-1.17326	0.000549306
ENSMUSG00000020283	Pex13	PEX13	chr11:23646478-23732876	8.99828	3.99123	-1.17281	0.000380827
ENSMUSG00000027206	Cops2	COPS2	chr2:125830303-126152004	56.7145	25.1656	-1.17226	0.000202028
ENSMUSG00000029571	Tmem106b	TMEM106B	chr6:13069838-13089269	8.1178	3.60233	-1.17216	0.000202028
ENSMUSG00000047632	Fgfbp3	FGFBP3	chr19:36917549-36919615	2.52182	1.1195	-1.17161	0.00132613
ENSMUSG00000051748	Wfdc21		chr11:83746939-83752642	70.6714	31.3861	-1.171	0.000202028
ENSMUSG00000042105	Inpp5f	INPP5F	chr7:128611359-128696425	4.3776	1.94519	-1.17023	0.000202028
ENSMUSG00000040124	Gorab	GORAB	chr1:163384907-163403669	3.46395	1.5401	-1.1694	0.000202028
ENSMUSG00000041408	Wapl	WAPL	chr14:34673927-34747983	35.7348	15.9014	-1.16817	0.000202028
ENSMUSG00000027009	Itga4	ITGA4	chr2:79255499-79428891	17.0739	7.59886	-1.16793	0.000202028
ENSMUSG00000028381	Ugcg	UGCG	chr4:59189256-59222833	37.7575	16.8047	-1.1679	0.000202028
ENSMUSG00000048222	Mfap1b	MFAP1	chr2:121460234-121474067	5.47996	2.43933	-1.16768	0.000202028
ENSMUSG00000063047	Zfp780b	ZNF420	chr7:27959134-27979147	4.55043	2.02588	-1.16745	0.000202028
ENSMUSG00000020634	Ubxn2a	UBXN2A	chr12:4879031-4907705	22.5889	10.059	-1.16713	0.000202028
ENSMUSG00000057858	Fam204a	FAM204A	chr19:60198585-60227678	28.6018	12.7504	-1.16556	0.000202028
ENSMUSG00000039967	Zfp292	ZNF292	chr4:34803112-34882960	2.90647	1.29593	-1.16528	0.000202028
ENSMUSG00000020687	Cdc27	CDC27	chr11:104502744-104550483	11.4085	5.08862	-1.16476	0.000202028
ENSMUSG00000026098	Pms1	PMS1	chr1:53189186-53297018	5.79753	2.58629	-1.16455	0.000202028
ENSMUSG00000025017	Pik3ap1	PIK3AP1	chr19:41272376-41385096	4.07515	1.81804	-1.16447	0.000202028
ENSMUSG00000037266	Rsrp1	RSRP1	chr4:134923591-134927671	157.594	70.3069	-1.16447	0.000202028
ENSMUSG00000016496	Cd274	CD274	chr19:29367454-29388095	2.05572	0.918883	-1.16169	0.000549306
ENSMUSG00000026388	3110009E18Rik		chr1:120121186-120188189	9.4225	4.21182	-1.16167	0.00366523
ENSMUSG00000053205	Styx	STYX	chr14:45351092-45388961	1.06304	0.475182	-1.16164	0.0010244
ENSMUSG00000030061	Uba3	UBA3	chr6:97183669-97205647	23.9868	10.7437	-1.15875	0.000202028
ENSMUSG00000045328	Cenpe	CENPE	chr3:135212536-135273611	3.90444	1.74997	-1.15779	0.000202028
ENSMUSG00000093283	Gm22567	RN7SL521P	chr18:65427468-65427810	53.2582	23.8815	-1.15711	0.000380827
ENSMUSG00000019818	Cd164	CD164	chr10:41519413-41531048	166.238	74.5469	-1.15703	0.000202028
ENSMUSG00000031007	Atp6ap2	ATP6AP2	chrX:12587800-12617049	47.9852	21.5369	-1.15578	0.000202028
ENSMUSG00000015950	Ncf1	NCF1	chr5:134220259-134229625	9.74408	4.37776	-1.15433	0.000202028
ENSMUSG00000001864	Aif1l	AIF1L	chr2:31950138-31973442	2.16923	0.974867	-1.15391	0.00662214
ENSMUSG00000042043	Tbca	TBCA	chr13:94788909-94842922	258.391	116.127	-1.15385	0.000202028
ENSMUSG00000019841	Rev3l	REV3L	chr10:39732117-39875211	1.2301	0.553077	-1.15322	0.000202028
ENSMUSG00000044934	Zfp367	ZNF367	chr13:64133017-64154596	12.9087	5.80663	-1.15258	0.000202028
ENSMUSG00000013698	Pea15a	PEA15	chr1:172196727-172206804	1.96215	0.88315	-1.1517	0.00191144
ENSMUSG00000017466	Timp2	TIMP2	chr11:118301068-118355506	1.56012	0.702438	-1.15122	0.000202028
ENSMUSG00000074479	Gm10704		chr3:88576409-88577139	15.1536	6.82728	-1.15028	0.000202028
ENSMUSG00000020078	Vps26a	VPS26A	chr10:62455234-62486805	41.3107	18.6359	-1.14843	0.000202028
ENSMUSG00000090019	Gimap1	GIMAP1	chr6:48718606-48754210	10.437	4.70849	-1.14837	0.000202028
ENSMUSG00000032067	Pts	PTS	chr9:50521616-50528724	44.5596	20.1048	-1.1482	0.000202028
ENSMUSG00000039178	Tbc1d19	TBC1D19	chr5:53809626-53903965	4.19726	1.89481	-1.1474	0.000202028
ENSMUSG00000047368	Abhd17b	ABHD17B	chr19:21653184-21685637	13.3955	6.05439	-1.14569	0.000202028
ENSMUSG00000034723	Tmx4	TMX4	chr2:134594184-134644145	19.5128	8.82537	-1.14469	0.0010244
ENSMUSG00000022255	Mtdh	MTDH	chr15:34082718-34145624	39.5617	17.8992	-1.14421	0.000202028
ENSMUSG00000081792	Anp32b-ps1		chr4:143389658-143390416	12.181	5.51336	-1.14363	0.000380827
ENSMUSG00000027829	Ccnl1	CCNL1	chr3:65946150-65962036	8.60522	3.89694	-1.14287	0.000202028
ENSMUSG00000018425	Dhx40	DHX40	chr11:86768845-86807746	10.3981	4.71153	-1.14205	0.000202028
ENSMUSG00000033083	Tbc1d4	TBC1D4	chr14:101442359-101609033	1.20743	0.547281	-1.14158	0.000711481
ENSMUSG00000029569	Tmem168	TMEM168	chr6:13580686-13608100	18.9264	8.5902	-1.13964	0.000202028
ENSMUSG00000005656	Snx6	SNX6	chr12:54746348-54795703	29.5835	13.4329	-1.13902	0.000202028
ENSMUSG00000030291	Med21	MED21	chr6:146642546-146650602	60.08	27.2958	-1.13821	0.000202028
ENSMUSG00000032409	Atr	ATR	chr9:95855417-96057803	6.95211	3.15882	-1.13806	0.000202028
ENSMUSG00000028035	Dnajb4	DNAJB4	chr3:152183954-152210083	13.2723	6.03204	-1.1377	0.000202028
ENSMUSG00000030729	Pgm2l1	PGM2L1	chr7:100227393-100278867	7.97766	3.62575	-1.13768	0.000202028
ENSMUSG00000106926	Rpl7-ps7		chr5:82336850-82337649	66.9823	30.4433	-1.13765	0.000202028
ENSMUSG00000033632	AW554918	KIAA1328	chr18:25169009-25467321	1.26126	0.573278	-1.13756	0.000380827
ENSMUSG00000079419	Ms4a6c	MS4A6A	chr19:11469365-11484578	5.45876	2.4812	-1.13754	0.000869793
ENSMUSG00000079225	Gm9531		chr9:81677597-81678677	85.5792	38.8999	-1.13749	0.000202028
ENSMUSG00000038646	Ramac	RAMAC	chr7:81762924-81769491	37.1213	16.8756	-1.13731	0.000202028
ENSMUSG00000037062	Sh3glb1	SH3GLB1	chr3:144683677-144720335	81.6536	37.1289	-1.13698	0.000202028
ENSMUSG00000041483	Zfp281	ZNF281	chr1:136624900-136630053	7.42097	3.37473	-1.13684	0.000202028
ENSMUSG00000021190	Lgmn	LGMN	chr12:102394083-102439813	1.55811	0.708594	-1.13677	0.00479344
ENSMUSG00000020949	Fkbp3	FKBP3	chr12:65036332-65074007	101.986	46.4128	-1.13577	0.000202028
ENSMUSG00000028252	Ccnc	CCNC	chr4:21727700-21767212	9.67082	4.40159	-1.13561	0.000869793
ENSMUSG00000022361	Zhx1	ZHX1	chr15:58022258-58076489	15.4747	7.04509	-1.13522	0.000711481
ENSMUSG00000067608	Pcna-ps2		chr19:9283379-9284160	79.2715	36.0908	-1.13517	0.000202028
ENSMUSG00000050931	Sgms2	SGMS2	chr3:131318984-131344933	1.94817	0.888406	-1.13283	0.000202028
ENSMUSG00000027099	Mtx2	MTX2	chr2:74825802-74878431	20.3426	9.27794	-1.13263	0.000202028
ENSMUSG00000022111	Uchl3	UCHL3	chr14:101653993-101696125	72.6383	33.1337	-1.13243	0.000202028
ENSMUSG00000026761	Orc4	ORC4	chr2:48814108-48949276	11.1456	5.08519	-1.1321	0.000202028
ENSMUSG00000014226	Cacybp	CACYBP	chr1:160202366-160212875	78.2518	35.717	-1.13151	0.000202028
ENSMUSG00000032113	Chek1	CHEK1	chr9:36708481-36726658	19.0191	8.68135	-1.13146	0.000202028
ENSMUSG00000027787	Nmd3	NMD3	chr3:69721984-69756373	5.06082	2.31017	-1.13137	0.000202028
ENSMUSG00000036587	Fut7	FUT7	chr2:25423378-25426374	3.1624	1.44364	-1.13131	0.00117602
ENSMUSG00000034664	Itga2b	ITGA2B	chr11:102453296-102469883	19.8745	9.07729	-1.13058	0.000202028
ENSMUSG00000028788	Ptp4a2	PTP4A2	chr4:129820220-129850003	213.474	97.8591	-1.12528	0.000202028
ENSMUSG00000008333	Snrpb2	SNRPB2	chr2:143063038-143072853	61.0881	28.0091	-1.125	0.000202028
ENSMUSG00000042213	Zfand4	ZFAND4	chr6:116264221-116330302	4.12653	1.89254	-1.12461	0.000202028
ENSMUSG00000052446	Zfp961		chr8:71951037-71971716	12.502	5.73425	-1.12448	0.0010244
ENSMUSG00000021998	Lcp1	LCP1	chr14:75131553-75230842	110.25	50.6205	-1.12298	0.000202028
ENSMUSG00000015217	Hmgb3	HMGB3	chrX:71555917-71560676	168.352	77.3221	-1.12253	0.000202028
ENSMUSG00000075700	Selenot	SELENOT	chr3:58576635-58593133	100.238	46.0511	-1.12211	0.000202028
ENSMUSG00000022051	Bnip3l	BNIP3L	chr14:66985238-67008877	61.0948	28.0979	-1.12059	0.000202028
ENSMUSG00000055184	Fam72a	FAM72A	chr1:131527902-131539872	5.00985	2.30613	-1.1193	0.000202028
ENSMUSG00000047757	Fancb	FANCB	chrX:164980591-164997272	5.01264	2.31458	-1.11482	0.000202028
ENSMUSG00000025915	Sgk3	SGK3	chr1:9798106-9900845	14.1182	6.51912	-1.11481	0.000202028
ENSMUSG00000027957	Slc35a3	SLC35A3	chr3:116631163-116712650	18.3755	8.48898	-1.11412	0.000202028
ENSMUSG00000020982	Nemf	NEMF	chr12:69296721-69357165	10.2765	4.74871	-1.11374	0.00117602
ENSMUSG00000021733	Slc4a7	SLC4A7	chr14:14702278-14799940	2.75803	1.27501	-1.11313	0.000202028
ENSMUSG00000034652	Cd300a	CD300A	chr11:114890040-114904654	1.64869	0.7624	-1.1127	0.000549306
ENSMUSG00000000787	Ddx3x	DDX3X	chrX:13280969-13294052	101.526	46.9918	-1.11137	0.000202028
ENSMUSG00000039704	Lmbrd2	LMBRD2	chr15:9111984-9202483	3.32133	1.53759	-1.11109	0.000549306
ENSMUSG00000029290	Zfp326	ZNF326	chr5:105876567-105915818	5.70843	2.64285	-1.111	0.000202028
ENSMUSG00000024471	Myot	MYOT	chr18:44334073-44355724	1.45834	0.675434	-1.11044	0.00613582
ENSMUSG00000023068	Nus1	NUS1	chr10:52417546-52440183	19.4366	9.00579	-1.10985	0.000202028
ENSMUSG00000042410	Agps	AGPS	chr2:75832176-75931350	21.9076	10.1669	-1.10755	0.000202028
ENSMUSG00000044456	Rin3	RIN3	chr12:102283047-102390855	13.1895	6.12279	-1.10712	0.000202028
ENSMUSG00000020205	Phlda1	PHLDA1	chr10:111506285-111508645	3.01282	1.39864	-1.10709	0.00117602
ENSMUSG00000039031	Arhgap18	ARHGAP18	chr10:26772476-26918648	3.56404	1.6569	-1.10503	0.000202028
ENSMUSG00000070544	Top1	TOP1	chr2:160645887-160722764	38.8287	18.0577	-1.10451	0.000202028
ENSMUSG00000030704	Rab6a	RAB6A	chr7:100545750-100641268	28.0952	13.0687	-1.10421	0.000202028
ENSMUSG00000024300	Myo1f	MYO1F	chr17:33555706-33607762	7.55367	3.5168	-1.10291	0.000202028
ENSMUSG00000040430	Pitpnc1	PITPNC1	chr11:107207891-107470699	16.1407	7.51984	-1.10193	0.000202028
ENSMUSG00000027306	Nusap1	NUSAP1	chr2:119609970-119651244	60.1685	28.0655	-1.10021	0.000202028
ENSMUSG00000025742	Prps2	PRPS2	chrX:167346321-167382749	34.5634	16.1357	-1.09899	0.000202028
ENSMUSG00000026594	Ralgps2	RALGPS2	chr1:156804165-156939626	3.43104	1.60312	-1.09777	0.000202028
ENSMUSG00000035458	Tnni3	TNNI3	chr7:4518304-4522528	7.07368	3.30628	-1.09725	0.00162051
ENSMUSG00000055805	Fmnl1	FMNL1	chr11:103171106-103198901	28.8584	13.4945	-1.09662	0.000202028
ENSMUSG00000068205	Macrod2	MACROD2	chr2:140395308-142392966	19.3342	9.06592	-1.09263	0.000202028
ENSMUSG00000020952	Scfd1	SCFD1	chr12:51377579-51450101	18.7294	8.79062	-1.09127	0.000202028
ENSMUSG00000021392	Nol8	NOL8	chr13:49653077-49679016	7.80859	3.66693	-1.09049	0.000202028
ENSMUSG00000024241	Sos1	SOS1	chr17:80393750-80479969	2.94849	1.38497	-1.09012	0.000202028
ENSMUSG00000030108	Slc6a13	SLC6A13	chr6:121300226-121337733	2.74016	1.28886	-1.08816	0.0010244
ENSMUSG00000020186	Csrp2	CSRP2	chr10:110919788-110939622	3.57093	1.68165	-1.08642	0.00861987
ENSMUSG00000091955	Gm9844	TMSB10	chr7:24862212-24862697	16.6603	7.84585	-1.08641	0.00205225
ENSMUSG00000045273	Cenph	CENPH	chr13:100759673-100775899	36.9144	17.3874	-1.08614	0.000202028
ENSMUSG00000026020	Nop58	NOP58	chr1:59684976-59719044	140.317	66.2102	-1.08357	0.000202028
ENSMUSG00000021270	Hsp90aa1	HSP90AA1	chr12:110690604-110696395	555.463	262.31	-1.08242	0.000202028
ENSMUSG00000031938	4931406C07Rik	C11orf54	chr9:15283336-15312104	6.68965	3.15915	-1.0824	0.000549306
ENSMUSG00000084284	Tpt1-ps6		chrX:101768534-101769057	20.9165	9.87934	-1.08215	0.000549306
ENSMUSG00000040128	Pnrc1	PNRC1	chr4:33245422-33248510	38.0489	17.9825	-1.08126	0.000202028
ENSMUSG00000060441	Trim5	TRIM5	chr7:104263385-104288094	2.02621	0.958508	-1.07992	0.00260067
ENSMUSG00000002668	Dennd1c	DENND1C	chr17:57066054-57078510	2.77692	1.31418	-1.07932	0.000380827
ENSMUSG00000031357	Syap1	SYAP1	chrX:162857056-162888447	15.0125	7.10763	-1.07872	0.000202028
ENSMUSG00000041763	Tpp2	TPP2	chr1:43934006-44003000	20.2537	9.59172	-1.07832	0.000202028
ENSMUSG00000000142	Axin2	AXIN2	chr11:108920348-108950783	3.05003	1.44511	-1.07765	0.000202028
ENSMUSG00000091896	Ube2d2a	UBE2D2	chr18:35771557-35861688	43.6364	20.6884	-1.07671	0.000202028
ENSMUSG00000036292	Gramd1c	GRAMD1C	chr16:43980349-44063345	2.37292	1.12593	-1.07555	0.000202028
ENSMUSG00000033502	Cdc14a	CDC14A	chr3:116272552-116424032	2.39011	1.13416	-1.07545	0.000202028
ENSMUSG00000062627	Mysm1	MYSM1	chr4:94942039-94979100	1.71624	0.814714	-1.07488	0.000202028
ENSMUSG00000022270	Retreg1	RETREG1	chr15:25843179-25973687	2.82132	1.33959	-1.07458	0.0075859
ENSMUSG00000027428	Rbbp9	RBBP9	chr2:144542264-144550869	3.15154	1.49668	-1.07429	0.000869793
ENSMUSG00000020305	Asb3	ASB3	chr11:30885357-31102704	11.4428	5.43494	-1.0741	0.00117602
ENSMUSG00000038510	Rpf2	RPF2	chr10:40223245-40247036	42.3947	20.1377	-1.07399	0.000202028
ENSMUSG00000028133	Rwdd3	RWDD3	chr3:121155397-121171695	2.55669	1.21452	-1.07388	0.00638393
ENSMUSG00000021785	Ngly1	NGLY1	chr14:16238651-16311926	31.9936	15.1993	-1.07378	0.000202028
ENSMUSG00000052656	Rnf103	RNF103	chr6:71493893-71510881	5.89922	2.8029	-1.07361	0.000202028
ENSMUSG00000043262	Uevld	UEVLD	chr7:46923215-46958527	3.17652	1.51019	-1.07271	0.000202028
ENSMUSG00000031431	Tsc22d3	TSC22D3	chrX:140539527-140600659	18.1879	8.6505	-1.07212	0.000202028
ENSMUSG00000053965	Pde5a	PDE5A	chr3:122728946-122859374	1.78471	0.849117	-1.07165	0.000202028
ENSMUSG00000021877	Arf4	ARF4	chr14:26573855-26657258	107.78	51.3088	-1.07081	0.000202028
ENSMUSG00000020585	Laptm4a	LAPTM4A	chr12:8921663-8938742	67.6225	32.2016	-1.07037	0.000202028
ENSMUSG00000005034	Prkacb	PRKACB	chr3:146729573-146812960	49.651	23.6519	-1.06987	0.000202028
ENSMUSG00000027305	Ndufaf1	NDUFAF1	chr2:119655445-119662821	23.62	11.2549	-1.06946	0.000202028
ENSMUSG00000017677	Wsb1	WSB1	chr11:79239371-79254671	38.4562	18.3296	-1.06904	0.000202028
ENSMUSG00000032495	Lrrc2	LRRC2	chr9:110951544-110984066	1.59421	0.76065	-1.06754	0.00162051
ENSMUSG00000038352	Arl5c	ARL5C	chr11:97989577-97996181	4.43465	2.1163	-1.06728	0.00770373
ENSMUSG00000017550	Atad5	ATAD5	chr11:80089399-80135794	5.98139	2.85511	-1.06693	0.000202028
ENSMUSG00000000594	Gm2a	GM2A	chr11:55098114-55113029	14.1644	6.7682	-1.06543	0.000202028
ENSMUSG00000029860	Zyx	ZYX	chr6:42328712-42381215	35.46	16.9574	-1.06428	0.000202028
ENSMUSG00000024231	Cul2	CUL2	chr18:3382987-3436377	15.9147	7.6165	-1.06316	0.000202028
ENSMUSG00000031557	Plekha2	PLEKHA2	chr8:25024928-25109571	23.7551	11.3698	-1.06303	0.000202028
ENSMUSG00000055210	Foxd2	FOXD2	chr4:114906281-114908873	6.19655	2.96609	-1.0629	0.000202028
ENSMUSG00000052331	Ankrd44	ANKRD44	chr1:54645339-54926387	4.75039	2.27428	-1.06263	0.000202028
ENSMUSG00000078771	Evi2a	EVI2A	chr11:79339791-79581612	15.8369	7.58534	-1.062	0.00943513
ENSMUSG00000038388	Mpp6	PALS2	chr6:50110240-50263862	49.7325	23.8263	-1.06163	0.000202028
ENSMUSG00000020074	Ccar1	CCAR1	chr10:62743927-62792286	28.7783	13.792	-1.06115	0.000202028
ENSMUSG00000005583	Mef2c	MEF2C	chr13:83504033-83667080	1.93277	0.926478	-1.06084	0.00839945
ENSMUSG00000082064	Rpl5-ps2		chr2:154703808-154704699	10.1675	4.87871	-1.0594	0.000549306
ENSMUSG00000028180	Zranb2	ZRANB2	chr3:157534159-157548410	37.2295	17.8745	-1.05854	0.000202028
ENSMUSG00000051839	Gypa	GYPA	chr8:80493780-80510542	28.693	13.7767	-1.05847	0.000202028
ENSMUSG00000041801	Phlda3	PHLDA3	chr1:135766118-135769136	15.2381	7.31837	-1.05809	0.000202028
ENSMUSG00000027763	Mbnl1	MBNL1	chr3:60473078-60629750	115.04	55.2786	-1.05734	0.000202028
ENSMUSG00000027285	Haus2	HAUS2	chr2:120604237-120621560	9.22776	4.43716	-1.05634	0.000202028
ENSMUSG00000043252	Tmem64	TMEM64	chr4:15265830-15286753	42.7058	20.5534	-1.05505	0.000202028
ENSMUSG00000026623	Lpgat1	LPGAT1	chr1:191717833-191784255	2.78952	1.34289	-1.05467	0.00147445
ENSMUSG00000046230	Vps13a	VPS13A	chr19:16615685-16781103	5.34765	2.57552	-1.05404	0.000202028
ENSMUSG00000028207	Asph	ASPH	chr4:9267322-9669350	34.8166	16.7694	-1.05394	0.000202028
ENSMUSG00000028675	Pnrc2	PNRC2	chr4:135870917-135873850	64.1032	30.8865	-1.05342	0.000202028
ENSMUSG00000040520	Manea	MANEA	chr4:26324505-26346891	3.6126	1.74078	-1.05331	0.000202028
ENSMUSG00000022033	Pbk	PBK	chr14:65805836-65817822	72.4678	34.9479	-1.05214	0.000202028
ENSMUSG00000007739	Cct4	CCT4	chr11:22990518-23003780	279.496	134.814	-1.05186	0.000202028
ENSMUSG00000020590	Snx13	SNX13	chr12:35047185-35147479	2.95419	1.42813	-1.04863	0.000202028
ENSMUSG00000001627	Ifrd1	IFRD1	chr12:40201566-40229184	16.4529	7.96127	-1.04727	0.000549306
ENSMUSG00000097119	B230354K17Rik		chr17:45433851-45442544	3.47221	1.68257	-1.04519	0.000202028
ENSMUSG00000021619	Atg10	ATG10	chr13:90935355-91223968	3.25376	1.57721	-1.04473	0.00527878
ENSMUSG00000033530	Ttc7b	TTC7B	chr12:100276608-100520826	10.3844	5.03463	-1.04446	0.000202028
ENSMUSG00000027782	Kpna4	KPNA4	chr3:69067148-69127113	41.3099	20.0324	-1.04415	0.000202028
ENSMUSG00000043241	Upf2	UPF2	chr2:5951468-6056703	7.70518	3.73769	-1.04368	0.000202028
ENSMUSG00000031337	Mtm1	MTM1	chrX:71210766-71315295	1.59283	0.773294	-1.04251	0.00132613
ENSMUSG00000036461	Elf1	ELF1	chr14:79459936-79582494	41.6028	20.2029	-1.04212	0.000202028
ENSMUSG00000020032	Nuak1	NUAK1	chr10:84370904-84440597	1.21042	0.587806	-1.0421	0.000869793
ENSMUSG00000027765	P2ry1	P2RY1	chr3:61001638-61008982	12.4649	6.05374	-1.04197	0.000202028
ENSMUSG00000035151	Elmod2	ELMOD2	chr8:83312631-83332486	5.17309	2.51616	-1.0398	0.000202028
ENSMUSG00000098234	Snhg6		chr1:9908637-9944118	56.7689	27.6253	-1.03911	0.000202028
ENSMUSG00000029328	Hnrnpdl	HNRNPDL	chr5:100033576-100039222	69.0664	33.6135	-1.03894	0.000202028
ENSMUSG00000022141	Nipbl	NIPBL	chr15:8290616-8444463	5.60884	2.7331	-1.03717	0.000202028
ENSMUSG00000024056	Ndc80	NDC80	chr17:71496099-71526857	25.8736	12.6216	-1.03559	0.000202028
ENSMUSG00000031232	Magt1	MAGT1	chrX:105968083-106011906	30.0128	14.646	-1.03507	0.000202028
ENSMUSG00000032202	Rab27a	RAB27A	chr9:73044853-73097629	15.6046	7.61521	-1.03501	0.000202028
ENSMUSG00000035232	Pdk3	PDK3	chrX:93764606-93832201	49.1181	23.9757	-1.03468	0.000202028
ENSMUSG00000024974	Smc3	SMC3	chr19:53600397-53645833	44.6535	21.7974	-1.03461	0.000202028
ENSMUSG00000075502	Kbtbd6	KBTBD6	chr14:79451834-79454818	2.40043	1.17298	-1.03311	0.000549306
ENSMUSG00000029629	Phf14	PHF14	chr6:11925880-12081205	20.1653	9.85546	-1.03288	0.000202028
ENSMUSG00000004044	Cavin1	CAVIN1	chr11:100956732-100970887	6.1131	2.98835	-1.03256	0.000202028
ENSMUSG00000048285	Frmd6	FRMD6	chr12:70825513-70902234	2.29093	1.12008	-1.03233	0.000202028
ENSMUSG00000033813	Tcea1	TCEA1	chr1:4807822-4897909	48.2436	23.5872	-1.03233	0.000202028
ENSMUSG00000111027	Gm2981		chr9:75061353-75062047	9.30587	4.55354	-1.03115	0.00312582
ENSMUSG00000028410	Dnaja1	DNAJA1	chr4:40722479-40757923	55.4173	27.1282	-1.03054	0.000202028
ENSMUSG00000075470	Alg10b	ALG10B	chr15:90224310-90233471	12.8766	6.30373	-1.03047	0.000202028
ENSMUSG00000024776	Stambpl1	STAMBPL1	chr19:34192228-34240333	3.43367	1.68139	-1.0301	0.00218905
ENSMUSG00000004633	Chn2	CHN2	chr6:54039572-54503768	16.1093	7.89188	-1.02945	0.000202028
ENSMUSG00000020677	Ddx52	DDX52	chr11:83942061-83963088	14.0931	6.90452	-1.02937	0.000202028
ENSMUSG00000048949	Gm6206		chrX:103163109-103165407	8.40161	4.11866	-1.02849	0.000202028
ENSMUSG00000021180	Rps6ka5	RPS6KA5	chr12:100548438-100725120	5.91341	2.90022	-1.02783	0.000202028
ENSMUSG00000046410	Kcnk6	KCNK6	chr7:29221925-29232515	1.33212	0.65392	-1.02654	0.00218905
ENSMUSG00000015745	Plekho1	PLEKHO1	chr3:95988428-95996001	2.18744	1.07602	-1.02353	0.00454291
ENSMUSG00000016349	Eef1a2	EEF1A2	chr2:181147652-181157014	1.77023	0.871245	-1.02279	0.00721807
ENSMUSG00000074746	Pdzd8	PDZD8	chr19:59297177-59345780	12.6923	6.25462	-1.02096	0.000202028
ENSMUSG00000054871	Tmem158	TMEM158	chr9:123259052-123260764	4.43849	2.18815	-1.02035	0.000869793
ENSMUSG00000083992	Gm11478		chr11:86583864-86683836	408.691	201.584	-1.01963	0.000202028
ENSMUSG00000040105	Plpp6	PLPP6	chr19:28923063-28967800	7.55258	3.72567	-1.01947	0.000202028
ENSMUSG00000029014	Dnajc2	DNAJC2	chr5:21757266-21785251	44.2843	21.8669	-1.01805	0.000202028
ENSMUSG00000043424	Eif3j2	EIF3J	chr18:43475417-43477796	8.05557	3.9808	-1.01693	0.000202028
ENSMUSG00000003949	Hlf	HLF	chr11:90336535-90390895	7.83108	3.87426	-1.01529	0.000202028
ENSMUSG00000027620	Rbm39	RBM39	chr2:156147238-156180238	107.461	53.1713	-1.01509	0.000549306
ENSMUSG00000038175	Mylip	MYLIP	chr13:45389741-45412022	5.65247	2.79721	-1.01489	0.000202028
ENSMUSG00000028944	Prkag2	PRKAG2	chr5:24862743-25100642	13.0603	6.46611	-1.01421	0.000202028
ENSMUSG00000034998	Foxn2	FOXN2	chr17:88440710-88490533	11.4502	5.67072	-1.01377	0.000202028
ENSMUSG00000022905	Kpna1	KPNA1	chr16:35983314-36037131	20.2362	10.0223	-1.01372	0.000202028
ENSMUSG00000047657	Crry-ps		chr8:73749474-73750783	3.8447	1.9046	-1.01339	0.00442242
ENSMUSG00000020326	Ccng1	CCNG1	chr11:40748551-40755311	44.8951	22.2558	-1.01238	0.000202028
ENSMUSG00000026646	Suv39h2	SUV39H2	chr2:3424130-3475031	6.53438	3.2399	-1.0121	0.00132613
ENSMUSG00000027108	Ola1	OLA1	chr2:73092800-73214447	71.3437	35.3853	-1.01164	0.000202028
ENSMUSG00000025016	Tm9sf3	TM9SF3	chr19:41210843-41263997	125.112	62.0902	-1.01078	0.000202028
ENSMUSG00000045193	Cirbp	CIRBP	chr10:80167777-80171655	19.6611	9.75803	-1.01068	0.000202028
ENSMUSG00000042817	Flt3	FLT3	chr5:147330740-147401917	1.00559	0.499444	-1.00964	0.00874029
ENSMUSG00000020773	Trim47	TRIM47	chr11:116105751-116110246	16.1869	8.04052	-1.00946	0.000202028
ENSMUSG00000040713	Creg1	CREG1	chr1:165763745-165775308	308.321	153.293	-1.00814	0.000202028
ENSMUSG00000025962	Fastkd2	FASTKD2	chr1:63730613-63754655	8.87533	4.41375	-1.00779	0.000202028
ENSMUSG00000027630	Tbl1xr1	TBL1XR1	chr3:22076651-22216594	9.69308	4.82147	-1.00748	0.000202028
ENSMUSG00000027680	Fxr1	FXR1	chr3:34019942-34081321	56.6156	28.1728	-1.0069	0.000202028
ENSMUSG00000046058	Eid2	EID2	chr7:28267880-28269272	3.33062	1.6574	-1.00687	0.00429983
ENSMUSG00000041538	H2-Ob	HLA-DOB	chr17:34238902-34249309	2.89184	1.43917	-1.00675	0.00132613
ENSMUSG00000006373	Pgrmc1	PGRMC1	chrX:36598205-36606079	109.597	54.5895	-1.00551	0.000202028
ENSMUSG00000102353	Gm38345		chr19:37432908-37434656	6.98987	3.48322	-1.00484	0.000380827
ENSMUSG00000003623	Crot	CROT	chr5:8966032-8997427	18.5964	9.27027	-1.00434	0.000202028
ENSMUSG00000019802	Sec63	SEC63	chr10:42761495-42832514	9.6636	4.82051	-1.00337	0.000202028
ENSMUSG00000020272	Stk10	STK10	chr11:32533304-32624587	6.24776	3.1171	-1.00314	0.000202028
ENSMUSG00000021592	Arsk	ARSK	chr13:76060421-76098660	4.52275	2.25654	-1.00309	0.000202028
ENSMUSG00000082896	Gm5844		chr3:18008805-18010996	7.12829	3.5598	-1.00176	0.000202028
ENSMUSG00000078920	Ifi47		chr11:48904655-49135387	127.535	63.7189	-1.00109	0.000202028
ENSMUSG00000004535	Tax1bp1	TAX1BP1	chr6:52713343-52766780	38.1444	19.0607	-1.00087	0.000202028
ENSMUSG00000070692	Rps12-ps10		chr2:122219992-122220391	44.0222	22.0034	-1.0005	0.000202028
ENSMUSG00000049562	Ap5b1	AP5B1	chr19:5568024-5571261	4.3601	8.72268	1.00041	0.000202028
ENSMUSG00000067148	Polr1c	POLR1C	chr17:46243919-46248054	72.2981	144.7	1.00103	0.000202028
ENSMUSG00000024158	Hagh	HAGH	chr17:24850489-24864450	16.9612	33.9539	1.00134	0.000202028
ENSMUSG00000045752	Tssc4	TSSC4	chr7:143069248-143071093	19.1008	38.2626	1.00231	0.000202028
ENSMUSG00000002870	Mcm2	MCM2	chr6:88883473-88898780	100.709	201.762	1.00246	0.000202028
ENSMUSG00000029594	Rbm19	RBM19	chr5:120116464-120198981	5.75006	11.5198	1.00247	0.000202028
ENSMUSG00000025503	Taldo1	TALDO1	chr7:141392198-141402968	351.837	704.903	1.00252	0.000202028
ENSMUSG00000000826	Dnajc5	DNAJC5	chr2:181520484-181555133	19.915	39.9289	1.00358	0.000202028
ENSMUSG00000000384	Tbrg4	TBRG4	chr11:6615598-6626067	27.5683	55.2944	1.00412	0.000202028
ENSMUSG00000028811	Yars	YARS1	chr4:129189759-129248443	33.711	67.6259	1.00436	0.000202028
ENSMUSG00000020661	Dnmt3a	DNMT3A	chr12:3807029-3914443	4.50915	9.0469	1.00457	0.000202028
ENSMUSG00000028854	Slc9a1	SLC9A1	chr4:133369705-133423702	8.529	17.1124	1.0046	0.000202028
ENSMUSG00000024177	Nme4	NME4	chr17:26091733-26095602	29.5724	59.377	1.00565	0.000202028
ENSMUSG00000038685	Rtel1	RTEL1	chr2:181319738-181356616	6.56964	13.1915	1.00572	0.000202028
ENSMUSG00000006728	Cdk4	CDK4	chr10:127063533-127070264	192.434	386.573	1.00638	0.000202028
ENSMUSG00000030374	Strn4	STRN4	chr7:16809245-16840931	18.2322	36.636	1.00678	0.000202028
ENSMUSG00000058290	Espl1	ESPL1	chr15:102296265-102324357	9.1645	18.4153	1.00678	0.000202028
ENSMUSG00000029560	Snx8	SNX8	chr5:140340300-140389262	4.01039	8.06015	1.00706	0.000202028
ENSMUSG00000020307	Cdc34	CDC34	chr10:79682194-79688398	71.9594	144.675	1.00756	0.000202028
ENSMUSG00000009035	Tmem184b	TMEM184B	chr15:79360683-79403569	5.96724	12.0006	1.00797	0.000202028
ENSMUSG00000030610	Det1	DET1	chr7:78827471-78847530	10.543	21.2186	1.00905	0.000202028
ENSMUSG00000000149	Gna12	GNA12	chr5:140758407-140830431	22.4111	45.1096	1.00922	0.000202028
ENSMUSG00000073411	H2-D1		chr17:35262729-35267499	332.695	669.767	1.00946	0.000202028
ENSMUSG00000002985	Apoe	APOE	chr7:19696108-19699188	218.028	438.954	1.00956	0.000202028
ENSMUSG00000091478	Gm10039		chr11:100361715-100362126	57.216	115.202	1.00968	0.000202028
ENSMUSG00000029722	Agfg2	AGFG2	chr5:137650462-137684726	9.18884	18.5027	1.00978	0.000202028
ENSMUSG00000038611	Phrf1	PHRF1	chr7:141228788-141262626	8.2177	16.5477	1.00983	0.000202028
ENSMUSG00000030533	Unc45a	UNC45A	chr7:80325291-80341005	9.6465	19.438	1.0108	0.000202028
ENSMUSG00000018983	E2f2	E2F2	chr4:136172393-136196057	15.5974	31.4398	1.01129	0.000202028
ENSMUSG00000040390	Map3k10	MAP3K10	chr7:27653914-27674598	6.36001	12.8241	1.01176	0.000202028
ENSMUSG00000002968	Med25	MED25	chr7:44876764-44892712	13.7788	27.7986	1.01256	0.000202028
ENSMUSG00000027405	Nop56	NOP56	chr2:130274429-130284547	80.7735	163.043	1.0133	0.000202028
ENSMUSG00000028991	Mtor	MTOR	chr4:148448610-148557683	5.46286	11.0277	1.01341	0.00326383
ENSMUSG00000045482	Trrap	TRRAP	chr5:144768793-144859778	3.99685	8.07414	1.01445	0.000202028
ENSMUSG00000024142	Mlst8	MLST8	chr17:24473550-24479078	8.96467	18.1158	1.01493	0.000202028
ENSMUSG00000038302	Afg1l	AFG1L	chr10:42312584-42478565	1.80069	3.63926	1.0151	0.000549306
ENSMUSG00000022555	Dgat1	DGAT1	chr15:76502014-76511951	5.25347	10.628	1.01652	0.000202028
ENSMUSG00000073233	Gm9144		chr12:7859899-7860907	2.14744	4.34632	1.01718	0.00601533
ENSMUSG00000048087	Gm4737	AHCY	chr16:46152984-46155077	7.55336	15.2941	1.01778	0.000202028
ENSMUSG00000020329	Polrmt	POLRMT	chr10:79736129-79746581	5.5386	11.2169	1.01809	0.000202028
ENSMUSG00000022756	Slc7a4	SLC7A4	chr16:17572017-17576998	5.38854	10.9219	1.01927	0.000202028
ENSMUSG00000028953	Abcf2	ABCF2	chr5:24565344-24577467	36.0183	73.0381	1.01992	0.000202028
ENSMUSG00000029504	Ddx51	DDX51	chr5:110653450-110660496	3.92481	7.96477	1.02101	0.000202028
ENSMUSG00000004931	Apba3	APBA3	chr10:81266959-81291581	10.4243	21.1563	1.02113	0.000202028
ENSMUSG00000020536	Llgl1	LLGL1	chr11:60699722-60727263	8.69494	17.6486	1.02131	0.00286363
ENSMUSG00000057789	Bak1	BAK1	chr17:26973166-27036500	64.3061	130.53	1.02135	0.000202028
ENSMUSG00000018398	Sept8	SEPTIN8	chr11:53519745-53549565	116.996	237.514	1.02155	0.000202028
ENSMUSG00000034617	Mtrr	MTRR	chr13:68560779-68582121	5.19721	10.5539	1.02197	0.000202028
ENSMUSG00000022761	Lztr1	LZTR1	chr16:17508687-17526333	9.42296	19.1358	1.02202	0.000202028
ENSMUSG00000030102	Itpr1	ITPR1	chr6:108213095-108551109	3.42942	6.97422	1.02407	0.000202028
ENSMUSG00000022428	Cby1	CBY1	chr15:79659198-79667660	27.5006	55.9528	1.02475	0.000202028
ENSMUSG00000028833	Ncdn	NCDN	chr4:126743749-126753427	14.7056	29.9453	1.02596	0.000202028
ENSMUSG00000020532	Acaca	ACACA	chr11:84173121-84401651	3.67094	7.47636	1.02619	0.000202028
ENSMUSG00000032867	Fbxw8	FBXW8	chr5:118064964-118155464	8.29668	16.898	1.02624	0.000202028
ENSMUSG00000020589	Fam49a	CYRIA	chr12:12262138-12392615	1.83622	3.74032	1.02643	0.00479344
ENSMUSG00000033365	Ipo13	IPO13	chr4:117894485-117914999	7.52687	15.3334	1.02656	0.000202028
ENSMUSG00000001039	B9d1	B9D1	chr11:61505143-61512931	4.68241	9.54104	1.0269	0.00132613
ENSMUSG00000001229	Dpp9	DPP9	chr17:56186816-56218889	13.9436	28.4152	1.02706	0.000202028
ENSMUSG00000034974	Dapk3	DAPK3	chr10:81182604-81193197	13.0895	26.6761	1.02714	0.000202028
ENSMUSG00000029312	Klhl8	KLHL8	chr5:103861972-103911259	0.688439	1.40334	1.02747	0.00504473
ENSMUSG00000049680	Urgcp	URGCP	chr11:5713416-5784710	7.56999	15.436	1.02793	0.000202028
ENSMUSG00000029596	Sdsl	SDSL	chr5:120458185-120472810	53.799	109.713	1.02808	0.000202028
ENSMUSG00000034449	Dhrs11	DHRS11	chr11:84820855-84828964	14.4841	29.5404	1.02822	0.000202028
ENSMUSG00000029578	Wipi2	WIPI2	chr5:142629541-142670588	13.4464	27.4242	1.02823	0.000202028
ENSMUSG00000034006	Pqlc1	SLC66A2	chr18:80253291-80292725	25.4981	52.0868	1.03052	0.000202028
ENSMUSG00000039041	Adrm1	ADRM1	chr2:180171484-180176286	35.2162	71.9724	1.03121	0.000202028
ENSMUSG00000038648	Creb3l2	CREB3L2	chr6:37327254-37442146	5.14371	10.5144	1.03149	0.000202028
ENSMUSG00000026933	Camsap1	CAMSAP1	chr2:25926837-25983282	1.86127	3.80605	1.03201	0.000202028
ENSMUSG00000078350	Smim1	SMIM1	chr4:154011730-154026230	105.71	216.245	1.03256	0.00312582
ENSMUSG00000060152	Pop5	POP5	chr5:115235835-115240991	46.1768	94.4696	1.03268	0.000202028
ENSMUSG00000046598	Bdh1	BDH1	chr16:31422279-31458901	1.07041	2.19037	1.03301	0.00686896
ENSMUSG00000035239	Neu3	NEU3	chr7:99811438-99828417	5.51353	11.2824	1.03303	0.000202028
ENSMUSG00000035049	Rrp12	RRP12	chr19:41862850-41896173	11.12	22.7583	1.03324	0.000202028
ENSMUSG00000026028	Trak2	TRAK2	chr1:58900448-58973430	14.7794	30.259	1.03377	0.000202028
ENSMUSG00000038279	Nop2	NOP2	chr6:125131908-125144753	34.0198	69.7511	1.03584	0.000202028
ENSMUSG00000049422	Chchd10	CHCHD10	chr10:75933129-75937747	26.0746	53.4783	1.03631	0.000202028
ENSMUSG00000002661	Alkbh7	ALKBH7	chr17:56997338-56999322	14.8687	30.4967	1.03637	0.000202028
ENSMUSG00000002324	Rec8	REC8	chr14:55618036-55625395	9.20964	18.8913	1.03651	0.000202028
ENSMUSG00000017765	Slc12a4	SLC12A4	chr8:105934332-105966097	7.84783	16.1013	1.03681	0.000380827
ENSMUSG00000020260	Pofut2	POFUT2	chr10:77257775-77269575	6.82237	14.0042	1.03751	0.000202028
ENSMUSG00000052488	Cherp	CHERP	chr8:72443879-72475226	16.3642	33.6047	1.03812	0.000202028
ENSMUSG00000022568	Scrib	SCRIB	chr15:76047157-76069784	11.6768	23.9793	1.03815	0.000202028
ENSMUSG00000005683	Cs	CS	chr10:128337733-128362479	127.839	262.826	1.03978	0.000202028
ENSMUSG00000002308	Cd320	CD320	chr17:33843090-33849774	8.87993	18.2575	1.03987	0.000202028
ENSMUSG00000046580	Gm7862		chr12:76120418-76177259	22.3481	45.9515	1.03996	0.00162051
ENSMUSG00000020918	Kat2a	KAT2A	chr11:100704745-100712465	23.896	49.1473	1.04034	0.000202028
ENSMUSG00000026816	Gtf3c5	GTF3C5	chr2:28555794-28583279	15.5408	31.963	1.04035	0.000202028
ENSMUSG00000050989	Selenon	SELENON	chr4:134537891-134552166	7.88402	16.2162	1.04043	0.000202028
ENSMUSG00000028743	Akr7a5	AKR7L	chr4:139310743-139318426	14.5198	29.8702	1.04069	0.000202028
ENSMUSG00000073838	Tufm	TUFM	chr7:126487360-126490731	60.2705	124.011	1.04094	0.000202028
ENSMUSG00000021476	Habp4	HABP4	chr13:64161868-64186537	1.80824	3.72223	1.04158	0.000202028
ENSMUSG00000051483	Cbr1	CBR1	chr16:93607836-93610505	19.2938	39.7177	1.04164	0.000202028
ENSMUSG00000022407	Adsl	ADSL	chr15:80948489-80970946	54.3911	111.993	1.04197	0.000202028
ENSMUSG00000024436	Mrps18b	MRPS18B	chr17:35892676-35916389	26.3187	54.1993	1.04219	0.000202028
ENSMUSG00000025332	Kdm5c	KDM5C	chrX:152233019-152274535	16.9584	34.9302	1.04247	0.000202028
ENSMUSG00000034292	Traf3ip1	TRAF3IP1	chr1:91494646-91529307	2.20067	4.53433	1.04295	0.000380827
ENSMUSG00000020781	Tsen54	TSEN54	chr11:115814723-115823094	14.8968	30.6989	1.04318	0.000202028
ENSMUSG00000028923	Necap2	NECAP2	chr4:141066511-141078357	71.6162	147.595	1.04329	0.000202028
ENSMUSG00000040354	Mars	MARS1	chr10:127289695-127311786	46.5499	96.0397	1.04485	0.000202028
ENSMUSG00000006471	Ndor1	NDOR1	chr2:25244818-25255409	5.37748	11.0969	1.04515	0.000202028
ENSMUSG00000032997	Chpf	CHPF	chr1:75474568-75479307	1.1723	2.41975	1.04552	0.000711481
ENSMUSG00000000916	Nsun5	NSUN5	chr5:135369952-135394546	11.1486	23.0252	1.04634	0.00861987
ENSMUSG00000074221	Zfp568		chr7:29983954-30028282	3.0174	6.2324	1.04648	0.000202028
ENSMUSG00000092837	Rpph1		chr14:50807448-50807767	54.7431	113.111	1.04699	0.000202028
ENSMUSG00000030822	Prr14	PRR14	chr7:127470370-127476759	10.3578	21.4084	1.04745	0.000202028
ENSMUSG00000039738	Slx4	SLX4	chr16:3979122-4001680	1.54471	3.19521	1.04858	0.000202028
ENSMUSG00000006057	Atp5g1		chr11:96068851-96075670	232.932	482.038	1.04924	0.000202028
ENSMUSG00000029598	Plbd2	PLBD2	chr5:120476525-120503625	8.94377	18.5117	1.04948	0.000202028
ENSMUSG00000034792	Gna15	GNA15	chr10:81502312-81524225	16.2887	33.7296	1.05014	0.000202028
ENSMUSG00000029145	Eif2b4	EIF2B4	chr5:31187557-31198900	23.1669	47.9739	1.05018	0.000202028
ENSMUSG00000030801	Kat8	KAT8	chr7:127912515-127930104	12.3575	25.6023	1.05089	0.000202028
ENSMUSG00000067199	Frat1	FRAT1	chr19:41829969-41832583	6.5192	13.5097	1.05123	0.000202028
ENSMUSG00000027263	Tubgcp4	TUBGCP4	chr2:121171167-121271407	6.69223	13.8788	1.05232	0.000202028
ENSMUSG00000016664	Pacsin2	PACSIN2	chr15:83375606-83464606	21.9465	45.5218	1.05257	0.000202028
ENSMUSG00000020308	Tpgs1	TPGS1	chr10:79669368-79676127	17.404	36.1307	1.05381	0.000202028
ENSMUSG00000023938	Aars2	AARS2	chr17:45506840-45520843	4.5576	9.4629	1.05401	0.000202028
ENSMUSG00000021910	Nisch	NISCH	chr14:31170929-31206826	13.3044	27.6415	1.05493	0.000202028
ENSMUSG00000035198	Tubg1	TUBG1	chr11:101119937-101126419	21.4502	44.5748	1.05524	0.000202028
ENSMUSG00000030780	BC017158	RUSF1	chr7:128265675-128298170	11.9981	24.9551	1.05653	0.000202028
ENSMUSG00000019916	P4ha1	P4HA1	chr10:59323295-59373304	4.16115	8.65975	1.05734	0.000202028
ENSMUSG00000036534	Slc38a7	SLC38A7	chr8:95835919-95853539	3.41024	7.1001	1.05797	0.000202028
ENSMUSG00000039244	E130309D02Rik	INTS15	chr5:143301206-143315864	35.3959	73.7436	1.05894	0.000202028
ENSMUSG00000032126	Hmbs	HMBS	chr9:44336338-44344228	83.3258	173.683	1.05962	0.000202028
ENSMUSG00000078684	5830417I10Rik		chr3:88775215-88832547	1.27205	2.6532	1.06058	0.000202028
ENSMUSG00000033960	Jcad	JCAD	chr18:4634877-4682869	12.0756	25.1897	1.06074	0.000202028
ENSMUSG00000004056	Akt2	AKT2	chr7:27591551-27640826	30.1148	62.8392	1.06119	0.000202028
ENSMUSG00000037827	Gm5884		chr6:128644912-128646391	1.00943	2.1071	1.06171	0.00954237
ENSMUSG00000029480	Dhx37	DHX37	chr5:125413857-125434121	6.83473	14.2712	1.06215	0.000202028
ENSMUSG00000004929	Thop1	THOP1	chr10:81070034-81082559	19.9339	41.6254	1.06224	0.000202028
ENSMUSG00000041720	Pi4ka	PI4KA	chr16:17280350-17430827	10.7922	22.5438	1.06274	0.000202028
ENSMUSG00000074923	Pak6	PAK6	chr2:118663302-118698020	1.55484	3.25017	1.06375	0.000202028
ENSMUSG00000034889	Cactin	CACTIN	chr10:81321102-81326242	15.6929	32.8057	1.06384	0.000202028
ENSMUSG00000020538	Srebf1	SREBF1	chr11:60105012-60220604	25.6481	53.6211	1.06395	0.000202028
ENSMUSG00000024121	Atp6v0c	ATP6V0C	chr17:24163865-24169677	72.7301	152.134	1.06472	0.000202028
ENSMUSG00000002343	Armc6	ARMC6	chr8:70220171-70263105	8.32397	17.4173	1.06518	0.000202028
ENSMUSG00000040761	Spen	SPEN	chr4:141467889-141538597	1.38888	2.90799	1.0661	0.000202028
ENSMUSG00000018401	Mtmr4	MTMR4	chr11:87592161-87616302	8.33291	17.4662	1.06767	0.000202028
ENSMUSG00000031706	Rfx1	RFX1	chr8:84065235-84096992	2.9653	6.22353	1.06956	0.000202028
ENSMUSG00000029104	Htt	HTT	chr5:34761743-34912534	3.57068	7.49961	1.07062	0.000202028
ENSMUSG00000101841	Gm11993		chr11:9149777-9150597	2.86204	6.01324	1.0711	0.00326383
ENSMUSG00000037295	Ldlrap1	LDLRAP1	chr4:134741553-134768024	8.13426	17.0931	1.07133	0.000202028
ENSMUSG00000041645	Ddx24	DDX24	chr12:103407981-103425824	64.4059	135.564	1.0737	0.000202028
ENSMUSG00000018476	Kdm6b	KDM6B	chr11:69398507-69413675	1.80072	3.79076	1.07391	0.000202028
ENSMUSG00000025579	Gaa	GAA	chr11:119267886-119285454	20.1458	42.4138	1.07405	0.000202028
ENSMUSG00000025558	Dock9	DOCK9	chr14:121542045-121797837	1.96502	4.13739	1.07418	0.000202028
ENSMUSG00000000409	Lck	LCK	chr4:129548343-129573641	0.55734	1.17359	1.0743	0.00851242
ENSMUSG00000066043	Phactr4	PHACTR4	chr4:132355922-132422489	9.06022	19.091	1.07527	0.000202028
ENSMUSG00000083668	Gm5648		chrX:121334987-121336574	1.65059	3.47807	1.0753	0.00312582
ENSMUSG00000060803	Gstp1	GSTP1	chr19:4035406-4037985	110.675	233.235	1.07545	0.000202028
ENSMUSG00000027575	Arfgap1	ARFGAP1	chr2:180967224-180982526	13.3335	28.1006	1.07555	0.000202028
ENSMUSG00000082530	Gm12168		chr11:46450979-46451347	5.89174	12.4189	1.07578	0.00920317
ENSMUSG00000029344	Tpst2	TPST2	chr5:112276690-112315361	21.9719	46.3213	1.07602	0.000202028
ENSMUSG00000022551	Cyc1	CYC1	chr15:76343522-76346260	125.143	263.966	1.07677	0.000202028
ENSMUSG00000081402	Gm15455		chr1:33836123-33838680	0.537326	1.13463	1.07835	0.00874029
ENSMUSG00000060862	Zbtb40	ZBTB40	chr4:136979731-137048695	2.0203	4.27021	1.07974	0.000202028
ENSMUSG00000000301	Pemt	PEMT	chr11:59970613-60046481	5.97502	12.6343	1.08033	0.000549306
ENSMUSG00000074093	Svip	SVIP	chr7:51997170-52006018	13.5588	28.6757	1.0806	0.000380827
ENSMUSG00000036270	Edc4	EDC4	chr8:105880880-105893225	9.4455	19.9806	1.0809	0.000202028
ENSMUSG00000042215	Bag2	BAG2	chr1:33745483-33757795	14.6772	31.0663	1.08177	0.000202028
ENSMUSG00000032519	Slc25a38	SLC25A38	chr9:120110373-120124504	17.1195	36.2551	1.08254	0.000202028
ENSMUSG00000028339	Col15a1	COL15A1	chr4:47197486-47313167	1.08107	2.28992	1.08284	0.00378707
ENSMUSG00000044641	Pard6b	PARD6B	chr2:168081003-168101203	3.65554	7.74427	1.08304	0.000202028
ENSMUSG00000039427	Alg1	ALG1	chr16:5233620-5289621	12.1666	25.7941	1.08411	0.000202028
ENSMUSG00000031832	Taf1c	TAF1C	chr8:119575234-119605222	5.60519	11.8882	1.08469	0.000202028
ENSMUSG00000034201	Gas2l1	GAS2L1	chr11:5055377-5065327	3.372	7.15232	1.08481	0.000202028
ENSMUSG00000080893	Gm15920		chr5:130171797-130214342	57.4991	121.962	1.08482	0.00527878
ENSMUSG00000027933	Ints3	INTS3	chr3:90391387-90433613	12.7429	27.0296	1.08485	0.000202028
ENSMUSG00000023030	Slc11a2	SLC11A2	chr15:100387897-100428150	35.5211	75.3542	1.08501	0.000202028
ENSMUSG00000047284	Neurl4	NEURL4	chr11:69901815-69913820	5.81781	12.3446	1.08533	0.000202028
ENSMUSG00000025224	Gbf1	GBF1	chr19:46152508-46286510	7.62112	16.1756	1.08574	0.000202028
ENSMUSG00000079478	Sssca1	ZNRD2	chr19:5727205-5731732	29.0631	61.7414	1.08705	0.000380827
ENSMUSG00000040697	Dnajc16	DNAJC16	chr4:141760188-141790891	2.64291	5.62064	1.08861	0.000202028
ENSMUSG00000032855	Pkd1	PKD1	chr17:24549833-24632630	1.45991	3.10541	1.0889	0.00162051
ENSMUSG00000034245	Hdac11	HDAC11	chr6:91156664-91174692	1.89787	4.03932	1.08974	0.000202028
ENSMUSG00000073435	Nme3	NME3	chr17:24896499-24936977	34.1854	72.7603	1.08977	0.000202028
ENSMUSG00000064215	Ifi27	IFI27L2	chr12:103434210-103440239	75.8788	161.575	1.09044	0.000202028
ENSMUSG00000014859	E2f4	E2F4	chr8:105297662-105305370	61.9922	132.056	1.09099	0.000202028
ENSMUSG00000022286	Grhl2	GRHL2	chr15:37231920-37363569	2.87729	6.13073	1.09135	0.000202028
ENSMUSG00000018574	Acadvl	ACADVL	chr11:70000594-70015408	43.644	93.0801	1.09269	0.000202028
ENSMUSG00000018449	Rpain	RPAIN	chr11:70970212-70977833	48.6769	103.819	1.09275	0.000711481
ENSMUSG00000020477	Mrps24	MRPS24	chr11:5703982-5707687	57.8792	123.472	1.09307	0.000202028
ENSMUSG00000031858	Mau2	MAU2	chr8:70016122-70042734	8.62082	18.3926	1.09323	0.000202028
ENSMUSG00000075609	Gm7935		chr15:74080233-74081511	4.10716	8.7632	1.09332	0.000202028
ENSMUSG00000036636	Clcn7	CLCN7	chr17:25133390-25162104	4.561	9.73416	1.09371	0.000202028
ENSMUSG00000026104	Stat1	STAT1	chr1:51987147-52161865	18.0605	38.5794	1.09499	0.000202028
ENSMUSG00000033065	Pfkm	PFKM	chr15:98038743-98132451	43.6526	93.2474	1.09499	0.000202028
ENSMUSG00000030284	Creld1	CRELD1	chr6:113483296-113493338	3.83115	8.18981	1.09605	0.000202028
ENSMUSG00000021061	Sptb	SPTB	chr12:76580487-76710547	18.3258	39.1817	1.0963	0.000202028
ENSMUSG00000022557	Bop1	BOP1	chr15:76380260-76477277	33.9386	72.5733	1.09651	0.000202028
ENSMUSG00000042535	Gtpbp1	GTPBP1	chr15:79689139-79721479	33.2402	71.1194	1.09731	0.000202028
ENSMUSG00000028917	Plekhm2	PLEKHM2	chr4:141625733-141664899	2.70678	5.79626	1.09854	0.000202028
ENSMUSG00000082029	H3f3c		chr2:119665625-119666036	9.99439	21.4345	1.10074	0.00205225
ENSMUSG00000068328	Aup1	AUP1	chr6:83034172-83057808	61.5978	132.108	1.10077	0.000202028
ENSMUSG00000040681	Hmgn1	HMGN1	chr16:96120617-96127729	111.904	240.296	1.10255	0.00734007
ENSMUSG00000011752	Pgam1	PGAM4	chr19:41911922-41918660	33.9985	73.0086	1.1026	0.000202028
ENSMUSG00000029600	Rita1	RITA1	chr5:120589015-120612589	3.59551	7.72426	1.1032	0.000380827
ENSMUSG00000033809	Alg3	ALG3	chr16:20605450-20646476	13.0979	28.1389	1.10323	0.000202028
ENSMUSG00000022564	Grina	GRINA	chr15:76246774-76249904	27.1608	58.4052	1.10457	0.000202028
ENSMUSG00000036561	Ppp6r2	PPP6R2	chr15:89211558-89286264	5.36494	11.5374	1.10468	0.000202028
ENSMUSG00000029056	Pank4	PANK4	chr4:154964122-154980938	6.15975	13.2517	1.10523	0.000202028
ENSMUSG00000046541	Zfp526	ZNF526	chr7:25221424-25227507	2.67891	5.76383	1.10538	0.000202028
ENSMUSG00000105504	Gbp5	GBP5	chr3:142496899-142522344	1.36553	2.93907	1.1059	0.000202028
ENSMUSG00000035754	Wdr18	WDR18	chr10:79960151-79970203	17.0759	36.8122	1.10822	0.000202028
ENSMUSG00000033434	Gtpbp6	GTPBP6	chr5:110103974-110108197	4.13429	8.91303	1.10828	0.000202028
ENSMUSG00000001774	Chordc1	CHORDC1	chr9:18292124-18317442	33.2881	71.7701	1.10838	0.00540096
ENSMUSG00000006315	Tmem147	TMEM147	chr7:30727700-30729540	160.705	346.517	1.10851	0.000202028
ENSMUSG00000095427	Rps2-ps6		chr14:76236690-76237545	17.2887	37.3066	1.1096	0.000202028
ENSMUSG00000055452	Gm7353		chr7:3109019-3111963	0.54737	1.18154	1.11008	0.00551785
ENSMUSG00000031960	Aars	AARS1	chr8:111033901-111057664	28.3259	61.1771	1.11087	0.000202028
ENSMUSG00000022561	Gpaa1	GPAA1	chr15:76331230-76334907	26.9865	58.3477	1.11244	0.000202028
ENSMUSG00000085783	Gm9816		chr16:62717036-62718450	6.31905	13.6651	1.11271	0.000202028
ENSMUSG00000010047	Hyal2	HYAL2	chr9:107551554-107572779	10.4576	22.6286	1.11359	0.000202028
ENSMUSG00000032590	Apeh	APEH	chr9:108085412-108094606	36.3301	78.7366	1.11587	0.000202028
ENSMUSG00000002981	Clptm1	CLPTM1	chr7:19631570-19665033	32.8926	71.329	1.11673	0.000202028
ENSMUSG00000005505	Kbtbd4	KBTBD4	chr2:90894635-90917914	11.1583	24.2075	1.11734	0.00246621
ENSMUSG00000041528	Rnf123	RNF123	chr9:108049241-108085003	6.02691	13.0786	1.11771	0.000202028
ENSMUSG00000021453	Gadd45g	GADD45G	chr13:51846677-51848468	2.12061	4.60434	1.11852	0.00218905
ENSMUSG00000040688	Tbl3	TBL3	chr17:24696233-24707660	13.443	29.1882	1.11853	0.000202028
ENSMUSG00000024952	Rps6ka4	RPS6KA4	chr19:6829083-6840636	8.32624	18.0808	1.11872	0.000202028
ENSMUSG00000028494	Plin2	PLIN2	chr4:86656564-86670060	36.2137	78.704	1.1199	0.000202028
ENSMUSG00000117098	Myl12b		chr17:70853766-71475343	135.025	294.144	1.1233	0.00674779
ENSMUSG00000005899	Smpd4	SMPD4	chr16:17619353-17644828	12.0833	26.3289	1.12363	0.000202028
ENSMUSG00000024393	Prrc2a	PRRC2A	chr17:35149075-35164897	31.9414	69.6354	1.12439	0.000202028
ENSMUSG00000037706	Cd81	CD81	chr7:143021783-143067934	11.5034	25.1365	1.12772	0.000202028
ENSMUSG00000024477	Pggt1b	PGGT1B	chr18:46235350-46280993	4.81938	10.5378	1.12865	0.00117602
ENSMUSG00000043372	Hexim2	HEXIM2	chr11:103133313-103139876	3.09313	6.7684	1.12975	0.000549306
ENSMUSG00000009112	Bcl2l13	BCL2L13	chr6:120836237-120892842	21.8133	47.77	1.1309	0.000202028
ENSMUSG00000031217	Efnb1	EFNB1	chrX:99136129-99148991	1.81081	3.96616	1.13111	0.000202028
ENSMUSG00000084347	Akt2-ps		chr11:16514532-16515981	3.01741	6.61753	1.13298	0.000202028
ENSMUSG00000048921	Zfp689	ZNF689	chr7:127442135-127460360	1.16374	2.55291	1.13338	0.000380827
ENSMUSG00000080935	Got2-ps1		chr5:138363718-138391594	8.195	17.9869	1.13413	0.000202028
ENSMUSG00000038991	Txndc5	TXNDC5	chr13:38345106-38532920	43.1297	94.732	1.13517	0.000202028
ENSMUSG00000025495	Ptdss2	PTDSS2	chr7:141131285-141157606	8.66985	19.0516	1.13583	0.000202028
ENSMUSG00000029108	Pcdh7	PCDH7	chr5:57717966-58133230	3.84416	8.44891	1.1361	0.000202028
ENSMUSG00000002319	Ipo4	IPO4	chr14:55625399-55646352	10.7181	23.5675	1.13675	0.000202028
ENSMUSG00000029547	Ints1	INTS1	chr5:139751281-139775673	8.73024	19.2028	1.13722	0.000202028
ENSMUSG00000020486	Sept4	SEPTIN4	chr11:87578400-87590539	1.73809	3.8232	1.13727	0.00162051
ENSMUSG00000033105	Lss	LSS	chr10:76531606-76562226	3.37774	7.43197	1.13769	0.000202028
ENSMUSG00000115783	Bc1		chr7:144914469-144914637	66.5877	146.536	1.13793	0.00698685
ENSMUSG00000016757	Ttll12	TTLL12	chr15:83575089-83595157	41.18	90.7041	1.13922	0.000202028
ENSMUSG00000020782	Llgl2	LLGL2	chr11:115824048-115855780	1.14842	2.53277	1.14107	0.000380827
ENSMUSG00000041638	Gcn1l1	GCN1	chr5:115565253-115622654	8.48999	18.7272	1.1413	0.000202028
ENSMUSG00000036752	Tubb4b	TUBB4B	chr2:25218744-25224702	501.876	1107.61	1.14205	0.000202028
ENSMUSG00000059363	Fxn	FXN	chr19:24261452-24280605	28.8886	63.8082	1.14324	0.000202028
ENSMUSG00000033728	Lrrc14	LRRC14	chr15:76710637-76723840	13.0578	28.842	1.14326	0.000202028
ENSMUSG00000026958	Dpp7	DPP7	chr2:25352289-25356359	3.41687	7.55369	1.14451	0.000202028
ENSMUSG00000035165	Kcne3	KCNE3	chr7:100171415-100227207	11.4854	25.4159	1.14593	0.000202028
ENSMUSG00000029071	Dvl1	DVL1	chr4:155847401-155863362	3.40096	7.53078	1.14686	0.000202028
ENSMUSG00000098404	Mrip-ps		chr7:15288250-15289190	3.22161	7.13912	1.14796	0.000380827
ENSMUSG00000030084	Plxna1	PLXNA1	chr6:89304629-89362620	0.68494	1.51785	1.14798	0.000202028
ENSMUSG00000034758	Tle6	TLE6	chr10:81590903-81600900	1.38342	3.06625	1.14824	0.000380827
ENSMUSG00000004565	Pnpla6	PNPLA6	chr8:3515383-3544267	3.73444	8.27876	1.14852	0.000202028
ENSMUSG00000028405	Aco1	ACO1	chr4:40143080-40198338	7.50439	16.639	1.14876	0.000202028
ENSMUSG00000039512	Uhrf1bp1	BLTP3A	chr17:27856440-27900041	4.76655	10.5701	1.14897	0.000202028
ENSMUSG00000026798	Coq4	COQ4	chr2:29761223-29797743	6.12402	13.5805	1.14899	0.000380827
ENSMUSG00000003549	Ercc1	ERCC1	chr7:19344777-19359481	8.35694	18.5466	1.15011	0.00147445
ENSMUSG00000042308	Setd1a		chr7:127776669-127803802	7.62804	16.9439	1.15138	0.000202028
ENSMUSG00000036882	Arhgap33	ARHGAP33	chr7:30522225-30535060	0.850991	1.89129	1.15215	0.000202028
ENSMUSG00000022394	L3mbtl2	L3MBTL2	chr15:81663888-81697287	13.4236	29.8932	1.15505	0.000202028
ENSMUSG00000038181	Chpf2	CHPF2	chr5:24586740-24624411	8.3363	18.5745	1.15584	0.000202028
ENSMUSG00000022556	Hsf1	HSF1	chr15:76477434-76500972	12.0435	26.8495	1.15664	0.000202028
ENSMUSG00000053877	Srcap	SRCAP	chr7:127510437-127573116	4.86447	10.8531	1.15775	0.00300022
ENSMUSG00000010755	Cars	CARS1	chr7:143557229-143600090	14.8142	33.0845	1.15917	0.000202028
ENSMUSG00000030583	Sipa1l3	SIPA1L3	chr7:29320377-29505460	3.22649	7.20571	1.15918	0.000202028
ENSMUSG00000118057	AC157548.1		chr18:82336249-82361600	4.13194	9.23153	1.15975	0.000202028
ENSMUSG00000063576	Klhdc3	KLHDC3	chr17:46442447-46832314	90.9243	203.335	1.16112	0.000711481
ENSMUSG00000003680	Taf6l	TAF6L	chr19:8774491-8786417	10.7984	24.1576	1.16166	0.000202028
ENSMUSG00000066839	Ecsit	ECSIT	chr9:22015004-22086122	19.3883	43.4098	1.16283	0.000202028
ENSMUSG00000026782	Abi2	ABI2	chr1:60409618-60481158	3.21038	7.19255	1.16376	0.000202028
ENSMUSG00000028538	St3gal3	ST3GAL3	chr4:117932153-118134914	3.57187	8.01174	1.16544	0.000202028
ENSMUSG00000000326	Comt	COMT	chr16:18348181-18479073	59.7294	133.988	1.16559	0.000202028
ENSMUSG00000006307	Kmt2b	KMT2B	chr7:30568857-30588726	3.01313	6.75991	1.16574	0.000202028
ENSMUSG00000029001	Fbxo44	FBXO44	chr4:148152799-148160083	1.67726	3.76421	1.16624	0.0017647
ENSMUSG00000025047	Pdcd11	PDCD11	chr19:47090767-47138294	9.88921	22.2144	1.16757	0.000202028
ENSMUSG00000022131	Gpr180	GPR180	chr14:118137157-118163261	8.29137	18.6342	1.16827	0.000202028
ENSMUSG00000005686	Ampd3	AMPD3	chr7:110766676-110812405	14.8026	33.2884	1.16917	0.000202028
ENSMUSG00000001763	Tspan33	TSPAN33	chr6:29694221-29718559	46.9956	105.736	1.16987	0.000202028
ENSMUSG00000005803	Sqor	SQOR	chr2:122765236-122809569	5.84721	13.1673	1.17114	0.000202028
ENSMUSG00000044864	Ankrd50	ANKRD50	chr3:38449258-38484844	2.26559	5.10697	1.17258	0.000202028
ENSMUSG00000049532	Sall2	SALL2	chr14:52311171-52328762	1.22073	2.75232	1.17291	0.000202028
ENSMUSG00000020211	Sf3a2	SF3A2	chr10:80796098-80804924	63.9728	144.369	1.17423	0.000202028
ENSMUSG00000021978	Extl3	EXTL3	chr14:65052059-65098106	16.1687	36.5448	1.17647	0.000202028
ENSMUSG00000036026	Tmem63b	TMEM63B	chr17:45660170-45686259	1.17344	2.65594	1.17848	0.000202028
ENSMUSG00000068329	Htra2	HTRA2	chr6:83034172-83057808	35.9631	81.427	1.17899	0.000202028
ENSMUSG00000015133	Lrrk1	LRRK1	chr7:66258744-66388350	2.04845	4.63876	1.17921	0.000202028
ENSMUSG00000045039	Megf8	MEGF8	chr7:25317163-25365917	1.39848	3.1709	1.18103	0.000202028
ENSMUSG00000038042	Ptpdc1	PTPDC1	chr13:48577871-48625664	1.32067	2.99458	1.18109	0.000202028
ENSMUSG00000025584	Pde8a	PDE8A	chr7:81213595-81334533	4.40082	9.99473	1.1834	0.000202028
ENSMUSG00000013629	Cad	CAD	chr5:31054779-31078479	24.4519	55.5348	1.18345	0.000202028
ENSMUSG00000006235	Epor	EPOR	chr9:21958896-21963506	29.0201	65.9742	1.18485	0.000202028
ENSMUSG00000027582	Zgpat	ZGPAT	chr2:181357689-181380794	6.92549	15.756	1.18591	0.000202028
ENSMUSG00000052456	Asna1	GET3	chr8:85017930-85025281	48.2743	109.877	1.18656	0.000202028
ENSMUSG00000029413	Naaa	NAAA	chr5:92257658-92278170	5.56141	12.671	1.18801	0.000202028
ENSMUSG00000039176	Polg	POLG	chr7:79392307-79466362	11.0507	25.1883	1.18861	0.000202028
ENSMUSG00000042632	Pla2g6	PLA2G6	chr15:79286227-79328253	2.05515	4.68704	1.18944	0.000202028
ENSMUSG00000001666	Ddt	DDT	chr10:75771229-75781414	22.3332	50.9923	1.19109	0.000202028
ENSMUSG00000061589	Dot1l	DOT1L	chr10:80755205-80795461	4.7757	10.9121	1.19215	0.000202028
ENSMUSG00000028438	Kif24	KIF24	chr4:41390744-41464848	2.19795	5.02234	1.1922	0.000202028
ENSMUSG00000082016	Pgam1-ps2		chr7:27469770-27470535	6.60037	15.0829	1.1923	0.000202028
ENSMUSG00000066036	Ubr4	UBR4	chr4:139380658-139489588	2.56354	5.85981	1.19272	0.000202028
ENSMUSG00000036622	Atp13a2	ATP13A2	chr4:140986872-141007330	13.4912	30.8427	1.19291	0.000202028
ENSMUSG00000060798	Intu	INTU	chr3:40531285-40704774	0.841248	1.92496	1.19423	0.00999301
ENSMUSG00000005615	Pcyt1a	PCYT1A	chr16:32430920-32487879	19.0746	43.6608	1.19469	0.000202028
ENSMUSG00000041161	Otud3	OTUD3	chr4:138895378-138913945	2.11692	4.84866	1.19562	0.000202028
ENSMUSG00000036352	Ubac1	UBAC1	chr2:25998542-26021747	33.4799	76.7111	1.19614	0.000202028
ENSMUSG00000039611	Tmem246	PGAP4	chr4:49584505-49597876	12.7074	29.1254	1.1966	0.000202028
ENSMUSG00000032480	Dhx30	DHX30	chr9:110084319-110117830	11.7664	26.972	1.1968	0.000202028
ENSMUSG00000096349	Gm22513		chr12:54696781-54696945	72.8313	167.024	1.19742	0.00442242
ENSMUSG00000034659	Tmem109	TMEM109	chr19:10870659-10882001	24.2597	55.6626	1.19814	0.000202028
ENSMUSG00000020775	Mrpl38	MRPL38	chr11:116131816-116138868	27.218	62.4675	1.19854	0.000202028
ENSMUSG00000026383	Epb41l5	EPB41L5	chr1:119545036-119649000	0.494356	1.13473	1.19873	0.00205225
ENSMUSG00000022517	Mgrn1	MGRN1	chr16:4886248-4941032	7.65637	17.59	1.20003	0.00479344
ENSMUSG00000066643	Wdr35	WDR35	chr12:8973891-9028847	1.51376	3.48301	1.20219	0.000202028
ENSMUSG00000023988	Bysl	BYSL	chr17:47505050-47611492	16.2904	37.5251	1.20383	0.000202028
ENSMUSG00000045973	Slc25a51	SLC25A51	chr4:45395922-45408766	25.2971	58.3018	1.20457	0.000202028
ENSMUSG00000029033	Acap3	ACAP3	chr4:155891821-155907251	4.84475	11.1677	1.20483	0.000202028
ENSMUSG00000029866	Kel	KEL	chr6:41686329-41704339	17.1425	39.5458	1.20595	0.000202028
ENSMUSG00000013150	Gfod2	GFOD2	chr8:105713853-105758664	2.25039	5.19178	1.20605	0.000202028
ENSMUSG00000027395	Polr1b	POLR1B	chr2:129100994-129126594	23.2734	53.8461	1.21016	0.000202028
ENSMUSG00000074876	Spata5l1		chr2:122630645-122632930	3.22569	7.46793	1.2111	0.000202028
ENSMUSG00000091655	Gm8741		chr17:35335908-35336292	7.49842	17.3694	1.21189	0.000869793
ENSMUSG00000000290	Itgb2	ITGB2	chr10:77530251-77565686	16.9738	39.3481	1.21298	0.000202028
ENSMUSG00000093803	Ppp2r3d		chr9:124422621-124424154	5.44285	12.6197	1.21324	0.00162051
ENSMUSG00000039201	Tbc1d25	TBC1D25	chrX:8154471-8176181	4.72618	10.9599	1.21349	0.000202028
ENSMUSG00000062729	Ppox	PPOX	chr1:171276991-171281186	26.1461	60.7633	1.2166	0.000202028
ENSMUSG00000020238	Ncln	NCLN	chr10:81486248-81496392	24.866	57.9292	1.22011	0.000202028
ENSMUSG00000052949	Rnf157	RNF157	chr11:116336352-116413004	3.03743	7.07969	1.22083	0.000202028
ENSMUSG00000035504	Reep6	REEP6	chr10:80329952-80336441	3.38368	7.88886	1.22122	0.000202028
ENSMUSG00000043870	Gm5809		chr16:22230390-22230919	3.29006	7.67292	1.22166	0.00312582
ENSMUSG00000004631	Sgce	SGCE	chr6:4674349-4747207	1.62478	3.78926	1.22167	0.000202028
ENSMUSG00000026814	Eng	ENG	chr2:32646594-32694185	8.21032	19.155	1.22221	0.000202028
ENSMUSG00000084099	Gm12929		chr4:126476301-126476671	7.42384	17.321	1.22228	0.00260067
ENSMUSG00000020741	Cluh	CLUH	chr11:74649514-74670847	19.2105	44.878	1.22412	0.000202028
ENSMUSG00000036281	Snapc4	SNAPC4	chr2:26352175-26380653	2.01211	4.70991	1.22699	0.000202028
ENSMUSG00000113651	Gm4900		chr13:3138484-3140112	1.69392	3.96631	1.22743	0.000549306
ENSMUSG00000027997	Casp6	CASP6	chr3:129901424-129914103	16.0088	37.5041	1.22818	0.000202028
ENSMUSG00000070327	Rnf213	RNF213	chr11:119393099-119491235	8.49348	19.9181	1.22965	0.00260067
ENSMUSG00000071711	Mpst	MPST	chr15:78406711-78414013	20.2316	47.4568	1.23	0.000202028
ENSMUSG00000029364	Wsb2	WSB2	chr5:117357303-117389047	11.0993	26.0672	1.23176	0.00218905
ENSMUSG00000055322	Tns1	TNS1	chr1:73910230-74124449	1.19299	2.8071	1.2345	0.000380827
ENSMUSG00000030036	Mogs	MOGS	chr6:83115495-83118898	93.2485	219.853	1.23739	0.000202028
ENSMUSG00000032777	Gtf3c1	GTF3C1	chr7:125640953-125707780	7.18346	16.9391	1.23761	0.000202028
ENSMUSG00000026198	Abcb6	ABCB6	chr1:75171716-75210778	17.4749	41.2234	1.23818	0.000202028
ENSMUSG00000024738	Pga5	PGA5	chr19:10668955-10678071	0.787123	1.85851	1.23948	0.00260067
ENSMUSG00000036864	Proser3	PROSER3	chr7:30539133-30552272	1.45535	3.43816	1.24027	0.000202028
ENSMUSG00000030410	Dmwd	DMWD	chr7:19076226-19082776	6.49158	15.354	1.24197	0.000202028
ENSMUSG00000025323	Sp4	SP4	chr12:118234932-118301370	8.52813	20.1813	1.24272	0.000202028
ENSMUSG00000037692	Ahdc1	AHDC1	chr4:133011505-133078110	0.629887	1.49293	1.24498	0.000202028
ENSMUSG00000025156	Gps1	GPS1	chr11:120784274-120789102	34.9642	82.9019	1.24552	0.000202028
ENSMUSG00000028617	Lrrc42	LRRC42	chr4:107233513-107253532	31.8179	75.4645	1.24596	0.000202028
ENSMUSG00000024866	Acy3	ACY3	chr19:3986569-3990007	1.14404	2.71481	1.24671	0.00147445
ENSMUSG00000010048	Ifrd2	IFRD2	chr9:107587641-107593038	73.3149	174.027	1.24714	0.000202028
ENSMUSG00000051786	Tubgcp6	TUBGCP6	chr15:89089083-89123087	3.92451	9.31945	1.24773	0.000202028
ENSMUSG00000037275	Gemin5	GEMIN5	chr11:58120001-58168539	9.05247	21.5183	1.24918	0.000202028
ENSMUSG00000059842	Zfp341	ZNF341	chr2:154612936-154646821	1.15025	2.73828	1.25132	0.000202028
ENSMUSG00000033257	Ttll4	TTLL4	chr1:74661744-74703730	2.69086	6.409	1.25203	0.000202028
ENSMUSG00000046562	Unc119b	UNC119B	chr5:115122549-115134975	6.93944	16.5399	1.25306	0.000202028
ENSMUSG00000034265	Zdhhc14	ZDHHC14	chr17:5492556-5753811	1.76898	4.2208	1.2546	0.000202028
ENSMUSG00000023942	Slc29a1	SLC29A1	chr17:45585199-45599603	94.3645	225.521	1.25695	0.000202028
ENSMUSG00000023247	Guca2a	GUCA2A	chr4:119637703-119639471	3.01041	7.20109	1.25826	0.00286363
ENSMUSG00000028458	Tesk1	TESK1	chr4:43441938-43454628	2.6665	6.39265	1.26147	0.000202028
ENSMUSG00000040734	Ppp1r13l	PPP1R13L	chr7:19361215-19378533	1.18605	2.8435	1.2615	0.000202028
ENSMUSG00000028179	Cth	CTH	chr3:157894247-157925077	0.499282	1.19848	1.26328	0.00516655
ENSMUSG00000024773	Atg2a	ATG2A	chr19:6241667-6262335	4.25975	10.2283	1.26373	0.000202028
ENSMUSG00000028703	Lrrc41	LRRC41	chr4:116075268-116123685	22.8821	55.0085	1.26543	0.000202028
ENSMUSG00000060279	Ap2a1	AP2A1	chr7:44894304-44929496	47.5545	114.446	1.26701	0.000202028
ENSMUSG00000073400	Trim10	TRIM10	chr17:36869573-36877833	0.965492	2.3243	1.26746	0.000549306
ENSMUSG00000096160	Gm3436		chr9:70798127-70952226	2.74141	6.60254	1.26811	0.000711481
ENSMUSG00000033917	Gde1	GDE1	chr7:118688544-118705778	30.92	74.5315	1.26931	0.000202028
ENSMUSG00000038422	Hdhd3	HDHD3	chr4:62499007-62502276	1.58582	3.8226	1.26932	0.000202028
ENSMUSG00000045374	Wdr81	WDR81	chr11:75440943-75454717	6.25693	15.0928	1.27033	0.000202028
ENSMUSG00000025507	Pidd1	PIDD1	chr7:141438112-141444025	2.15861	5.20731	1.27043	0.000202028
ENSMUSG00000010358	Ifi35	IFI35	chr11:101448406-101458698	32.4921	78.5849	1.27416	0.000202028
ENSMUSG00000022469	Rapgef3	RAPGEF3	chr15:97744769-97768713	1.91964	4.6441	1.27456	0.000202028
ENSMUSG00000027221	Chst1	CHST1	chr2:92599706-92615250	1.68791	4.08622	1.27553	0.000202028
ENSMUSG00000001436	Slc19a1	SLC19A1	chr10:77032683-77050432	30.4501	73.7243	1.2757	0.000202028
ENSMUSG00000026389	Steap3	STEAP3	chr1:120224385-120272705	49.5171	119.898	1.27581	0.000202028
ENSMUSG00000054191	Klf1	KLF1	chr8:84901927-84905291	141.982	344.366	1.27823	0.000202028
ENSMUSG00000000555	Itga5	ITGA5	chr15:103344285-103366763	2.70469	6.56383	1.27907	0.000202028
ENSMUSG00000018750	Zbtb4	ZBTB4	chr11:69765911-69784023	1.03583	2.51788	1.28142	0.000202028
ENSMUSG00000002068	Ccne1	CCNE1	chr7:38097983-38107534	15.0347	36.6307	1.28476	0.000202028
ENSMUSG00000078515	Ddi2	RSC1A1	chr4:141677548-141723419	8.04362	19.607	1.28546	0.000202028
ENSMUSG00000025153	Fasn	FASN	chr11:120805845-120824547	8.13568	19.848	1.28666	0.000202028
ENSMUSG00000021048	Mthfd1	MTHFD1	chr12:76254561-76319803	130.235	318.026	1.28802	0.000202028
ENSMUSG00000040466	Blvrb	BLVRB	chr7:27447977-27466144	315.419	770.265	1.28809	0.000202028
ENSMUSG00000028982	Slc25a33	SLC25A33	chr4:149744035-149774277	1.9718	4.81703	1.28863	0.000202028
ENSMUSG00000082292	Gm12250		chr11:58187738-58189012	2.20683	5.40071	1.29117	0.000549306
ENSMUSG00000040841	Six5	SIX5	chr7:19094593-19098549	0.8662	2.12002	1.2913	0.000202028
ENSMUSG00000031901	Dus2	DUS2	chr8:106009620-106053819	4.24224	10.4106	1.29516	0.000202028
ENSMUSG00000113949	Scamp4	SCAMP4	chr10:80602879-80615783	33.8992	83.3051	1.29715	0.000202028
ENSMUSG00000049287	Iba57	IBA57	chr11:59155368-59163739	7.64222	18.7934	1.29816	0.000202028
ENSMUSG00000022436	Sh3bp1	SH3BP1	chr15:78899666-78919517	10.5905	26.1004	1.3013	0.000202028
ENSMUSG00000020023	Tmcc3	TMCC3	chr10:94514856-94612084	4.9099	12.1065	1.30202	0.000202028
ENSMUSG00000042744	Hectd4	HECTD4	chr5:121220218-121368577	1.51201	3.73176	1.30339	0.000202028
ENSMUSG00000022335	Zfat	ZFAT	chr15:68083763-68258856	0.811162	2.00836	1.30796	0.000202028
ENSMUSG00000056204	Pgpep1	PGPEP1	chr8:70646434-70659738	5.59268	13.8495	1.30822	0.000202028
ENSMUSG00000038828	Tmem214	TMEM214	chr5:30868011-30879180	14.5766	36.1205	1.30916	0.000202028
ENSMUSG00000033272	Slc35a4	SLC35A4	chr18:36671153-36683861	85.4419	212.184	1.3123	0.000869793
ENSMUSG00000031488	Rab11fip1	RAB11FIP1	chr8:27138772-27174646	1.48019	3.67651	1.31255	0.000202028
ENSMUSG00000025007	Aldh18a1	ALDH18A1	chr19:40550256-40588463	40.8317	101.588	1.31497	0.000202028
ENSMUSG00000026858	Miga2	MIGA2	chr2:30364232-30385521	3.65171	9.09666	1.31677	0.000202028
ENSMUSG00000038267	Slc22a23	SLC22A23	chr13:34179157-34345182	2.63229	6.57441	1.32054	0.000202028
ENSMUSG00000031862	Atp13a1	ATP13A1	chr8:69741638-69807749	16.361	40.9179	1.32247	0.000202028
ENSMUSG00000020886	Dlg4	DLG4	chr11:70016941-70047522	1.35578	3.39327	1.32355	0.000202028
ENSMUSG00000033307	Mif	MIF	chr10:75859352-75860240	226.051	568.452	1.33039	0.000202028
ENSMUSG00000039929	Urb1	URB1	chr16:90751526-90810392	3.21378	8.0842	1.33083	0.000202028
ENSMUSG00000035206	Sppl2b	SPPL2B	chr10:80855274-80868708	16.453	41.398	1.33121	0.000202028
ENSMUSG00000037656	Slc20a2	SLC20A2	chr8:22462613-22569612	3.27442	8.25055	1.33325	0.000202028
ENSMUSG00000111942	Gm5182		chr12:10152141-10158233	0.710489	1.79182	1.33454	0.000202028
ENSMUSG00000063268	Parp10	PARP10	chr15:76233002-76243441	7.41549	18.7162	1.33568	0.000202028
ENSMUSG00000041920	Slc16a6	SLC16A6	chr11:109425945-109573330	7.40602	18.7772	1.34221	0.000202028
ENSMUSG00000033961	Zfp446	ZNF446	chr7:12977847-12985714	1.46737	3.72387	1.34357	0.000202028
ENSMUSG00000031834	Pik3r2	PIK3R2	chr8:70762773-70776713	6.73169	17.0976	1.34475	0.000202028
ENSMUSG00000032596	Uba7	UBA7	chr9:107975533-108048782	18.2997	46.7419	1.35289	0.000202028
ENSMUSG00000024184	Pdia2	PDIA2	chr17:26195998-26199087	1.49532	3.82261	1.3541	0.000202028
ENSMUSG00000029650	Slc46a3	SLC46A3	chr5:147878436-147894815	4.01723	10.2776	1.35523	0.000202028
ENSMUSG00000042333	Tnfrsf14	TNFRSF14	chr4:154921932-154928202	5.35464	13.7232	1.35776	0.000202028
ENSMUSG00000020142	Slc1a4	SLC1A4	chr11:20302179-20332713	1.32312	3.39326	1.35873	0.000202028
ENSMUSG00000032185	Carm1	CARM1	chr9:21546893-21595970	12.5009	32.0685	1.35913	0.000202028
ENSMUSG00000033857	Engase	ENGASE	chr11:118476469-118489209	5.53174	14.2327	1.36341	0.000202028
ENSMUSG00000002346	Slc25a42	SLC25A42	chr8:70184339-70212305	1.40388	3.61559	1.36481	0.000202028
ENSMUSG00000020802	Ube2o	UBE2O	chr11:116537739-116581447	5.60399	14.4806	1.36959	0.000202028
ENSMUSG00000032741	Tpcn1	TPCN1	chr5:120534152-120588673	11.5175	29.9441	1.37844	0.000202028
ENSMUSG00000033423	Eri3	ERI3	chr4:117550364-117674297	23.7853	62.2497	1.388	0.000202028
ENSMUSG00000037720	Tmem33	TMEM33	chr5:67259970-67291461	28.1943	73.8811	1.3898	0.000202028
ENSMUSG00000033318	Gstt2	GSTT2	chr10:75831113-75837367	4.78885	12.6031	1.39603	0.000202028
ENSMUSG00000031698	Mylk3	MYLK3	chr8:85324302-85380978	15.5976	41.119	1.39848	0.000202028
ENSMUSG00000049409	Prokr1		chr6:87578590-87590743	0.400554	1.05748	1.40056	0.000202028
ENSMUSG00000009090	Ap1b1	AP1B1	chr11:4986823-5042791	40.1626	106.208	1.40296	0.000202028
ENSMUSG00000001761	Smo	SMO	chr6:29735693-29761365	26.7659	70.9189	1.40577	0.000202028
ENSMUSG00000026791	Slc2a8	SLC2A8	chr2:32972989-32982082	9.55113	25.4672	1.4149	0.000202028
ENSMUSG00000020638	Cmpk2	CMPK2	chr12:26469203-26479837	8.22732	22.0039	1.41926	0.000202028
ENSMUSG00000032014	Oaf	OAF	chr9:43221234-43239911	3.65505	9.77617	1.41938	0.000202028
ENSMUSG00000027951	Adar	ADAR	chr3:89715021-89764632	15.2622	40.8754	1.42127	0.000202028
ENSMUSG00000014498	Ankrd52	ANKRD52	chr10:128377118-128395563	11.354	30.4419	1.42286	0.000202028
ENSMUSG00000030584	Dpf1	DPF1	chr7:29303950-29319402	1.34731	3.61342	1.42329	0.000202028
ENSMUSG00000039852	Rere	RERE	chr4:150281645-150621966	2.87276	7.71681	1.42557	0.000202028
ENSMUSG00000046658	Zfp316	ZNF316	chr5:143249696-143270022	1.75612	4.71784	1.42573	0.000202028
ENSMUSG00000030881	Arfip2	ARFIP2	chr7:105634202-105721799	10.2754	27.6173	1.42639	0.000202028
ENSMUSG00000046380	Jrk	JRK	chr15:74702300-74710374	0.907894	2.44224	1.42761	0.000202028
ENSMUSG00000032656	March3	MARCHF3	chr18:56761715-56925548	3.16752	8.52282	1.42798	0.000202028
ENSMUSG00000030543	Mesp2	MESP2	chr7:79810726-79813439	0.588116	1.58966	1.43454	0.00162051
ENSMUSG00000089832	Shkbp1	SHKBP1	chr7:27342132-27447686	19.7014	53.2979	1.43578	0.000202028
ENSMUSG00000024665	Fads2	FADS2	chr19:10062764-10101746	45.5616	123.366	1.43706	0.000202028
ENSMUSG00000022537	Tmem44	TMEM44	chr16:30513690-30550578	2.11408	5.72989	1.43848	0.000202028
ENSMUSG00000022475	Hdac7	HDAC7	chr15:97784354-97844502	13.716	37.1752	1.43848	0.000380827
ENSMUSG00000032773	Chrm1	CHRM1	chr19:8664004-8683587	0.43053	1.1675	1.43923	0.000549306
ENSMUSG00000088088	Rmrp		chr4:43492782-43493063	52.0102	141.433	1.44325	0.000202028
ENSMUSG00000023045	Soat2	SOAT2	chr15:102150525-102163469	3.6593	9.96761	1.44568	0.000202028
ENSMUSG00000028063	Lmna	LMNA	chr3:88481147-88503335	29.562	80.5757	1.4466	0.000202028
ENSMUSG00000045071	E130308A19Rik	KIAA1958	chr4:59626210-59761439	1.93808	5.2847	1.44719	0.000202028
ENSMUSG00000021281	Tnfaip2	TNFAIP2	chr12:111442468-111500840	39.3577	107.704	1.45236	0.000202028
ENSMUSG00000052192	Gm5963		chr16:35541361-35664261	8.21152	22.4904	1.45359	0.00504473
ENSMUSG00000033436	Armcx2	ARMCX2	chrX:134804144-134809221	15.095	41.36	1.45416	0.000202028
ENSMUSG00000031078	Cttn	CTTN	chr7:144435732-144471009	8.06733	22.1955	1.4601	0.000202028
ENSMUSG00000019055	Plod1	PLOD1	chr4:147909752-147936767	2.22096	6.12166	1.46274	0.000202028
ENSMUSG00000023926	Rhag	RHAG	chr17:40811125-40840754	17.31	47.7556	1.46406	0.000202028
ENSMUSG00000026853	Crat	CRAT	chr2:30392253-30415813	7.10843	19.6254	1.46512	0.000202028
ENSMUSG00000049858	Suox	SUOX	chr10:128669893-128674073	8.74113	24.1806	1.46796	0.000202028
ENSMUSG00000020097	Sgpl1	SGPL1	chr10:61098641-61147674	2.37132	6.5827	1.47299	0.000202028
ENSMUSG00000107327	Gm7478		chr5:117058811-117059392	2.10138	5.83552	1.47352	0.00191144
ENSMUSG00000078853	Igtp	IRGM	chr11:58199555-58222782	17.1223	47.5788	1.47445	0.000202028
ENSMUSG00000029178	Klf3	KLF3	chr5:64708206-64832901	10.9922	30.6134	1.47769	0.000202028
ENSMUSG00000029009	Mthfr	MTHFR	chr4:148039076-148059551	0.736966	2.05744	1.48118	0.000202028
ENSMUSG00000000154	Slc22a18	SLC22A18	chr7:143473735-143499334	1.0843	3.02729	1.48127	0.000202028
ENSMUSG00000036986	Pml	PML	chr9:58218075-58249786	28.3424	79.3172	1.48467	0.000202028
ENSMUSG00000037703	Lzts3	LZTS3	chr2:130632838-130642803	0.415732	1.16403	1.4854	0.000202028
ENSMUSG00000098973	Mir6236		chr9:110281286-110281409	35672.2	99932.5	1.48615	0.000202028
ENSMUSG00000032598	Nckipsd	NCKIPSD	chr9:108808367-108818844	1.30815	3.66506	1.4863	0.000202028
ENSMUSG00000035441	Myo1d	MYO1D	chr11:80482125-80780025	15.373	43.3019	1.49403	0.000202028
ENSMUSG00000026617	Bpnt1	BPNT1	chr1:185332148-185357777	3.8713	10.9332	1.49782	0.000202028
ENSMUSG00000029822	Osbpl3	OSBPL3	chr6:50293329-50456170	3.70417	10.4783	1.50018	0.000202028
ENSMUSG00000020527	Myo19	MYO19	chr11:84876314-84916366	0.845036	2.40264	1.50754	0.00721807
ENSMUSG00000024777	Ppp2r5b	PPP2R5B	chr19:6226379-6235872	4.03021	11.5634	1.52064	0.000202028
ENSMUSG00000032177	Pde4a	PDE4A	chr9:21165713-21213248	1.2691	3.64308	1.52135	0.000202028
ENSMUSG00000042303	Sgsm3	SGSM3	chr15:80977764-81190757	3.06624	8.8081	1.52236	0.000202028
ENSMUSG00000049047	Armcx3	ARMCX3	chrX:134756594-134761455	5.55375	16.0279	1.52905	0.000202028
ENSMUSG00000023827	Agpat4	AGPAT4	chr17:12119283-12219645	23.6934	68.3931	1.52936	0.000202028
ENSMUSG00000039195	1110008P14Rik	BBLN	chr2:32308470-32381938	16.1091	46.8056	1.53881	0.000549306
ENSMUSG00000002227	Mov10	MOV10	chr3:104794835-104818563	3.68315	10.7773	1.54898	0.000202028
ENSMUSG00000024892	Pcx	PC	chr19:4510471-4621752	0.839761	2.45935	1.55023	0.000202028
ENSMUSG00000070834	Gm13015		chr4:117148922-117149126	9.39454	27.5346	1.55135	0.00954237
ENSMUSG00000026307	Scly	SCLY	chr1:91297202-91321101	21.6031	63.6935	1.55991	0.000202028
ENSMUSG00000033253	Szt2	SZT2	chr4:118359989-118409273	1.36602	4.04758	1.56708	0.000202028
ENSMUSG00000073079	Srp54a	SRP54	chr12:55080261-55115367	1.09609	3.26367	1.57413	0.000202028
ENSMUSG00000038782	1700028J19Rik		chr7:44229810-44246695	0.412836	1.22937	1.57428	0.00339347
ENSMUSG00000033762	Recql4	RECQL4	chr15:76701464-76710533	3.06596	9.14373	1.57644	0.000202028
ENSMUSG00000037071	Scd1	SCD	chr19:44394454-44407709	4.87468	14.5423	1.57687	0.000202028
ENSMUSG00000006675	P4htm	P4HTM	chr9:108578861-108597667	3.27589	9.7755	1.57728	0.000202028
ENSMUSG00000029922	Mkrn1	MKRN1	chr6:39397803-39421294	75.1632	224.673	1.57973	0.000202028
ENSMUSG00000028132	Tmem56	TLCD4	chr3:121201760-121283098	3.71364	11.184	1.59053	0.000202028
ENSMUSG00000003585	Sec14l2	SEC14L2	chr11:4097038-4118831	20.2298	61.0248	1.59292	0.000202028
ENSMUSG00000023031	Cela1	CELA1	chr15:100674420-100687921	6.43493	19.4661	1.59697	0.000202028
ENSMUSG00000029101	Rgs12	RGS12	chr5:34949444-35039644	8.16765	24.955	1.61134	0.000202028
ENSMUSG00000040483	Xaf1	XAF1	chr11:72301629-72313733	7.34794	22.6035	1.62114	0.000202028
ENSMUSG00000030107	Usp18	USP18	chr6:121245905-121272685	5.64065	17.4685	1.63082	0.000202028
ENSMUSG00000002250	Ppard	PPARD	chr17:28232699-28301474	3.12474	9.70894	1.63558	0.000202028
ENSMUSG00000084883	Ccdc85c	CCDC85C	chr12:108203601-108275425	1.39564	4.33667	1.63566	0.000202028
ENSMUSG00000026815	Gfi1b	GFI1B	chr2:28609449-28621982	116.272	361.911	1.63814	0.000202028
ENSMUSG00000022562	Oplah	OPLAH	chr15:76294347-76307245	0.396618	1.23459	1.6382	0.000202028
ENSMUSG00000020641	Rsad2	RSAD2	chr12:26442745-26456452	2.61379	8.15986	1.6424	0.000202028
ENSMUSG00000027583	Zbtb46	ZBTB46	chr2:181387761-181459426	0.534181	1.67204	1.64621	0.000202028
ENSMUSG00000007783	Cpt1c	CPT1C	chr7:44959371-44974851	0.467127	1.46596	1.64996	0.000202028
ENSMUSG00000063952	Brpf3	BRPF3	chr17:28799493-28839949	4.89047	15.412	1.65601	0.000202028
ENSMUSG00000028825	Rhd	RHD	chr4:134864535-134896172	56.7374	179.706	1.66326	0.000202028
ENSMUSG00000024896	Minpp1	MINPP1	chr19:32485768-32515364	88.6622	281.106	1.66472	0.000202028
ENSMUSG00000016758	Bik	BIK	chr15:83526861-83544634	0.962317	3.06481	1.67122	0.000380827
ENSMUSG00000000244	Tspan32	TSPAN32	chr7:142988968-143019644	22.9069	73.1216	1.67451	0.000202028
ENSMUSG00000028744	Pqlc2	SLC66A1	chr4:139298527-139310708	1.84222	5.90615	1.68077	0.000202028
ENSMUSG00000031216	Stard8	STARD8	chrX:99042580-99074728	2.19964	7.05558	1.6815	0.000202028
ENSMUSG00000031543	Ank1	ANK1	chr8:22974843-23150497	10.0346	32.2414	1.68393	0.000202028
ENSMUSG00000025889	Snca	SNCA	chr6:60731574-60829855	14.7309	47.8279	1.69901	0.000202028
ENSMUSG00000029716	Tfr2	TFR2	chr5:137569839-137587481	20.8263	67.8993	1.70499	0.000202028
ENSMUSG00000081023	Gm15766		chr6:147271836-147272649	2.97022	9.72592	1.71127	0.000202028
ENSMUSG00000035372	1810055G02Rik	C11orf24	chr19:3708332-3719573	2.64836	8.681	1.71276	0.000202028
ENSMUSG00000029924	Slc37a3	SLC37A3	chr6:39334772-39377675	1.41105	4.63209	1.7149	0.000202028
ENSMUSG00000050394	Armcx6	ARMCX6	chrX:134748460-134751417	3.91482	12.8708	1.71709	0.000202028
ENSMUSG00000028776	Tinagl1	TINAGL1	chr4:130165601-130175122	0.733278	2.41493	1.71955	0.000202028
ENSMUSG00000070371	Prss36	PRSS36	chr7:127932637-127946725	0.511166	1.6856	1.7214	0.00300022
ENSMUSG00000062007	Hsh2d	HSH2D	chr8:72189637-72201527	4.80034	15.9471	1.73209	0.000202028
ENSMUSG00000054855	Rnd1	RND1	chr15:98663420-98677461	0.385955	1.28233	1.73227	0.000202028
ENSMUSG00000074243	Gm10651		chr7:27949154-27949763	1.31145	4.36565	1.73503	0.000711481
ENSMUSG00000030000	Add2	ADD2	chr6:86028703-86124409	3.03612	10.2525	1.75567	0.000202028
ENSMUSG00000047990	C2cd4a		chr9:67830488-67832330	25.3341	85.7192	1.75854	0.000202028
ENSMUSG00000075511	1700001L05Rik		chr15:83353846-83367282	2.05682	7.00407	1.76778	0.000202028
ENSMUSG00000021071	Trim9	TRIM9	chr12:70244532-70351706	1.11762	3.85453	1.78613	0.000202028
ENSMUSG00000025573	6030468B19Rik	C17orf99	chr11:117797659-117807301	13.4842	46.6297	1.78998	0.000202028
ENSMUSG00000030041	M1ap	M1AP	chr6:82946901-83030183	1.05104	3.66176	1.80071	0.000202028
ENSMUSG00000021608	Lpcat1	LPCAT1	chr13:73467196-73516422	5.75322	20.1238	1.80646	0.000202028
ENSMUSG00000046718	Bst2	BST2	chr8:71534254-71537456	48.762	171.087	1.8109	0.000202028
ENSMUSG00000049184	Purg	PURG	chr8:33386324-33417467	1.727	6.07082	1.81362	0.000202028
ENSMUSG00000025328	Padi3	PADI3	chr4:140785364-140810648	11.5431	40.729	1.81902	0.000202028
ENSMUSG00000020601	Trib2	TRIB2	chr12:15791726-15816922	12.1808	43.0098	1.82005	0.000202028
ENSMUSG00000061878	Sphk1	SPHK1	chr11:116529214-116536674	25.5695	90.5568	1.8244	0.000202028
ENSMUSG00000022442	Ttll1	TTLL1	chr15:83483768-83510893	2.98353	10.5674	1.82453	0.000202028
ENSMUSG00000030688	Stard10	STARD10	chr7:101317085-101346626	33.9565	121.021	1.83349	0.000202028
ENSMUSG00000115153	Gm49240		chr15:12194906-12196619	0.392383	1.41593	1.85141	0.00429983
ENSMUSG00000025492	Ifitm3	IFITM1	chr7:141009585-141010770	41.8296	151.236	1.85421	0.000202028
ENSMUSG00000073409	H2-Q6		chr17:35424849-35430055	8.94211	32.6862	1.87	0.000202028
ENSMUSG00000023571	C1qtnf12	C1QTNF12	chr4:155962317-155966629	283.005	1036.52	1.87285	0.000202028
ENSMUSG00000026494	Kif26b	KIF26B	chr1:178529124-178939200	1.97477	7.2767	1.8816	0.000202028
ENSMUSG00000027580	Helz2	HELZ2	chr2:181227614-181242027	2.33895	8.6806	1.89194	0.000202028
ENSMUSG00000005553	Atp4a	ATP4A	chr7:30712208-30725534	0.444091	1.67186	1.91253	0.000202028
ENSMUSG00000032131	Abcg4	ABCG4	chr9:44273187-44288615	1.79507	6.80178	1.92187	0.000202028
[truncated: 57 more rows]

## Sheet: Table S6
Supplemental Table 6. Statistically significant curated gene sets from GSEA analysis of DEGs between Mx1-CreCbfb+/56M and Runx1+/R188QMx1-CreCbfb+/56M mice.
GSEA gene expression data sets	NES	FDR q-value	Size
Negatively correlated
KEGG_OXIDATIVE_PHOSPHORYLATION	-2.91777	0	16
REACTOME_RESPIRATORY_ELECTRON_TRANSPORT	-2.84219	0	21
REACTOME_AEROBIC_RESPIRATION_AND_RESPIRATORY_ELECTRON_TRANSPORT	-2.82243	0	27
KEGG_PARKINSONS_DISEASE	-2.72151	0	20
MANNE_COVID19_NONICU_VS_HEALTHY_DONOR_PLATELETS_DN	-2.49748	4.6662494E-4	27
JIANG_MELANOMA_TRM8_CD4	-2.37699	0.0010704	72
SMID_BREAST_CANCER_NORMAL_LIKE_UP	-2.22769	0.00953961	76
SMID_BREAST_CANCER_LUMINAL_B_DN	-2.20746	0.0116717	75
VECCHI_GASTRIC_CANCER_EARLY_DN	-2.13593	0.0236281	42
MCLACHLAN_DENTAL_CARIES_UP	-2.12915	0.0229262	51
KEGG_ALZHEIMERS_DISEASE	-2.11697	0.0241876	15
VERHAAK_AML_WITH_NPM1_MUTATED_DN	-2.11675	0.022327	44
SMID_BREAST_CANCER_RELAPSE_IN_BONE_DN	-2.09172	0.0296559	29
STEIN_ESR1_TARGETS	-2.05982	0.0395458	16
CHYLA_CBFA2T3_TARGETS_UP	-2.05975	0.0370742	70
Postively correlated
CHYLA_CBFA2T3_TARGETS_DN	4.17185	0	67
MILI_PSEUDOPODIA_HAPTOTAXIS_DN	3.62701	0	76
DEBIASI_APOPTOSIS_BY_REOVIRUS_INFECTION_DN	3.55201	0	31
REACTOME_INTERFERON_SIGNALING	3.54154	0	35
REACTOME_INTERFERON_ALPHA_BETA_SIGNALING	3.53484	0	16
BLANCO_MELO_HUMAN_PARAINFLUENZA_VIRUS_3_INFECTION_A594_CELLS_UP	3.51201	0	38
BLANCO_MELO_COVID19_SARS_COV_2_INFECTION_CALU3_CELLS_UP	3.44191	0	52
GINESTIER_BREAST_CANCER_ZNF217_AMPLIFIED_DN	3.15697	0	35
GRAESSMANN_RESPONSE_TO_MC_AND_SERUM_DEPRIVATION_UP	3.09053	0	39
HECKER_IFNB1_TARGETS	3.08113	0	23
BOSCO_INTERFERON_INDUCED_ANTIVIRAL_MODULE	3.05454	0	22
XIE_ST_HSC_S1PR3_OE_UP	2.94243	0	36
MANNE_COVID19_NONICU_VS_HEALTHY_DONOR_PLATELETS_UP	2.85486	2.2966646E-4	22
DAUER_STAT3_TARGETS_DN	2.79749	3.126826E-4	16
ZHOU_INFLAMMATORY_RESPONSE_LPS_UP	2.71432	2.9183706E-4	31
LIM_MAMMARY_STEM_CELL_DN	2.69306	2.7359725E-4	53
TAKEDA_TARGETS_OF_NUP98_HOXA9_FUSION_3D_UP	2.67793	2.575033E-4	46
WELCSH_BRCA1_TARGETS_DN	2.65826	3.2734787E-4	31
REACTOME_ANTIVIRAL_MECHANISM_BY_IFN_STIMULATED_GENES	2.60494	4.004699E-4	23
BLANCO_MELO_BRONCHIAL_EPITHELIAL_CELLS_INFLUENZA_A_DEL_NS1_INFECTION_UP	2.57319	6.861165E-4	81
GRAESSMANN_APOPTOSIS_BY_SERUM_DEPRIVATION_UP	2.57061	6.534443E-4	79
BLANCO_MELO_COVID19_BRONCHIAL_EPITHELIAL_CELLS_SARS_COV_2_INFECTION_UP	2.44472	0.00177918	21
STAMBOLSKY_TARGETS_OF_MUTATED_TP53_DN	2.427	0.00176968	15
DER_IFN_ALPHA_RESPONSE_UP	2.42471	0.00169594	17
FEVR_CTNNB1_TARGETS_UP	2.39709	0.00174842	93

## Sheet: Table S7
Supplemental Table 7. Marker genes for each cluster identifed by Seurat showed in Figure 7A
gene	cluster	avg_log2FC	p_val_adj	pct.1: The percentage of cells where the gene is detected in the cluster	pct.2: The percentage of cells where the gene is detected on average in the other clusters
Hist1h2ap	0	0.66192	0	0.806	0.366
Gna14	0	0.64778	0	0.87	0.356
Mast4	0	0.645294	0	0.893	0.452
Abcb4	0	0.637096	0	0.873	0.426
Gata2	0	0.613224	0	0.947	0.548
Mpped2	0	0.610547	0	0.908	0.548
Pbx1	0	0.602588	0	0.846	0.355
Cyth3	0	0.600766	0	0.841	0.393
C530008M17Rik	0	0.591394	0	0.816	0.291
Nfia	0	0.574131	0	0.922	0.573
Blvrb	0	0.571931	0	0.989	0.719
C1qtnf12	0	0.559737	0	0.983	0.736
Gfi1b	0	0.556772	0	0.885	0.503
Tnfaip2	0	0.53177	0	0.908	0.608
Ddx21	0	0.530291	0	0.951	0.704
Col5a1	0	0.517817	0	0.8	0.355
Ext1	0	0.517321	0	0.782	0.427
Klf1	0	0.515778	0	0.889	0.522
Kif26b	0	0.51565	0	0.798	0.493
St6galnac3	0	0.514338	0	0.927	0.619
Ermap	0	0.512457	0	0.859	0.506
Pdzd2	0	0.499907	0	0.702	0.299
Aff3	0	0.496199	0	0.896	0.545
Hmgn1	0	0.492369	0	0.877	0.507
Zfhx3	0	0.492114	0	0.76	0.422
Myo1d	0	0.484313	0	0.836	0.503
Plcl1	0	0.479313	0	0.711	0.233
Memo1	0	0.478003	0	0.897	0.512
Cpox	0	0.475635	0	0.865	0.48
Minpp1	0	0.475545	0	0.93	0.592
Kel	0	0.47384	0	0.777	0.407
Pvt1	0	0.467735	0	0.797	0.432
Lockd	0	0.464046	0	0.802	0.395
Car2	0	0.46363	0	0.99	0.77
Pitpnc1	0	0.463243	0	0.851	0.439
Dek	0	0.458684	0	0.965	0.763
Elp4	0	0.458227	0	0.861	0.533
Mllt3	0	0.456534	0	0.77	0.348
Bcl11a	0	0.448677	0	0.863	0.492
Rabgap1l	0	0.448351	0	0.915	0.661
Pdap1	0	0.443863	0	0.951	0.725
Prkca	0	0.443852	0	0.689	0.251
Nolc1	0	0.443289	0	0.878	0.558
Plcl2	0	0.439617	0	0.793	0.439
Mthfd1	0	0.436618	0	0.896	0.542
Nsf	0	0.432212	0	0.777	0.354
Pola1	0	0.432087	0	0.822	0.526
Slc8a1	0	0.430613	0	0.688	0.241
Nusap1	0	0.430539	0	0.752	0.532
Phactr4	0	0.426187	0	0.789	0.47
Hist1h4d	0	0.425941	0	0.752	0.531
Tspan33	0	0.424897	0	0.752	0.401
Hdgf	0	0.424376	0	0.976	0.768
Pclaf	0	0.419058	0	0.85	0.46
Btaf1	0	0.417969	0	0.755	0.351
Snca	0	0.417856	0	0.823	0.516
Mki67	0	0.414243	0	0.891	0.607
Hist1h2ae	0	0.413871	0	0.675	0.324
Bex4	0	0.413571	0	0.699	0.276
Dock8	0	0.413139	0	0.809	0.419
Odc1	0	0.411583	0	0.857	0.551
Nop56	0	0.41049	0	0.894	0.59
Agpat4	0	0.40758	0	0.761	0.374
Slc29a1	0	0.406794	0	0.807	0.405
Rad21	0	0.405692	0	0.78	0.463
Gnl3	0	0.404627	0	0.894	0.639
Dennd1a	0	0.404259	0	0.881	0.621
Nmt2	0	0.403305	0	0.796	0.486
Tlk1	0	0.401367	0	0.801	0.481
Chst11	0	0.40107	0	0.772	0.46
Hist1h1b	0	0.399602	0	0.778	0.498
Mkrn1	0	0.399497	0	0.873	0.585
Ank1	0	0.399114	0	0.764	0.471
Sgo1	0	0.398899	0	0.728	0.331
Apoe	0	0.398611	0	0.827	0.54
Pabpc4	0	0.396888	0	0.907	0.653
Prkcq	0	0.396575	0	0.701	0.361
Top2a	0	0.395777	0	0.882	0.704
Cdca8	0	0.395625	0	0.814	0.411
Tubb4b	0	0.395327	0	0.965	0.728
Cdv3	0	0.395013	0	0.792	0.47
Nucks1	0	0.392938	0	0.946	0.698
Gm47283	0	0.39271	0	0.722	0.34
mt-Nd3	0	0.392617	0	0.871	0.606
Ntn4	0	0.391291	0	0.623	0.209
Mcm3	0	0.388919	0	0.816	0.504
Diaph3	0	0.385773	0	0.798	0.487
Pcdh7	0	0.384409	0	0.682	0.341
Ascc3	0	0.38405	0	0.817	0.537
Ktn1	0	0.38278	0	0.796	0.49
Arhgef12	0	0.379383	0	0.688	0.346
Prickle1	0	0.379008	0	0.674	0.308
Spata5	0	0.377444	0	0.836	0.53
Eef1g	0	0.376581	0	0.984	0.799
Rcor1	0	0.374645	0	0.829	0.543
Hs2st1	0	0.373649	0	0.744	0.438
Dhx9	0	0.372428	0	0.819	0.491
Hipk2	0	0.372378	0	0.773	0.373
Eif3a	0	0.37236	0	0.955	0.713
Spc24	0	0.371073	0	0.815	0.423
Comt	0	0.370444	0	0.861	0.531
Hnrnpd	0	0.369343	0	0.937	0.685
Msi2	0	0.369235	0	0.835	0.551
Mtss1	0	0.368055	0	0.718	0.471
Rere	0	0.364225	0	0.847	0.567
Slc25a21	0	0.362756	0	0.792	0.554
Fry	0	0.362564	0	0.681	0.377
Gab2	0	0.362192	0	0.797	0.454
Parp1	0	0.361212	0	0.821	0.562
Wdr43	0	0.361131	0	0.887	0.637
Eprs	0	0.359309	0	0.852	0.513
Larp1b	0	0.359234	0	0.745	0.399
Smc2	0	0.358993	0	0.823	0.513
Nasp	0	0.35894	0	0.893	0.604
Itpr2	0	0.358856	0	0.699	0.407
Tpx2	0	0.356756	0	0.745	0.392
Nop58	0	0.355437	0	0.915	0.67
Prc1	0	0.355126	0	0.703	0.358
Gstm5	0	0.354592	0	0.608	0.274
Chd4	0	0.354352	0	0.88	0.606
Hnrnpu	0	0.354249	0	0.975	0.773
Edem3	0	0.354061	0	0.678	0.299
Id2	0	0.352015	0	0.704	0.327
Eif4g1	0	0.351625	0	0.84	0.532
Hmbs	0	0.351322	0	0.799	0.473
Vps13c	0	0.350559	0	0.824	0.587
Atxn1	0	0.350321	0	0.827	0.557
Cct6a	0	0.350086	0	0.907	0.617
Supt16	0	0.349999	0	0.917	0.64
Larp1	0	0.349373	0	0.842	0.593
Tuba1b	0	0.348755	0	0.961	0.775
Dnah8	0	0.347392	0	0.71	0.475
Epb41	0	0.347313	0	0.742	0.418
Incenp	0	0.346787	0	0.755	0.526
Tfrc	0	0.34662	0	0.805	0.5
Zfp800	0	0.344879	0	0.802	0.404
Slc7a8	0	0.34429	0	0.49	0.154
Tk1	0	0.344196	0	0.764	0.443
Sptb	0	0.342958	0	0.63	0.424
Caprin1	0	0.342373	0	0.866	0.598
Knl1	0	0.342284	0	0.688	0.438
Ubc	0	0.342194	0	0.864	0.548
Tnik	0	0.340347	0	0.563	0.254
Fam172a	0	0.339748	0	0.778	0.474
Pa2g4	0	0.339553	0	0.93	0.66
Wrn	0	0.338552	0	0.789	0.526
Rhd	0	0.337893	0	0.766	0.456
Abce1	0	0.337744	0	0.8	0.488
Med4	0	0.337059	0	0.764	0.423
Bub1b	0	0.336911	0	0.59	0.234
Vti1a	0	0.335974	0	0.815	0.541
Kcnq1ot1	0	0.335078	0	0.814	0.53
Hemgn	0	0.334858	0	0.639	0.392
Cbx5	0	0.334786	0	0.855	0.563
Atad2	0	0.333131	0	0.809	0.553
Ripor2	0	0.333072	0	0.647	0.302
Itpr1	0	0.331597	0	0.81	0.524
Camk1d	0	0.331404	0	0.665	0.421
Smc5	0	0.331291	0	0.793	0.51
Cenpf	0	0.331188	0	0.64	0.258
Shank3	0	0.329723	0	0.498	0.174
Osbpl8	0	0.32887	0	0.77	0.477
Jpt1	0	0.327519	0	0.897	0.59
Smarca5	0	0.327491	0	0.912	0.675
Glrx5	0	0.324981	0	0.917	0.645
Baz1b	0	0.323595	0	0.81	0.555
Lmnb1	0	0.3235	0	0.776	0.429
Atp8a1	0	0.3231	0	0.82	0.556
Vps13b	0	0.323082	0	0.723	0.367
Adcy9	0	0.323046	0	0.578	0.246
Homer2	0	0.322955	0	0.548	0.234
Pla2g12a	0	0.322494	0	0.806	0.47
Pdcd11	0	0.322487	0	0.794	0.59
Cdyl	0	0.322414	0	0.727	0.455
Ikzf1	0	0.322299	0	0.834	0.507
Kif11	0	0.321935	0	0.695	0.441
E2f4	0	0.321917	0	0.768	0.448
Daam1	0	0.321898	0	0.712	0.438
Ddx39	0	0.318389	0	0.891	0.618
Nap1l1	0	0.316059	0	0.932	0.742
Hspa4	0	0.312585	0	0.855	0.605
Mybbp1a	0	0.311866	0	0.799	0.525
Lmna	0	0.31156	0	0.695	0.397
Arhgap6	0	0.311429	0	0.482	0.196
Sppl2a	0	0.310579	0	0.758	0.476
Zcchc7	0	0.310399	0	0.815	0.575
Hectd1	0	0.309464	0	0.842	0.578
Hmmr	0	0.309442	0	0.707	0.409
Zg16	0	0.308216	0	0.572	0.317
Ckap2l	0	0.307976	0	0.643	0.354
Ppm1e	0	0.307956	0	0.666	0.468
Prim2	0	0.307735	0	0.759	0.48
Hnrnpab	0	0.307409	0	0.945	0.708
Hnrnpul2	0	0.304858	0	0.765	0.45
Ikzf2	0	0.304225	0	0.549	0.24
Cenpa	0	0.302645	0	0.849	0.56
Hspa9	0	0.30232	0	0.863	0.571
Cenpp	0	0.299659	0	0.724	0.493
Cldn13	0	0.298814	0	0.782	0.55
Rangap1	0	0.298793	0	0.748	0.474
Dock10	0	0.298495	0	0.888	0.62
Clint1	0	0.298056	0	0.839	0.609
Ahcyl2	0	0.297754	0	0.597	0.28
Hist1h1e	0	0.297248	0	0.672	0.442
Fhit	0	0.296677	0	0.595	0.317
Cdc25b	0	0.296565	0	0.543	0.302
Gm26917	0	0.295653	0	0.869	0.582
Ckap5	0	0.295379	0	0.704	0.403
Anp32e	0	0.29525	0	0.887	0.608
Clspn	0	0.294449	0	0.678	0.466
Mcph1	0	0.294405	0	0.681	0.438
Nme1	0	0.294125	0	0.961	0.784
Tshz1	0	0.293439	0	0.535	0.184
C1qbp	0	0.292735	0	0.922	0.652
Cd59a	0	0.292613	0	0.502	0.161
Pbx3	0	0.292339	0	0.658	0.448
Srm	0	0.291529	0	0.906	0.67
Fbxo5	0	0.290366	0	0.626	0.32
Cdc20	0	0.289163	0	0.696	0.354
Alox5	0	0.287958	0	0.513	0.194
Bms1	0	0.287719	0	0.722	0.485
Dis3l2	0	0.286466	0	0.653	0.331
Spire1	0	0.285876	0	0.573	0.283
Eif2s2	0	0.285142	0	0.974	0.788
H2afx	0	0.285033	0	0.793	0.554
Kif15	0	0.284824	0	0.681	0.445
Cntn3	0	0.284753	0	0.53	0.357
Lpin2	0	0.284285	0	0.67	0.353
E2f3	0	0.283622	0	0.695	0.445
Ifrd2	0	0.282733	0	0.745	0.442
Hist2h2ac	0	0.282541	0	0.626	0.366
Cenpe	0	0.280836	0	0.64	0.399
Ubac1	0	0.280778	0	0.687	0.435
Exoc4	0	0.279474	0	0.797	0.558
Snhg3	0	0.279315	0	0.821	0.473
Fbxl17	0	0.277721	0	0.683	0.367
Trib2	0	0.277343	0	0.65	0.39
Hells	0	0.276835	0	0.718	0.498
Gpatch4	0	0.276485	0	0.715	0.462
Ube2s	0	0.27562	0	0.89	0.636
Magi1	0	0.275142	0	0.656	0.461
Esco2	0	0.274206	0	0.716	0.484
Lyar	0	0.273692	0	0.843	0.602
Zfp407	0	0.273309	0	0.697	0.43
Ncapd2	0	0.272877	0	0.696	0.434
Psd3	0	0.272727	0	0.687	0.427
Hjurp	0	0.271794	0	0.665	0.364
Chd2	0	0.271553	0	0.586	0.262
Anln	0	0.270889	0	0.651	0.452
Gramd1b	0	0.269631	0	0.614	0.369
Prdx2	0	0.269384	0	0.979	0.857
Hirip3	0	0.268228	0	0.715	0.517
Dpf3	0	0.267795	0	0.594	0.287
Apbb1ip	0	0.267536	0	0.856	0.602
Ifi30	0	0.26747	0	0.649	0.27
Birc5	0	0.266728	0	0.858	0.601
Cdca3	0	0.266425	0	0.743	0.44
Alkbh8	0	0.264926	0	0.639	0.327
Kif20b	0	0.2648	0	0.617	0.349
Hsp90aa1	0	0.26435	0	0.994	0.925
Sapcd1	0	0.263279	0	0.453	0.205
Podxl	0	0.263069	0	0.611	0.218
C2cd4a	0	0.262332	0	0.682	0.447
Serbp1	0	0.261506	0	0.992	0.906
Ftsj3	0	0.260592	0	0.732	0.498
Ptprj	0	0.260462	0	0.566	0.309
Neil3	0	0.259506	0	0.636	0.365
Cpd	0	0.259343	0	0.67	0.475
Ap1b1	0	0.258441	0	0.726	0.457
Gypa	0	0.258205	0	0.691	0.396
Fam3c	0	0.258077	0	0.621	0.396
Rhag	0	0.257799	0	0.725	0.478
Isg20	0	0.257793	0	0.695	0.495
Smo	0	0.257266	0	0.627	0.366
Dnajc6	0	0.257156	0	0.575	0.364
Gata3	0	0.257129	0	0.632	0.322
Dleu2	0	0.256179	0	0.736	0.501
Nars	0	0.256029	0	0.833	0.595
Nsun2	0	0.255382	0	0.762	0.458
Timm8a1	0	0.255377	0	0.782	0.541
Hnrnpa1	0	0.254288	0	0.962	0.786
Cit	0	0.254149	0	0.618	0.398
1700097N02Rik	0	0.253706	0	0.526	0.272
Eif4g2	0	0.251867	0	0.9	0.671
Snrnp200	0	0.251652	0	0.667	0.399
Rangrf	0	0.251437	0	0.61	0.272
Arhgap39	0	0.258066	7.62693e-302	0.586	0.429
Pakap.1	0	0.255283	6.40846e-263	0.441	0.227
Garem1	0	0.251554	1.73261e-220	0.518	0.365
Car1	0	0.277285	3.0252e-187	0.911	0.691
Elane	1	0.850748	0	0.774	0.388
Prtn3	1	0.629562	0	0.663	0.344
Ctsg	1	0.609492	0	0.668	0.433
Mpo	1	0.596309	0	0.644	0.395
Plac8	1	0.515251	0	0.601	0.343
Gm42418	1	0.261223	9.15868e-17	0.728	0.835
Prtn31	2	2.04353	0	0.998	0.332
Ctsg1	2	2.02012	0	0.998	0.417
Mpo1	2	2.00881	0	0.998	0.378
Elane1	2	1.95386	0	0.981	0.388
Plac81	2	1.91158	0	1	0.323
Ms4a3	2	1.5634	0	0.943	0.237
Hp	2	1.53369	0	0.958	0.309
Wfdc21	2	1.46633	0	0.809	0.288
Nkg7	2	1.4586	0	0.924	0.168
Clec12a	2	1.36958	0	0.94	0.231
Ly6c2	2	1.36162	0	0.893	0.26
Gstm1	2	1.34326	0	0.934	0.222
Tyrobp	2	1.28699	0	0.943	0.199
Ramp1	2	1.24917	0	0.971	0.314
Alas1	2	1.24465	0	0.918	0.349
S100a11	2	1.21711	0	0.938	0.323
Pglyrp1	2	1.21259	0	0.871	0.245
Serpinb1a	2	1.1195	0	0.876	0.178
Cmtm7	2	1.10292	0	0.974	0.451
Dstn	2	1.07274	0	0.958	0.704
F13a1	2	1.06086	0	0.83	0.224
Gsr	2	1.04427	0	0.959	0.66
Anxa3	2	1.04315	0	0.85	0.169
S100a8	2	1.02244	0	0.686	0.189
Anxa1	2	1.02144	0	0.784	0.172
Fxyd5	2	1.0071	0	0.858	0.196
Cd52	2	1.00077	0	0.843	0.249
Rgcc	2	0.993531	0	0.775	0.246
Ifngr1	2	0.977878	0	0.849	0.339
Atp8b4	2	0.975158	0	0.797	0.186
Emb	2	0.97225	0	0.802	0.219
Lcn2	2	0.963173	0	0.739	0.264
Cst7	2	0.95664	0	0.87	0.282
F630028O10Rik	2	0.944554	0	0.812	0.22
Mctp1	2	0.940359	0	0.828	0.204
Adssl1	2	0.933538	0	0.835	0.259
Lyz2	2	0.874626	0	0.783	0.202
Napsa	2	0.871248	0	0.76	0.108
Prss57	2	0.867962	0	0.693	0.148
Ptgr1	2	0.857816	0	0.79	0.416
Lbp	2	0.853787	0	0.738	0.145
Igsf6	2	0.851716	0	0.777	0.195
Ap3s1	2	0.850908	0	0.975	0.694
Vav3	2	0.850538	0	0.782	0.257
Sgms2	2	0.82738	0	0.66	0.174
Cebpe	2	0.82322	0	0.711	0.171
Glipr1	2	0.820799	0	0.77	0.179
Igfbp4	2	0.810146	0	0.917	0.476
Dmkn	2	0.808995	0	0.683	0.161
Cebpd	2	0.80503	0	0.72	0.183
Fcgr3	2	0.794813	0	0.741	0.274
Sell	2	0.794764	0	0.758	0.241
Msrb1	2	0.777986	0	0.888	0.554
Cited2	2	0.775359	0	0.855	0.424
Vim	2	0.771273	0	0.779	0.304
Gda	2	0.759815	0	0.793	0.515
H2afy	2	0.757361	0	0.965	0.735
Rasgrp2	2	0.756161	0	0.735	0.149
Tm6sf1	2	0.753929	0	0.688	0.157
Tnfaip8	2	0.743869	0	0.851	0.425
Cd63	2	0.736653	0	0.711	0.295
Unc93b1	2	0.736451	0	0.735	0.343
Cers6	2	0.715326	0	0.713	0.19
Parp8	2	0.71327	0	0.636	0.187
Limd2	2	0.706021	0	0.823	0.467
Gm1604a	2	0.703036	0	0.71	0.091
Mgst1	2	0.701003	0	0.669	0.164
Fndc3a	2	0.69951	0	0.808	0.464
Prdx5	2	0.698352	0	0.915	0.688
Nrxn1	2	0.694473	0	0.666	0.19
Trem3	2	0.692373	0	0.662	0.209
Mgat5	2	0.688284	0	0.823	0.425
Ltb4r1	2	0.685543	0	0.662	0.187
Gm15657	2	0.681848	0	0.775	0.282
Gm2a	2	0.671805	0	0.661	0.121
Lta4h	2	0.66991	0	0.825	0.516
Hmgn2	2	0.66847	0	0.873	0.569
Pdia6	2	0.665223	0	0.946	0.739
Hk2	2	0.658738	0	0.782	0.488
Ifitm3	2	0.652934	0	0.868	0.674
Fcer1g	2	0.651329	0	0.629	0.128
Cst3	2	0.649924	0	0.979	0.773
Orai1	2	0.649027	0	0.736	0.313
Ms4a6c	2	0.645162	0	0.66	0.198
Xpc	2	0.644905	0	0.674	0.337
Gatm	2	0.64095	0	0.668	0.386
Nucb2	2	0.6333	0	0.681	0.363
BC035044	2	0.623528	0	0.641	0.162
Cd53	2	0.622682	0	0.678	0.13
Gria3	2	0.612004	0	0.671	0.335
Rhob	2	0.611214	0	0.622	0.149
Nrg2	2	0.608214	0	0.665	0.111
Arsb	2	0.607841	0	0.669	0.396
Adgrl4	2	0.605517	0	0.592	0.086
Hk3	2	0.598392	0	0.622	0.108
Fcor	2	0.596096	0	0.677	0.26
Fndc3b	2	0.587403	0	0.653	0.15
Cldn15	2	0.584811	0	0.629	0.161
App	2	0.582095	0	0.638	0.349
Jun	2	0.581546	0	0.57	0.163
Fkbp1a	2	0.572133	0	0.685	0.446
Clec4a2	2	0.570311	0	0.587	0.068
Chd7	2	0.569343	0	0.665	0.292
Mgst2	2	0.561932	0	0.605	0.321
Svip	2	0.560148	0	0.793	0.61
B4galt6	2	0.555332	0	0.63	0.098
Hcst	2	0.531947	0	0.61	0.216
Aff1	2	0.531779	0	0.752	0.503
Vcam1	2	0.527031	0	0.498	0.14
Gadd45b	2	0.526463	0	0.559	0.139
Rab44	2	0.523448	0	0.66	0.349
Ckap4	2	0.523092	0	0.582	0.131
Lgals1	2	0.522714	0	0.578	0.369
Tnfsf13	2	0.521845	0	0.642	0.475
Mef2c	2	0.520938	0	0.648	0.164
Adgrg3	2	0.520822	0	0.561	0.133
Lrg1	2	0.518859	0	0.561	0.085
Lst1	2	0.515734	0	0.637	0.185
Mt1	2	0.513729	0	0.879	0.64
Gfi1	2	0.512771	0	0.501	0.069
Rin3	2	0.510738	0	0.586	0.134
Csf3r	2	0.510294	0	0.573	0.176
Abhd17b	2	0.510021	0	0.674	0.375
Wls	2	0.509187	0	0.613	0.211
Sdf2l1	2	0.503482	0	0.837	0.731
Palm	2	0.495105	0	0.601	0.228
Siglecg	2	0.491412	0	0.621	0.139
Tiam1	2	0.488359	0	0.74	0.489
Aff2	2	0.484951	0	0.605	0.1
Phactr2	2	0.484705	0	0.535	0.223
Slc25a4	2	0.482318	0	0.564	0.263
Msantd3	2	0.479055	0	0.557	0.082
Lrmda	2	0.47694	0	0.837	0.695
Ncf4	2	0.47596	0	0.541	0.136
Ifitm7	2	0.470849	0	0.613	0.069
Idh1	2	0.466847	0	0.603	0.316
Slco3a1	2	0.46625	0	0.677	0.475
Fcnb	2	0.464528	0	0.427	0.094
Myo1f	2	0.462757	0	0.546	0.118
Ldlrad3	2	0.45958	0	0.607	0.251
Tmem38b	2	0.455989	0	0.55	0.152
Bin1	2	0.444121	0	0.506	0.142
Slc49a4	2	0.438766	0	0.589	0.32
Rcsd1	2	0.436428	0	0.507	0.115
Cfp	2	0.434967	0	0.562	0.191
Arhgap15	2	0.43055	0	0.908	0.669
Mrgpra2b	2	0.430424	0	0.495	0.035
Arid5b	2	0.429255	0	0.53	0.109
Hspa5	2	0.429034	0	0.948	0.853
Csf2ra	2	0.427401	0	0.525	0.208
Cask	2	0.425274	0	0.584	0.362
Olr1	2	0.421018	0	0.56	0.055
Mgl2	2	0.421002	0	0.583	0.102
Etv6	2	0.419636	0	0.868	0.685
Dgkg	2	0.413889	0	0.539	0.167
Sox4	2	0.412157	0	0.469	0.206
Tcn2	2	0.411161	0	0.504	0.188
Cd69	2	0.410811	0	0.477	0.11
Rflnb	2	0.407924	0	0.493	0.227
Ppm1h	2	0.404882	0	0.582	0.335
Ccl9	2	0.40471	0	0.486	0.099
Pou2f2	2	0.403748	0	0.56	0.164
Ptgs1	2	0.400471	0	0.564	0.1
Mtus1	2	0.399064	0	0.54	0.089
Hsp90b1	2	0.392067	0	0.953	0.862
Chil3	2	0.391703	0	0.506	0.189
Mgam	2	0.391084	0	0.56	0.052
Pstpip1	2	0.390369	0	0.456	0.128
Slpi	2	0.387159	0	0.495	0.083
Rgs2	2	0.386271	0	0.535	0.223
Ncf1	2	0.38618	0	0.47	0.108
Fgd4	2	0.383173	0	0.533	0.146
Fli1	2	0.38237	0	0.738	0.457
Clec5a	2	0.376387	0	0.498	0.059
Abcd2	2	0.375127	0	0.555	0.028
Ms4a6b	2	0.374226	0	0.552	0.083
C3	2	0.37322	0	0.528	0.049
Hsd11b1	2	0.371675	0	0.506	0.096
Kcnk12	2	0.365557	0	0.462	0.064
Ebi3	2	0.365273	0	0.56	0.129
Fgl2	2	0.364936	0	0.498	0.265
Pxylp1	2	0.363611	0	0.533	0.242
Ptprc	2	0.359514	0	0.576	0.276
Arl11	2	0.359287	0	0.44	0.067
Cd93	2	0.354676	0	0.512	0.082
Prkcb	2	0.351023	0	0.472	0.144
Lair1	2	0.349056	0	0.496	0.197
Alcam	2	0.348882	0	0.513	0.071
Ldhb	2	0.340884	0	0.549	0.124
Calr	2	0.339277	0	0.952	0.895
Traf3ip3	2	0.337416	0	0.404	0.048
Hck	2	0.324862	0	0.531	0.047
Tnfrsf1a	2	0.32471	0	0.397	0.044
Fbp1	2	0.322811	0	0.494	0.069
Tfec	2	0.32214	0	0.525	0.054
Gpr160	2	0.32078	0	0.481	0.104
Gm1673	2	0.319363	0	0.524	0.139
Prom1	2	0.310373	0	0.446	0.027
Card9	2	0.308539	0	0.448	0.078
Arhgap26	2	0.307346	0	0.537	0.311
Pfkfb3	2	0.304689	0	0.504	0.259
Runx2	2	0.304223	0	0.505	0.231
Nrg1	2	0.303402	0	0.532	0.202
Pcp4l1	2	0.301751	0	0.533	0.083
Eml4	2	0.299748	0	0.569	0.322
Gdpd3	2	0.298467	0	0.507	0.188
Tom1	2	0.297941	0	0.529	0.343
Tshr	2	0.293531	0	0.388	0.092
Mcemp1	2	0.291799	0	0.448	0.052
Cd79b	2	0.283661	0	0.453	0.156
Tifab	2	0.281036	0	0.462	0.063
Serpine2	2	0.277781	0	0.406	0.041
Glt1d1	2	0.277013	0	0.494	0.093
Dgat2	2	0.271671	0	0.404	0.065
Gpc3	2	0.271447	0	0.521	0.065
Siglece	2	0.264367	0	0.5	0.026
B430010I23Rik	2	0.260479	0	0.461	0.037
Spata13	2	0.25958	0	0.498	0.149
Slc4a8	2	0.259003	0	0.399	0.066
Dram1	2	0.254205	0	0.451	0.182
G0s2	2	0.343671	1.48577e-295	0.375	0.075
Anxa2	2	0.370449	6.95455e-287	0.469	0.198
Arhgef6	2	0.372785	7.95928e-281	0.498	0.263
Elmo1	2	0.334353	6.93406e-271	0.778	0.551
Elk3	2	0.319686	2.49568e-261	0.531	0.346
Dok3	2	0.334382	6.01151e-260	0.466	0.236
Trps1	2	0.2674	3.09217e-257	0.432	0.175
Ccdc125	2	0.339929	1.3146e-246	0.514	0.333
Casp1	2	0.299482	6.34963e-245	0.423	0.14
Cdk6	2	0.275303	1.84516e-243	0.897	0.761
Cd81	2	0.346647	5.75795e-238	0.672	0.575
Kctd1	2	0.293877	6.54343e-220	0.438	0.231
Asap1	2	0.269866	5.12815e-218	0.862	0.744
Zeb2	2	0.323938	6.99694e-207	0.837	0.756
Cd27	2	0.300283	3.45044e-206	0.488	0.332
1700020L24Rik	2	0.322376	4.31169e-190	0.413	0.185
L3mbtl3	2	0.290647	1.37434e-186	0.484	0.331
H2-DMa	2	0.265143	1.21536e-181	0.456	0.272
Tmem176b	2	0.451284	2.16158e-175	0.506	0.355
Plppr3	2	0.32314	2.30813e-175	0.383	0.095
Cd300a	2	0.321385	4.51011e-174	0.381	0.06
Cebpb	2	0.397796	6.48084e-174	0.632	0.562
Atrnl1	2	0.302971	2.37457e-155	0.574	0.471
Rnf220	2	0.299058	5.87573e-153	0.65	0.529
Hsd17b1	2	0.262827	1.83446e-149	0.376	0.102
Rab27a	2	0.328354	6.7394e-138	0.45	0.287
Plcg2	2	0.305117	6.05007e-137	0.425	0.274
Dach1	2	0.297913	7.33837e-137	0.605	0.475
Stap1	2	0.317796	7.26488e-132	0.416	0.22
Spns3	2	0.305475	4.57283e-129	0.379	0.164
Cd9	2	0.256199	9.91005e-123	0.363	0.14
Hist1h2bc	2	0.310755	4.33356e-117	0.485	0.364
Cd34	2	0.340118	4.15259e-114	0.316	0.061
Rab31	2	0.29576	4.6364e-113	0.578	0.497
Tpd52	2	0.298721	1.96138e-105	0.438	0.317
Tmem176a	2	0.309218	1.21638e-97	0.383	0.219
Fkbp11	2	0.275321	1.1281e-96	0.398	0.252
Tspan5	2	0.263062	9.02851e-82	0.496	0.42
Fos	2	0.321916	1.46466e-81	0.373	0.192
Pecam1	2	0.253332	3.96343e-59	0.361	0.184
Trerf1	2	0.281598	8.02103e-20	0.522	0.533
Milr1	2	0.264983	5.95734e-17	0.324	0.161
Mcpt8	3	2.21575	0	0.992	0.062
Tyrobp1	3	1.714	0	0.983	0.246
Ccl91	3	1.47503	0	0.932	0.119
Cyp11a1	3	1.2503	0	0.884	0.032
Ccl3	3	1.10399	0	0.71	0.017
Jazf1	3	0.834816	0	0.869	0.051
S100a6	3	0.834779	0	0.888	0.068
Il7r	3	0.823118	0	0.853	0.023
Trf	3	0.807157	0	0.896	0.084
Lilr4b	3	0.770036	0	0.861	0.001
Gpr183	3	0.674279	0	0.853	0.11
Adamtsl1	3	0.537645	0	0.871	0.086
Tmem150b	3	0.505115	0	0.882	0.157
Il6ra	3	0.475459	0	0.88	0.166
Mir99ahg	3	0.402808	0	0.876	0.1
Itgam	3	0.332171	0	0.863	0.074
Sytl3	3	0.320525	0	0.766	0.024
Serpinb2	3	0.319686	0	0.828	0.005
Ms4a6c1	3	0.317781	0	0.888	0.226
Casp11	3	0.314047	0	0.869	0.154
Hk31	3	0.296512	0	0.888	0.139
Gm15581	3	0.266888	0	0.824	0.041
Gm41335	3	0.256494	0	0.865	0.078
Cpa3	3	1.73737	1.37942e-304	0.996	0.415
Klk8	3	0.495112	2.14272e-304	0.851	0.128
Fgd41	3	0.270186	6.45537e-295	0.842	0.168
Exoc3l2	3	0.557526	7.12087e-294	0.896	0.171
Ltb	3	0.375558	2.71499e-288	0.846	0.08
Cd631	3	1.48101	2.54535e-285	0.973	0.319
Ifitm1	3	1.75579	4.11539e-282	0.9	0.046
Fcer1g1	3	1.63534	7.5162e-279	0.95	0.157
Parp81	3	0.366363	3.58087e-267	0.89	0.213
Pecam11	3	0.783646	2.33506e-261	0.88	0.19
Cd200r3	3	1.45796	8.34322e-260	0.952	0.302
Dgkg1	3	0.985883	1.87838e-255	0.894	0.188
Cebpd1	3	0.279362	3.49845e-254	0.892	0.216
Igsf61	3	0.346883	2.0445e-253	0.878	0.232
Fcgr31	3	0.959387	2.83507e-245	0.911	0.303
F630028O10Rik1	3	0.511385	3.07668e-245	0.909	0.257
Runx1	3	0.865479	3.69192e-241	1	0.857
Fxyd51	3	1.40335	1.70003e-240	0.932	0.238
Hdc	3	1.28066	1.21751e-239	0.988	0.576
Fos1	3	0.475711	3.44411e-233	0.869	0.198
Emb1	3	0.720253	2.68895e-228	0.892	0.255
Cd521	3	0.832052	1.29284e-226	0.927	0.286
Arhgap151	3	0.996434	9.19329e-224	0.988	0.683
Clnk	3	0.61566	7.77544e-222	0.857	0.1
Tm6sf11	3	0.540663	1.1168e-217	0.886	0.189
Kcnq5	3	1.23818	4.85782e-208	0.896	0.195
Anxa21	3	1.00491	1.41498e-206	0.921	0.211
Hk21	3	0.823017	1.46776e-206	0.959	0.505
Gm2a1	3	0.795421	1.8323e-205	0.888	0.153
Itga2b	3	0.79993	1.36803e-204	0.888	0.146
Lat2	3	1.29326	1.64885e-201	0.873	0.124
Fcer1a	3	1.16783	1.22524e-199	0.911	0.343
St8sia6	3	0.427336	1.29717e-198	0.842	0.17
Glipr11	3	0.781722	4.01011e-198	0.911	0.216
Prss34	3	1.60229	3.96972e-197	0.824	0.024
Lgals11	3	1.08635	4.78328e-197	0.915	0.379
Cfp1	3	0.451151	1.15298e-196	0.826	0.212
Cask1	3	0.624436	2.30154e-196	0.884	0.373
Nkg71	3	1.0388	1.97373e-194	0.898	0.217
Stat4	3	0.593252	1.71873e-192	0.82	0.133
Sell1	3	0.843313	2.27986e-192	0.884	0.273
Gas7	3	0.49134	1.31432e-191	0.861	0.12
Nfkbia	3	0.962303	1.44831e-187	0.923	0.296
Rhob1	3	0.33844	4.89191e-178	0.849	0.177
Nrxn11	3	0.42506	1.76955e-174	0.844	0.219
Ldlrad4	3	0.321817	3.37803e-170	0.869	0.255
Ppm1h1	3	0.558902	1.26734e-169	0.859	0.348
Cd691	3	0.548152	1.01264e-167	0.778	0.131
Syne1	3	1.02092	1.57798e-166	0.946	0.428
Hcst1	3	0.822628	1.181e-164	0.855	0.239
Lyz21	3	0.39505	8.25127e-161	0.842	0.238
Wls1	3	0.399588	1.24764e-159	0.849	0.234
Coro2a	3	0.721431	4.15995e-159	0.894	0.261
Plac82	3	1.05645	2.12084e-158	0.946	0.367
Idh11	3	0.325301	1.82974e-155	0.867	0.332
Elk31	3	0.491884	5.46035e-153	0.853	0.355
Cdyl2	3	0.358258	5.05151e-151	0.815	0.199
Flnb	3	0.781209	1.37304e-148	0.869	0.28
Tec	3	0.846741	4.37073e-144	0.952	0.459
AW112010	3	0.450143	2.14775e-143	0.865	0.354
Fut8	3	1.00056	5.26494e-139	0.89	0.645
Cdh1	3	0.299605	1.0877e-138	0.288	0.034
Lmo4	3	0.901062	8.55989e-138	0.919	0.606
Lgals3	3	1.13623	7.68548e-134	0.718	0.072
Kctd11	3	0.339884	8.6685e-134	0.824	0.241
Adgrl2	3	0.369225	7.19972e-132	0.749	0.088
Csrp3	3	0.996335	2.80562e-123	0.797	0.384
Pfkfb31	3	0.331068	1.73123e-118	0.849	0.271
Trps11	3	0.74054	3.90054e-118	0.737	0.188
Tmsb10	3	0.713433	2.21819e-116	0.886	0.646
Tmcc3	3	0.637235	4.18685e-116	0.888	0.544
Pam	3	0.262836	6.85316e-114	0.861	0.225
Apoe1	3	0.722869	6.37324e-112	0.977	0.766
Ddx58	3	0.275142	1.77897e-111	0.863	0.423
Hist1h2bc1	3	0.332585	7.8928e-111	0.876	0.368
St8sia4	3	0.54908	1.83898e-109	0.828	0.259
Angpt1	3	1.03738	5.15525e-106	0.795	0.322
Arhgef61	3	0.370772	5.91065e-102	0.759	0.275
Fli11	3	0.765292	2.06364e-99	0.884	0.473
Slfn2	3	0.34377	1.12547e-98	0.766	0.28
Edem31	3	0.694607	2.67611e-91	0.932	0.597
Satb1	3	0.591334	4.44527e-89	0.633	0.05
Ano6	3	0.428739	6.76931e-89	0.921	0.54
Fgfr2	3	0.477229	6.70125e-88	0.902	0.333
Emid1	3	0.275742	1.81877e-86	0.857	0.379
Cd811	3	0.267907	7.44708e-82	0.911	0.579
Slc9a9	3	0.812896	8.38204e-80	0.645	0.084
1700006J14Rik	3	0.333101	1.47366e-79	0.851	0.32
Kansl1l	3	0.261018	2.21537e-78	0.873	0.37
Chn2	3	0.56141	7.13029e-78	0.925	0.434
Inpp4b	3	0.87152	8.46222e-78	0.763	0.373
Gata21	3	0.424132	2.35098e-76	0.911	0.865
Jun1	3	0.810502	6.48457e-76	0.71	0.188
Gab21	3	0.513924	3.12262e-75	0.956	0.725
Fam129a	3	0.890186	1.11903e-74	0.749	0.419
Cd91	3	1.13632	4.1212e-74	0.707	0.151
Xpc1	3	0.420215	6.19727e-74	0.797	0.357
Tnfaip81	3	0.656451	1.46792e-73	0.786	0.453
Myo1f1	3	1.03333	5.74402e-72	0.68	0.144
Cd531	3	0.822996	4.87234e-70	0.676	0.165
Serpinb1a1	3	0.903481	8.73693e-70	0.672	0.225
Elmo11	3	0.549638	5.18258e-68	0.942	0.564
Csf2rb	3	0.971354	2.48246e-67	0.707	0.262
Ripor21	3	0.555158	2.20821e-62	0.824	0.573
Igf1r	3	0.781403	8.42458e-59	0.73	0.52
Specc1	3	0.504705	3.31313e-56	0.913	0.546
Morrbid	3	0.685811	9.22198e-56	0.705	0.304
Vim1	3	0.758124	9.80547e-56	0.705	0.335
Tmem131l	3	0.258603	6.74589e-53	0.793	0.332
Trim44	3	0.257868	1.56023e-51	0.853	0.393
Zbtb20	3	0.653029	8.71498e-51	0.739	0.502
Ap3s11	3	0.544737	1.07195e-50	0.78	0.713
Carmil1	3	0.285638	7.03087e-50	0.614	0.132
Plek	3	0.763059	3.7293e-48	0.697	0.429
Hgf	3	1.02686	1.25354e-46	0.654	0.195
Gpr34	3	0.406778	2.33834e-45	0.367	0.007
Cmtm71	3	0.56306	8.22255e-45	0.757	0.487
Ctsg2	3	0.721	2.07335e-42	0.757	0.456
Neat1	3	0.639652	1.29258e-41	0.712	0.368
Rnase12	3	0.386819	4.67801e-41	0.324	0.087
Gramd1b1	3	0.276026	4.6823e-39	0.905	0.56
Arsb1	3	0.295012	2.98797e-38	0.311	0.417
Cd300a1	3	0.467739	7.96035e-38	0.336	0.081
Lrmda1	3	0.547721	5.40559e-36	0.782	0.705
Ikzf11	3	0.381588	1.01511e-32	0.846	0.766
Skap1	3	0.343564	2.72283e-32	0.664	0.344
Slc24a3	3	0.752278	9.4552e-31	0.649	0.354
Ncf11	3	0.386789	2.21229e-30	0.338	0.133
Cd200r1	3	0.883878	4.40394e-30	0.631	0.187
Rgs21	3	0.576672	1.02623e-29	0.629	0.242
Anxa11	3	0.867048	1.39768e-28	0.633	0.213
2610307P16Rik	3	0.374377	6.74161e-25	0.332	0.179
Atxn11	3	0.306008	3.84613e-23	0.888	0.77
Basp1	3	0.446522	2.67147e-22	0.349	0.106
Alox51	3	0.487448	1.85839e-21	0.66	0.445
Scin	3	0.305655	3.48822e-20	0.276	0.091
Gzmb	3	0.471399	5.39218e-20	0.535	0.015
Ikzf21	3	0.478064	1.78885e-19	0.666	0.484
Emilin2	3	0.793622	3.34293e-17	0.583	0.253
Stap11	3	0.375351	3.91038e-17	0.349	0.233
Ssbp2	3	0.358085	4.1592e-17	0.77	0.64
S100a111	3	0.392538	1.72283e-15	0.658	0.365
Dok31	3	0.52505	1.75248e-15	0.585	0.25
Atp8b41	3	0.69083	1.06144e-14	0.581	0.227
Maml3	3	0.514445	4.13634e-14	0.637	0.528
L3mbtl31	3	0.384982	1.11041e-13	0.618	0.339
Diaph2	3	0.451018	3.24732e-13	0.662	0.451
Limd21	3	0.452048	2.46998e-12	0.635	0.491
Csgalnact1	3	0.346815	2.50785e-12	0.338	0.133
Rab441	3	0.650178	4.54519e-12	0.602	0.369
E330020D12Rik	3	0.454323	1.62888e-11	0.369	0.037
Atp8a2	3	0.693349	4.40067e-11	0.544	0.167
Igfbp7	3	0.269848	4.806e-11	0.473	0.014
Spns31	3	0.438653	3.21918e-10	0.535	0.176
Pde3b	3	0.270737	1.54133e-09	0.328	0.145
Napsa1	3	0.717106	5.77523e-09	0.558	0.152
Pde7b	3	0.481043	7.08651e-09	0.407	0.068
Pstpip11	3	0.455832	1.64777e-08	0.355	0.15
Adgrg31	3	0.404052	3.85072e-08	0.369	0.163
Ptprc1	3	0.569488	1.00614e-07	0.571	0.295
Prdx51	3	0.314668	1.0672e-07	0.71	0.704
Ccr1	3	0.518925	1.87031e-07	0.413	0.006
Rbpms	3	0.545301	2.55924e-07	0.571	0.337
Trerf11	3	0.473912	5.08614e-07	0.71	0.53
Pim1	3	0.533283	1.65247e-06	0.591	0.552
Rab27a1	3	0.415064	6.16382e-06	0.388	0.298
Meis1	3	0.280624	1.02755e-05	0.4	0.208
Gstm11	3	0.334966	0.000143106	0.398	0.273
Runx21	3	0.479485	0.00064045	0.467	0.249
Tulp3	3	0.253476	0.00486077	0.423	0.374
Arid5b1	3	0.520062	0.00563372	0.4	0.137
Traf3ip31	3	0.323211	0.0106201	0.338	0.071
Tbc1d4	3	0.431918	0.0156019	0.407	0.234
Cst71	3	0.398783	0.0247081	0.469	0.323
Cebpb1	3	0.523768	0.0523257	0.641	0.566
Ets1	3	0.58614	1	0.508	0.205
Nedd9	3	0.639651	1	0.467	0.17
4930519L02Rik	3	0.393333	1	0.419	0.111
Rcsd11	3	0.387499	1	0.369	0.142
Milr11	3	0.301515	1	0.419	0.171
Cdk19	3	0.283265	1	0.429	0.407
Il18rap	3	0.546948	1	0.469	0.022
Cd79a	4	1.8395	0	0.996	0.046
Igll1	4	1.73486	0	0.949	0.008
Vpreb3	4	1.65682	0	0.992	0.005
Pax5	4	1.21067	0	0.929	0.003
Mzb1	4	1.20586	0	0.898	0.013
Gfra1	4	1.13392	0	0.941	0
Lef1	4	1.11343	0	0.851	0.003
Il7r1	4	0.981547	0	0.843	0.027
Id3	4	0.960007	0	0.933	0.07
Akap12	4	0.907422	0	0.906	0.067
Hmgn3	4	0.84809	0	0.898	0.043
Rapgef5	4	0.832659	0	0.886	0.037
1700027J07Rik	4	0.789413	0	0.925	0.007
Cd19	4	0.729262	0	0.8	0.003
Pkib	4	0.6789	0	0.894	0.074
Slamf7	4	0.676223	0	0.894	0.002
Uaca	4	0.674368	0	0.596	0
Slamf6	4	0.657096	0	0.596	0.003
Ly86	4	0.493818	0	0.871	0.049
Ablim1	4	0.471588	0	0.894	0.063
Mmp11	4	0.449349	0	0.878	0.037
Lsp1	4	0.428523	0	0.886	0.075
Ifi206	4	0.408808	0	0.886	0.018
Ptprm	4	0.406588	0	0.871	0.123
Igkc	4	0.401077	0	0.878	0.057
Gpat3	4	0.399941	0	0.78	0.011
Mmrn1	4	0.355732	0	0.878	0.025
Evl	4	0.292541	0	0.867	0.073
Rgs3	4	0.291308	0	0.871	0.071
Mrap	4	0.261224	0	0.863	0.017
1700025G04Rik	4	0.46376	1.94e-301	0.882	0.066
Ighm	4	1.38209	4.05803e-298	0.941	0.082
Pcp4l11	4	0.67923	1.91015e-283	0.886	0.112
Ebf1	4	2.18676	1.46562e-279	1	0.059
Pou2af1	4	0.488607	1.00952e-277	0.635	0
Mir99ahg1	4	0.344702	1.12321e-271	0.863	0.104
Fmnl2	4	0.431299	5.40883e-271	0.882	0.103
Cd180	4	0.350063	6.82688e-268	0.894	0.093
Cecr2	4	0.820735	8.72226e-258	0.769	0.015
Ctss	4	0.416923	1.67091e-232	0.894	0.119
Irf8	4	0.802062	2.6111e-222	0.882	0.12
Vpreb2	4	0.624411	8.7408e-222	0.573	0
Mef2c1	4	1.45502	7.57777e-211	0.992	0.195
Il12a	4	0.437241	8.66679e-197	0.867	0.104
H2-Aa	4	0.266661	1.02895e-194	0.875	0.2
Cobll1	4	0.52641	3.18656e-194	0.89	0.124
Apbb2	4	0.656953	2.69729e-189	0.906	0.081
Pde2a	4	1.08077	4.46849e-180	0.855	0.092
Dntt	4	1.19327	3.7749e-178	0.863	0.096
Cnn3	4	0.730171	1.08466e-169	0.929	0.267
Cd79b1	4	1.51372	1.15365e-169	0.973	0.174
Milr12	4	0.267489	1.19698e-168	0.871	0.17
Siglecg1	4	0.685516	5.73747e-167	0.906	0.171
Cd532	4	0.302899	1.91212e-165	0.886	0.167
Pecam12	4	0.814018	3.6603e-165	0.906	0.193
Eya1	4	0.2764	1.71292e-155	0.886	0.274
Tcf7l2	4	1.02113	4.69386e-154	0.953	0.276
Blnk	4	1.28258	1.97806e-153	0.945	0.417
Hip1	4	0.347891	9.41581e-149	0.855	0.2
Pou2f21	4	0.561155	4.41852e-146	0.906	0.189
Chchd10	4	1.26414	6.50823e-142	0.973	0.69
Rasgrp21	4	1.15611	4.38448e-140	0.957	0.188
Gimap6	4	0.895588	5.77559e-140	0.933	0.331
Bfsp2	4	0.918144	1.75042e-138	0.925	0.26
Bach2	4	1.50456	1.37814e-137	0.925	0.139
Tnfrsf19	4	0.283786	1.27383e-135	0.278	0.03
Ifi27l2a	4	1.12101	8.27478e-135	0.945	0.493
Parp82	4	0.261802	3.8431e-134	0.878	0.216
Cd74	4	0.38011	1.85612e-132	0.89	0.368
Vpreb1	4	1.29254	8.29581e-130	0.871	0.147
Skap11	4	0.362497	8.78049e-128	0.875	0.345
Ldlrad31	4	0.352588	3.54327e-126	0.878	0.274
Pde3b1	4	0.66189	4.16619e-126	0.922	0.143
Cdkn1a	4	0.354457	7.48725e-126	0.855	0.199
Dok32	4	0.351179	2.79047e-123	0.886	0.25
Cd812	4	0.994006	3.1819e-120	0.961	0.58
Plekhm3	4	0.279044	5.45075e-118	0.875	0.323
Tmsb101	4	0.984621	9.38672e-116	0.961	0.646
2610307P16Rik1	4	1.0549	5.86145e-113	0.871	0.177
Cmah	4	0.323736	1.9222e-111	0.898	0.224
Prkcb1	4	0.965322	1.78651e-105	0.824	0.164
Phlpp1	4	0.519548	2.48095e-104	0.898	0.343
Cd2ap	4	0.411569	4.28383e-103	0.89	0.429
Sell2	4	0.312854	1.09806e-102	0.89	0.276
Scd1	4	0.284189	7.2765e-102	0.878	0.44
Pimreg	4	0.398231	2.23395e-96	0.89	0.239
Maml2	4	0.715252	5.23937e-96	0.953	0.357
Plcg21	4	0.358337	1.18323e-95	0.886	0.282
Aff11	4	0.849395	1.19854e-94	0.965	0.519
Jun2	4	0.575556	3.5055e-94	0.89	0.189
Elk32	4	0.531697	2.69031e-93	0.882	0.357
L3mbtl32	4	0.274936	1.8126e-92	0.886	0.339
Hist1h2ab	4	0.283385	1.25471e-88	0.89	0.313
Rin31	4	0.27355	1.6536e-87	0.863	0.164
Nedd91	4	1.05055	1.02883e-86	0.835	0.17
Pik3ap1	4	0.867191	1.20568e-84	0.737	0.124
Cd522	4	1.11831	2.25782e-84	0.847	0.289
Parpbp	4	0.374068	5.12314e-84	0.906	0.369
Abhd17b1	4	0.609429	9.66509e-83	0.929	0.394
Mctp11	4	0.280709	5.85982e-80	0.859	0.247
Hist1h1a	4	0.377064	1.19651e-78	0.914	0.432
Kcnq51	4	1.02642	2.06533e-77	0.835	0.199
Tmcc1	4	0.626706	1.30294e-76	0.945	0.567
Mgst11	4	0.258534	7.51225e-75	0.765	0.198
Eml41	4	0.511477	5.76722e-74	0.922	0.337
Lmnb11	4	0.631658	1.45216e-71	0.961	0.703
Fxyd52	4	0.51726	9.95214e-71	0.91	0.241
Dmac2l	4	0.263359	1.70146e-68	0.871	0.347
H2-Ab1	4	0.458936	4.10016e-68	0.922	0.427
Rcsd12	4	0.892253	4.97946e-68	0.804	0.141
Tspan51	4	0.353145	4.9882e-68	0.898	0.423
Arl5c	4	0.581792	1.01358e-67	0.663	0.057
Hmgn21	4	0.76127	3.44026e-66	0.871	0.59
Ncoa1	4	0.359885	1.14227e-65	0.91	0.367
Atp1b1	4	0.415229	1.39392e-64	0.624	0.05
Gfra2	4	0.698041	1.28819e-60	0.69	0.04
Mgat51	4	0.630801	5.82981e-59	0.949	0.452
Cplx2	4	0.760933	1.26203e-57	0.78	0.313
Pclaf1	4	0.659676	5.28707e-57	0.855	0.769
Tiam11	4	0.517063	2.05391e-56	0.922	0.505
Limd22	4	0.509702	2.83593e-55	0.937	0.491
AW1120101	4	0.425092	7.78669e-55	0.902	0.356
Cd24a	4	0.589979	1.67134e-54	0.894	0.74
Elovl6	4	0.818728	6.29906e-53	0.788	0.446
Ccne2	4	0.363214	2.84988e-51	0.918	0.571
Hist1h1c	4	0.26572	8.33217e-50	0.89	0.387
Hist1h2bj	4	0.299216	8.51575e-50	0.902	0.413
Fkbp1a1	4	0.793331	5.08253e-49	0.78	0.462
H2afy1	4	0.481098	1.80264e-46	0.902	0.751
Wdfy4	4	0.693018	3.48408e-46	0.761	0.305
Knstrn	4	0.345187	7.07677e-46	0.902	0.437
Hist1h4i	4	0.393823	3.37122e-45	0.941	0.512
Prc11	4	0.532286	3.64398e-45	0.941	0.63
Cdca2	4	0.317021	6.60893e-45	0.914	0.486
Arhgap152	4	0.549559	2.94453e-44	0.937	0.685
Lockd1	4	0.511224	6.08976e-42	0.973	0.717
Ttk	4	0.294241	1.02644e-41	0.914	0.48
Cpq	4	0.309988	1.47223e-41	0.918	0.528
Fgfr21	4	0.277359	4.60727e-40	0.894	0.335
Ckap2	4	0.308336	8.19125e-40	0.914	0.534
Napsa2	4	0.282938	1.94447e-39	0.702	0.153
Bcar3	4	0.270747	8.17118e-39	0.286	0.073
Maml31	4	0.468962	2.45243e-38	0.945	0.527
Nusap11	4	0.505226	2.53072e-38	0.965	0.705
Tuba1c	4	0.43784	5.141e-38	0.929	0.584
Elmo12	4	0.549854	1.66831e-37	0.843	0.566
Arl6ip1	4	0.420626	2.75638e-35	0.925	0.817
Hmgn11	4	0.423891	3.07714e-35	0.965	0.8
AW554918	4	0.269521	1.45506e-34	0.922	0.517
Zbtb201	4	0.508596	2.0977e-34	0.886	0.503
Prkce	4	0.455719	3.42343e-34	0.859	0.472
Itpkb	4	0.312836	4.3139e-33	0.925	0.489
Sox41	4	0.757773	1.95905e-32	0.698	0.223
Hirip31	4	0.37012	5.72325e-31	0.945	0.673
Myef2	4	0.332773	6.16599e-31	0.91	0.509
Magi11	4	0.263214	1.45349e-30	0.918	0.615
Csgalnact11	4	0.731314	1.67832e-30	0.655	0.132
Rras2	4	0.45207	8.52057e-30	0.639	0.08
Clspn1	4	0.341475	1.26091e-29	0.925	0.632
Ripor22	4	0.418001	2.57962e-27	0.969	0.574
Ifi301	4	0.313453	1.73126e-26	0.918	0.569
Tpd521	4	0.386269	2.00799e-26	0.686	0.324
Bin11	4	0.630919	3.03978e-26	0.675	0.166
Tcf4	4	0.548471	3.2325e-26	0.753	0.527
Kif111	4	0.462299	3.4453e-26	0.855	0.641
Sgo2a	4	0.296345	4.52519e-25	0.792	0.416
Aim2	4	0.280111	8.25156e-25	0.698	0.246
Hivep2	4	0.692038	1.49664e-24	0.686	0.329
H2afx1	4	0.422148	1.34519e-23	0.847	0.743
Plk1	4	0.296673	6.53164e-23	0.91	0.565
Arl15	4	0.370761	1.3268e-22	0.945	0.65
Tbc1d5	4	0.318245	2.83812e-22	0.945	0.692
Hist1h4d1	4	0.302712	1.27952e-21	0.945	0.705
Rsph9	4	0.335654	1.26095e-20	0.353	0.031
Knl11	4	0.294552	1.73547e-20	0.941	0.635
Rrm2	4	0.4587	3.68206e-20	0.784	0.704
Traf3ip32	4	0.520454	2.16311e-19	0.537	0.072
Dleu21	4	0.372271	2.39925e-19	0.898	0.686
Tmem131l1	4	0.43524	4.0427e-19	0.706	0.334
Ikzf12	4	0.313498	5.97154e-19	0.965	0.766
AI506816	4	0.304109	1.65961e-18	0.929	0.701
Cdk191	4	0.500633	3.62357e-18	0.714	0.406
Hist1h1e1	4	0.340395	4.58178e-18	0.918	0.623
Vim2	4	0.54023	2.22919e-16	0.639	0.337
Spc241	4	0.275201	3.45634e-16	0.961	0.733
Hist1h1b1	4	0.366829	5.48094e-16	0.929	0.719
Pcna	4	0.291532	1.02924e-15	0.953	0.759
Rad51b	4	0.268812	2.08282e-15	0.902	0.655
Smc21	4	0.29415	1.05943e-14	0.906	0.758
Cmtm72	4	0.360541	1.40168e-14	0.792	0.488
Lgals12	4	0.409053	1.40838e-14	0.659	0.383
Hist1h2ap1	4	0.401142	3.39291e-13	0.776	0.715
Rnase121	4	0.332561	4.10397e-13	0.345	0.088
BC0350441	4	0.651108	1.30062e-12	0.588	0.195
Hist1h2ae1	4	0.499843	1.44738e-12	0.729	0.602
Brip1	4	0.268066	2.01832e-12	0.839	0.511
Top2a1	4	0.311988	7.99635e-12	0.886	0.845
Ppp1r16b	4	0.382199	1.0321e-11	0.506	0.028
Enpep	4	0.41737	1.05417e-11	0.498	0.014
Pfkfb32	4	0.530753	5.45084e-11	0.58	0.275
Phactr21	4	0.280766	2.0862e-10	0.333	0.245
Alpl	4	0.428054	1.76349e-09	0.376	0.027
Cenpf1	4	0.408094	4.56022e-09	0.722	0.561
Lpp	4	0.684593	4.58546e-09	0.592	0.226
Unc93b11	4	0.605526	1.8468e-08	0.62	0.371
Gm37065	4	0.334949	1.82789e-07	0.408	0.013
Epb41l4b	4	0.418576	3.14649e-07	0.392	0.04
Ifi209	4	0.285092	1.18929e-06	0.353	0.271
Cdk1	4	0.332766	1.87177e-06	0.722	0.67
Gm4258	4	0.612854	3.72004e-06	0.549	0.241
Marcks	4	0.264962	4.06959e-06	0.549	0.147
Ets11	4	0.472141	5.72385e-06	0.569	0.207
Dennd5b	4	0.278195	3.36587e-05	0.357	0.21
Plac83	4	0.320382	6.45995e-05	0.667	0.371
Ncapd21	4	0.255835	0.000127578	0.78	0.642
Kansl1l1	4	0.372521	0.00100269	0.631	0.374
Cdca31	4	0.252695	0.0013137	0.722	0.681
Neil31	4	0.382159	0.00248472	0.655	0.58
Ckap51	4	0.31003	0.00250353	0.682	0.642
Adgrl21	4	0.55262	0.0165731	0.482	0.093
Marcksl1	4	0.476049	0.01773	0.553	0.395
Camk2d	4	0.371484	0.0452111	0.553	0.175
Cd931	4	0.38514	0.0700287	0.4	0.112
Bok	4	0.357701	0.257988	0.4	0.018
Tacc3	4	0.296978	0.400173	0.62	0.609
Gphn	4	0.295655	0.477101	0.631	0.594
Pde4b	4	0.537266	0.521457	0.537	0.328
Fgf13	4	0.411983	0.666486	0.4	0.032
Tpm4	4	0.442501	1	0.49	0.068
Arpp21	4	0.250599	1	0.506	0.124
Hdac9	4	0.312346	1	0.341	0.279
Scmh1	4	0.362323	1	0.576	0.388
Zfp608	4	0.35717	1	0.545	0.385
Kif23	4	0.262041	1	0.596	0.479
Plbd1	5	1.22237	0	0.719	0.02
Klrk1	5	0.884632	0	0.556	0.009
Slamf71	5	0.757169	0	0.594	0.005
Xcl1	5	0.725704	0	0.331	0.003
Gm15987	5	0.68422	0	0.531	0.007
Rnd3	5	0.623199	0	0.462	0
Ifi211	5	0.536562	0	0.519	0.007
Clec9a	5	0.49435	0	0.512	0.002
Ifi205	5	0.446601	0	0.325	0
Klri2	5	0.348824	0	0.394	0.002
Il2rb	5	0.48581	4.41031e-298	0.275	0.003
Batf3	5	0.790622	6.79342e-291	0.494	0.006
Ppfia4	5	0.573397	4.9016e-214	0.525	0.026
Nrp1	5	0.489455	5.92315e-213	0.475	0.022
Ms4a4c	5	0.581025	1.91318e-212	0.431	0.007
Ciita	5	0.977074	4.56362e-212	0.706	0.061
Ctsh	5	1.19492	1.8656e-198	0.744	0.067
Ly861	5	0.957687	4.18638e-169	0.637	0.051
Lsp11	5	1.39816	3.22625e-156	0.812	0.077
Ust	5	0.5029	2.80282e-154	0.494	0.036
Mpeg1	5	0.76072	2.49251e-150	0.575	0.046
Shtn1	5	0.633711	6.94034e-145	0.481	0.006
Ipcef1	5	0.658103	1.01548e-135	0.575	0.059
H2-Eb1	5	1.82744	7.12601e-119	0.806	0.163
Ppp1r16b1	5	0.365938	4.98033e-113	0.456	0.03
Cd523	5	1.89731	3.98758e-111	0.975	0.29
1700025G04Rik1	5	0.855622	7.29574e-109	0.656	0.068
H2-Aa1	5	1.89164	2.34171e-104	0.806	0.202
Cdk14	5	0.70685	4.71662e-102	0.588	0.073
Apba1	5	0.720776	1.799e-101	0.544	0.04
Ctss1	5	1.21201	5.29238e-101	0.762	0.121
Fcer1g2	5	1.57756	1.843e-98	0.944	0.162
Ptpro	5	0.383741	8.77122e-98	0.456	0.043
Ncr1	5	0.609697	5.68922e-96	0.312	0.027
Tmsb102	5	1.49398	2.02193e-92	0.981	0.647
Irf81	5	1.26826	1.39107e-91	0.694	0.123
Flt3	5	0.737279	1.54153e-83	0.575	0.092
Tyrobp2	5	1.43221	3.36582e-83	0.919	0.251
Gimap4	5	0.597885	1.43802e-80	0.25	0.013
Ckb	5	0.806343	2.99729e-79	0.594	0.08
Alcam1	5	1.09419	4.78361e-79	0.619	0.102
Cd741	5	2.17259	1.38072e-77	0.856	0.369
Ahnak	5	0.839725	8.63719e-75	0.619	0.064
Ptprc2	5	1.2464	9.52162e-73	0.875	0.296
Ccl6	5	0.334041	1.56615e-72	0.431	0.032
Lrrk2	5	0.487874	4.78851e-70	0.462	0.06
Fmnl21	5	0.834697	5.09379e-68	0.6	0.105
Aif1	5	0.739701	3.32879e-67	0.55	0.089
Pkib1	5	0.557084	6.07506e-63	0.512	0.077
Rbm47	5	0.671001	1.32717e-58	0.544	0.058
Klf4	5	0.442615	2.71185e-57	0.462	0.081
Evl1	5	0.730436	9.92627e-57	0.531	0.075
Ighm1	5	0.882509	9.33018e-56	0.594	0.085
March1	5	0.53922	1.98142e-55	0.462	0.052
H2-Ab11	5	1.61859	3.04566e-55	0.812	0.428
Gm2682	5	0.707219	2.85207e-53	0.262	0.027
Tbc1d9	5	0.548164	1.16234e-52	0.525	0.126
Cd300c2	5	0.309832	3.45005e-52	0.319	0.028
Ifitm6	5	0.272762	1.17298e-51	0.319	0.011
Cd1801	5	0.560421	3.65941e-50	0.519	0.096
Arhgap153	5	0.811776	5.90077e-50	0.919	0.686
Gm26740	5	0.871397	9.67079e-50	0.675	0.199
Parp83	5	1.11212	1.78045e-48	0.681	0.218
Plekho1	5	0.790557	2.89087e-48	0.625	0.192
Unc93b12	5	1.0359	3.04081e-48	0.75	0.371
Pld4	5	0.744827	6.24987e-48	0.5	0.089
Cd160	5	0.36705	2.44543e-47	0.25	0.018
Cd7	5	0.812125	1.01222e-46	0.519	0.03
Gm36723	5	0.565954	2.0049e-46	0.425	0.058
Fxyd53	5	0.981147	1.35819e-45	0.738	0.243
Srgap3	5	0.580001	4.44951e-45	0.488	0.086
Mndal	5	0.993287	5.03826e-45	0.787	0.485
Gm2a2	5	0.838492	2.87937e-44	0.631	0.159
Pid1	5	0.515063	1.28273e-43	0.406	0.066
Ltb1	5	0.702059	6.85485e-43	0.519	0.086
Cst31	5	1.0611	3.94854e-41	0.869	0.788
Anxa22	5	0.960188	7.90897e-41	0.656	0.217
Jaml	5	0.501525	9.89016e-41	0.344	0.017
Slc9a91	5	0.884748	1.22557e-40	0.556	0.088
Bach21	5	0.965247	3.3203e-40	0.625	0.141
Vim3	5	0.981495	5.7605e-40	0.731	0.337
Zfp366	5	0.303718	1.50774e-39	0.338	0.019
Ccl5	5	1.20015	8.74672e-39	0.512	0.101
Wfdc17	5	0.496244	9.78956e-39	0.444	0.071
Elmo13	5	0.767546	1.13135e-38	0.844	0.567
Epsti1	5	1.08458	1.54785e-38	0.719	0.373
Stk39	5	0.414518	1.31531e-37	0.35	0.049
H2-DMb1	5	0.913475	4.36725e-36	0.637	0.252
Mef2c2	5	0.848911	5.70295e-36	0.606	0.198
Myo1f2	5	0.928729	6.9112e-36	0.631	0.148
Dock101	5	0.516379	1.09105e-35	0.919	0.832
Ifi203	5	1.04876	1.47005e-35	0.7	0.39
Dpp4	5	0.664258	1.66167e-35	0.631	0.211
Napsa3	5	1.02256	3.33242e-35	0.619	0.154
H2-DMa1	5	1.05892	3.67844e-35	0.669	0.284
Ms4a6b1	5	0.522925	3.86803e-35	0.481	0.116
Grap2	5	0.67942	3.52409e-34	0.581	0.207
S100a61	5	0.93608	7.6392e-34	0.519	0.075
Ccr2	5	0.872702	1.41942e-32	0.55	0.183
S100a112	5	0.814315	1.76146e-32	0.725	0.367
H2-DMb2	5	0.575662	1.86172e-32	0.425	0.058
Ifi302	5	0.922295	2.11787e-32	0.781	0.57
Gpr1831	5	0.761234	5.58399e-32	0.5	0.116
Cers61	5	0.755092	5.69081e-32	0.588	0.227
Bin12	5	0.544189	6.98641e-32	0.531	0.167
Ms4a6c2	5	0.963938	2.40397e-31	0.594	0.231
Nfkbia1	5	0.646853	2.45386e-30	0.656	0.301
Gpr141	5	0.309305	1.82237e-29	0.319	0.043
Arhgap261	5	0.680949	3.02683e-29	0.619	0.327
Tm6sf12	5	0.561709	3.25365e-29	0.544	0.195
Nrg21	5	0.307389	1.03266e-28	0.456	0.151
Fgr	5	0.54389	3.67173e-28	0.456	0.095
Cfp2	5	0.889415	3.7999e-28	0.575	0.217
Lgals31	5	0.893173	3.95431e-28	0.494	0.077
Nedd4l	5	0.514556	6.32255e-28	0.55	0.234
Fgd2	5	0.63564	1.55531e-27	0.525	0.176
Ppm1h2	5	0.784643	1.68647e-27	0.619	0.352
Emb2	5	0.693737	3.33253e-27	0.581	0.26
Camk1d1	5	0.759152	1.56459e-26	0.769	0.614
Id21	5	0.795327	1.26688e-25	0.762	0.626
Trps12	5	0.528626	1.42199e-25	0.5	0.192
Mctp12	5	0.893895	6.56831e-25	0.575	0.249
Kynu	5	0.414763	1.20306e-24	0.344	0.023
Cd533	5	0.747621	3.40187e-24	0.531	0.169
Tmem176a1	5	0.571764	1.4136e-22	0.506	0.23
Glipr12	5	0.623722	2.97191e-22	0.544	0.221
Rin32	5	0.467189	4.58833e-22	0.462	0.166
Coro2a1	5	0.61716	4.66212e-21	0.556	0.266
Ifi2091	5	0.394669	4.95742e-21	0.519	0.271
Arid5b2	5	0.445088	1.83484e-20	0.444	0.139
Atp10a	5	0.305685	3.91694e-20	0.45	0.212
Hdac91	5	0.881696	5.23119e-18	0.544	0.278
Utrn	5	0.515627	5.95777e-18	0.613	0.358
Gsn	5	0.697323	7.03859e-18	0.438	0.117
Rcsd13	5	0.564145	7.614e-18	0.425	0.143
Plac84	5	0.746893	1.91763e-17	0.669	0.372
AW1120102	5	1.07158	5.76261e-17	0.581	0.358
Il10ra	5	0.476414	2.73153e-16	0.344	0.025
Marcks1	5	0.627149	6.6453e-16	0.469	0.148
Elk33	5	0.565089	1.49214e-15	0.537	0.359
Zbtb202	5	0.610811	1.57513e-15	0.656	0.504
Lat21	5	0.39611	5.86904e-15	0.419	0.13
Pglyrp11	5	0.362825	6.33532e-15	0.506	0.29
Clec12a1	5	0.5121	8.78303e-15	0.525	0.281
BC0350442	5	0.575911	1.11985e-14	0.481	0.196
Slc25a41	5	0.54615	1.6163e-14	0.481	0.284
H2afy2	5	0.456071	1.70394e-14	0.744	0.752
Card11	5	0.702068	1.97326e-14	0.431	0.083
Olfm1	5	0.354284	1.32293e-13	0.5	0.293
Siglecg2	5	0.367272	2.72113e-13	0.419	0.174
Etv61	5	0.436242	3.32462e-13	0.781	0.698
Prkcb2	5	0.487858	3.55822e-13	0.431	0.167
Samhd1	5	0.554673	8.63309e-13	0.688	0.552
Tnfaip82	5	0.455998	2.73023e-12	0.625	0.456
Mob3b	5	0.448891	3.46485e-12	0.55	0.419
Cask2	5	0.360391	7.37143e-12	0.525	0.378
Atp8b42	5	0.575143	9.54171e-12	0.5	0.229
Ncf12	5	0.422156	1.04587e-11	0.425	0.134
Raph1	5	0.447142	1.68085e-11	0.431	0.184
Ms4a4b	5	0.796423	2.13334e-11	0.356	0.047
Anxa12	5	0.545497	3.74183e-11	0.475	0.216
Iqgap2	5	0.489535	3.78593e-11	0.656	0.556
Vav31	5	0.746579	4.03862e-11	0.525	0.294
Dleu22	5	0.426508	7.14549e-11	0.731	0.687
Pou2f22	5	0.479723	7.75745e-11	0.425	0.192
Plekhm31	5	0.689015	9.18771e-11	0.506	0.326
Cd244a	5	0.357331	9.50623e-11	0.312	0.039
Nedd92	5	0.452193	1.2306e-10	0.419	0.172
Chd71	5	0.292028	2.04945e-10	0.456	0.319
Rab7b	5	0.315249	2.56368e-10	0.35	0.08
Spata131	5	0.252137	2.97197e-10	0.388	0.174
Neat11	5	0.300064	4.80806e-10	0.556	0.37
Aim21	5	0.495679	5.35596e-10	0.444	0.248
Ubash3b	5	0.487767	5.5647e-10	0.444	0.221
Milr13	5	0.254453	7.04635e-10	0.381	0.173
Lyz22	5	0.431718	8.5364e-10	0.394	0.244
Runx22	5	0.578018	9.57256e-10	0.45	0.25
Rgs22	5	0.531842	1.20025e-09	0.462	0.245
St8sia41	5	0.551747	1.42789e-09	0.469	0.263
Il6st	5	0.365915	2.25566e-09	0.362	0.097
Hivep21	5	0.49751	2.5922e-09	0.512	0.33
Ccnd1	5	0.489945	3.66911e-09	0.4	0.145
Kmo	5	0.42802	3.72637e-09	0.381	0.121
Trerf12	5	0.723622	4.81181e-09	0.588	0.532
Cd300a2	5	0.42064	8.05416e-09	0.362	0.083
S100a4	5	0.730627	9.49861e-09	0.344	0.035
Tmem176b1	5	0.589211	1.0251e-08	0.506	0.366
Prkch	5	0.629332	1.15675e-08	0.469	0.297
Pde4b1	5	0.274441	1.33308e-08	0.469	0.328
Setbp1	5	0.57383	2.52899e-08	0.294	0.007
Dock81	5	0.293473	2.952e-08	0.756	0.728
Slfn21	5	0.547689	2.98e-08	0.462	0.284
Klrd1	5	0.648942	4.67919e-08	0.312	0.008
Wdfy41	5	0.655143	8.53549e-08	0.456	0.307
Galnt7	5	0.321372	1.34422e-07	0.331	0.153
Kctd12	5	0.5276	1.39095e-07	0.362	0.075
Maml21	5	0.418723	1.40448e-07	0.494	0.359
Eml42	5	0.445487	6.55226e-07	0.475	0.34
Tpm41	5	0.408679	7.30283e-07	0.331	0.069
Lpp1	5	0.626893	7.39313e-07	0.431	0.227
Plcg22	5	0.530542	7.99732e-07	0.444	0.285
Ncf41	5	0.373992	9.86732e-07	0.369	0.165
Clnk1	5	0.390384	1.47529e-06	0.331	0.107
App1	5	0.335938	1.84983e-06	0.456	0.369
Itpr11	5	0.442395	1.98317e-06	0.725	0.751
Inpp4b1	5	0.47143	2.76751e-06	0.519	0.377
Tbc1d41	5	0.300162	2.94849e-06	0.381	0.236
Basp11	5	0.272864	4.00275e-06	0.319	0.108
Fos2	5	0.346468	4.8739e-06	0.362	0.204
Itgam1	5	0.288081	1.16844e-05	0.319	0.081
Sell3	5	0.535068	1.17202e-05	0.456	0.278
Tbxas1	5	0.379337	1.4668e-05	0.575	0.473
Ncoa11	5	0.498902	1.49305e-05	0.481	0.369
Ikzf13	5	0.338387	7.15583e-05	0.706	0.767
Bcl2	5	0.577145	7.94143e-05	0.394	0.254
Diaph21	5	0.412428	0.000108363	0.537	0.453
Pstpip12	5	0.435371	0.000119809	0.362	0.152
Arhgef62	5	0.453114	0.000149265	0.438	0.279
Plek1	5	0.391945	0.000261638	0.519	0.431
Cd2ap1	5	0.501015	0.000338282	0.5	0.431
Hk22	5	0.412006	0.000385595	0.562	0.509
Phactr22	5	0.610874	0.000463136	0.412	0.245
Fli12	5	0.376217	0.000476364	0.55	0.477
Hck1	5	0.475223	0.000496241	0.331	0.081
Jun3	5	0.523264	0.000731833	0.388	0.192
Slc9a7	5	0.442043	0.000739607	0.438	0.335
Pecam13	5	0.507854	0.000970697	0.394	0.196
Ldlrad41	5	0.268161	0.000980789	0.356	0.261
Fndc3a1	5	0.330589	0.00101334	0.531	0.489
Limd23	5	0.411524	0.00106753	0.537	0.493
Cd92	5	0.335256	0.00121936	0.331	0.155
Lrba	5	0.505921	0.00137523	0.544	0.529
Ifi27l2a1	5	0.549819	0.00210237	0.537	0.495
Arhgap5	5	0.37248	0.00221483	0.438	0.377
Tpd522	5	0.409617	0.00312033	0.419	0.325
Il6ra1	5	0.432004	0.00506562	0.362	0.173
Csf2ra1	5	0.268135	0.00734083	0.312	0.231
Cmtm73	5	0.337	0.009018	0.556	0.489
Lgals13	5	0.510062	0.0433896	0.431	0.384
Ctnnd2	5	0.393563	0.0730316	0.275	0.013
Gria31	5	0.260366	0.0825106	0.206	0.36
Dscam	5	0.638628	0.0934957	0.288	0.009
Immp2l	5	0.439581	0.101664	0.5	0.479
Trim441	5	0.256952	0.151247	0.438	0.397
Tox	5	0.731743	0.198908	0.275	0.021
Stat1	5	0.354848	0.237238	0.594	0.594
Rgs10	5	0.275535	0.301641	0.494	0.463
Pik3ap11	5	0.506609	0.402936	0.35	0.126
Tmem131l2	5	0.294652	0.707974	0.388	0.336
Nkg72	5	0.566073	0.91543	0.281	0.223
Zfp516	5	0.366698	1	0.288	0.079
Ifngr11	5	0.407838	1	0.412	0.376
Gm42581	5	0.304883	1	0.312	0.242
Tmcc11	5	0.327912	1	0.506	0.569
Slc4a1	6	0.729191	0	0.935	0.012
Gm867	6	0.461406	0	0.935	0.044
Mkx	6	0.320951	7.54481e-211	0.822	0.053
F930017D23Rik	6	0.25749	1.45247e-96	0.935	0.216
Hectd2	6	0.306542	4.10983e-88	0.925	0.154
Hba-a2	6	2.0296	1.54341e-72	0.991	0.203
Hba-a1	6	1.90899	8.6895e-70	1	0.51
5430401H09Rik	6	0.788049	4.88311e-67	0.944	0.396
Hbb-bs	6	2.45471	6.14654e-67	0.963	0.157
St3gal6	6	0.462999	1.10126e-66	0.944	0.37
March3	6	0.975341	2.90238e-61	0.991	0.451
Sox6	6	1.47013	9.93063e-57	0.944	0.279
Cd24a1	6	0.861556	1.00622e-55	0.991	0.74
Rprm	6	0.340818	4.01347e-54	0.916	0.248
Nebl	6	0.725581	5.4811e-52	0.953	0.522
Hbb-bt	6	2.11949	3.41067e-51	0.916	0.324
Trim30d	6	0.318203	6.0702e-51	0.935	0.401
Blvrb1	6	0.523256	2.75598e-47	1	0.934
C77080	6	0.305565	2.32071e-44	0.897	0.207
Cldn131	6	0.985515	2.77225e-44	0.991	0.734
Gda1	6	0.692966	2.94786e-44	0.963	0.535
Alas2	6	0.877297	3.9973e-42	0.766	0.113
Oasl2	6	0.350624	1.3017e-41	0.944	0.521
Sh3d19	6	0.346617	2.76054e-40	0.925	0.375
Oas2	6	0.371202	3.03011e-40	0.935	0.539
Xaf1	6	0.545252	1.10592e-39	0.944	0.488
Pde4b2	6	0.256248	2.2887e-39	0.935	0.327
Shroom4	6	0.259422	2.41457e-39	0.925	0.47
Pim11	6	0.988361	4.44347e-39	0.972	0.551
Gm43154	6	0.267689	3.86049e-37	0.953	0.394
Mgll	6	0.660424	6.94185e-37	0.953	0.468
Atg4a	6	0.714538	4.11443e-36	0.944	0.435
Svip1	6	0.80267	1.93967e-34	0.953	0.623
Ppard	6	0.332866	7.15677e-33	0.935	0.505
Cst6	6	0.409262	7.78149e-33	0.935	0.534
Ifi27l2a2	6	0.595414	9.96213e-32	0.888	0.495
Shld2	6	0.367941	3.05856e-31	0.925	0.434
Slc22a23	6	0.480012	4.97463e-31	0.963	0.53
Trim30a	6	0.499492	5.56196e-31	0.953	0.556
Abca3	6	0.400525	7.83069e-31	0.944	0.565
Tbxas11	6	0.821932	3.21377e-30	0.963	0.472
Acp5	6	0.377247	3.44468e-30	0.944	0.56
Tspan331	6	0.851583	1.49461e-29	0.907	0.679
Isg201	6	0.533031	4.30471e-28	0.963	0.654
Isg15	6	0.768819	2.21915e-26	0.916	0.633
Csf2rb1	6	1.0298	4.70641e-26	0.785	0.265
Cd200r31	6	0.908894	4.99365e-26	0.832	0.307
Aqp1	6	0.376556	6.03953e-26	0.944	0.627
Epb411	6	0.766357	8.2272e-25	0.972	0.675
Irf7	6	0.356823	1.2127e-24	0.944	0.608
Rgs12	6	0.338295	1.3448e-24	0.944	0.546
Trappc9	6	0.561088	1.59487e-24	0.963	0.471
Rhag1	6	0.464929	1.71491e-24	0.953	0.673
Snca1	6	0.66531	2.49185e-24	0.991	0.759
Tpk1	6	0.294499	2.53952e-24	0.935	0.412
Hipk21	6	0.690551	9.94834e-23	0.972	0.69
Psd31	6	0.550083	5.95176e-22	0.963	0.633
Ikzf22	6	0.74229	6.00538e-22	0.879	0.484
Dbx2	6	0.294374	8.70866e-22	0.701	0.104
Cdc25b1	6	0.719549	7.60204e-21	0.907	0.492
Rhd1	6	0.690546	7.70154e-20	0.972	0.702
Slc25a211	6	0.646928	1.77342e-19	0.981	0.742
Grap21	6	0.707162	2.5213e-19	0.757	0.207
Tfrc1	6	0.688524	2.71779e-19	0.972	0.741
Gypa1	6	0.523443	3.0837e-19	0.963	0.629
St7	6	0.694764	2.99139e-18	0.916	0.547
Specc11	6	0.751774	8.88194e-18	0.804	0.549
Kat6b	6	0.547228	9.46126e-18	0.925	0.554
Zg161	6	0.340505	9.70051e-18	0.944	0.518
Pkhd1l1	6	0.550976	1.02181e-17	0.879	0.469
Alkbh81	6	0.430465	1.90952e-17	0.953	0.574
Neat12	6	0.982778	1.18653e-16	0.738	0.37
Id22	6	0.353529	5.78053e-15	0.963	0.626
Msi21	6	0.563528	1.24328e-14	1	0.776
Agpat41	6	0.42131	2.69969e-14	0.963	0.681
Mkrn11	6	0.578393	2.78902e-14	0.991	0.813
Zfp8001	6	0.449111	1.80304e-13	0.991	0.719
Lpin21	6	0.409276	3.33567e-13	0.963	0.604
Glrx51	6	0.387369	6.98983e-13	0.972	0.86
Alox52	6	0.510983	1.86083e-12	0.907	0.446
Atxn12	6	0.52404	3.6383e-12	1	0.771
Lmna1	6	0.4157	4.48897e-12	0.944	0.633
Arhgef121	6	0.375584	9.23051e-11	0.963	0.617
Ubac11	6	0.34315	1.20111e-10	0.944	0.634
Ank11	6	0.363568	1.55909e-10	0.953	0.703
Syne11	6	0.610796	4.81454e-10	0.738	0.432
Eif2ak2	6	0.261309	1.10409e-09	0.963	0.643
Ppm1e1	6	0.370983	2.51054e-09	0.963	0.625
P2rx7	6	0.254319	4.14133e-09	0.28	0.244
Cpox1	6	0.450619	5.77069e-09	0.972	0.786
Gata22	6	0.416254	6.59738e-09	0.981	0.865
Bmp2k	6	0.703173	8.49195e-09	0.71	0.468
Ddx3x	6	0.258934	1.39083e-08	0.944	0.611
Garem11	6	0.365934	2.26846e-08	0.879	0.486
Klf11	6	0.426283	6.76831e-08	0.991	0.813
Ctse	6	0.52808	9.14458e-08	0.776	0.463
Ssbp21	6	0.414449	1.0409e-07	0.953	0.64
Kel1	6	0.356826	1.56929e-07	0.963	0.7
Usp6nl	6	0.421094	2.54185e-07	0.832	0.513
Ermap1	6	0.346896	5.0975e-07	0.991	0.786
Clcn3	6	0.577033	2.02872e-06	0.813	0.589
Pstpip2	6	0.583746	1.99339e-05	0.664	0.443
Bbs9	6	0.252222	4.46896e-05	0.71	0.306
Atp8a11	6	0.339412	0.000123918	0.766	0.766
Ptprj1	6	0.312524	0.000126939	0.85	0.513
Itpr21	6	0.544898	0.000326206	0.682	0.638
Myo1d1	6	0.287704	0.000420135	0.972	0.767
Evi5	6	0.625057	0.00100955	0.71	0.611
Plcl21	6	0.306485	0.00305503	0.972	0.719
Daam11	6	0.425042	0.00397012	0.804	0.655
Col5a11	6	0.284282	0.0078019	0.972	0.708
Itpr12	6	0.332068	0.0132398	0.935	0.75
Pip5k1b	6	0.293331	0.0201378	0.972	0.689
Gsg1l	6	0.900695	0.0314146	0.589	0.315
Dleu23	6	0.28593	0.0359999	0.916	0.687
Samhd11	6	0.638677	0.175358	0.626	0.553
Ankrd33b	6	0.259402	0.1947	0.374	0.373
Cradd	6	0.269971	0.78164	0.355	0.383
Slc16a10	6	0.505304	1	0.617	0.647
Cpd1	6	0.345414	1	0.757	0.63
Bcas3	6	0.542492	1	0.57	0.454
E330020D12Rik1	6	0.442325	1	0.393	0.039
Ddc	6	0.389794	1	0.533	0.12
Rps6ka2	6	0.544655	1	0.579	0.37
Rnf180	6	0.3469	1	0.383	0.286

## Sheet: Table S8
Supplemental Table 8. Marker genes across cluster c0, c1 and c2 with wilcoxon rank-sum p value < 1e-50 and absolute fold change ≥ 2
cluster c0						cluster c1						cluster c2
gene name	mean cluster c0	mean cluster c1+ c2	FoldChange(cluster c0/c1+c2)	p value		gene name	mean cluster c1	mean cluster c0+ c2	FoldChange(cluster c1/c0+c2)	p value		gene name	mean cluster c2	mean cluster c0+ c1	FoldChange(cluster c2/c0+c1)	p value
Mboat2	0.3047	0.0168524	18.0805	0		Tcf15	0.457986	0.0126206	36.2888	1.00958e-183		Fxyd5	0.450122	0.0277294	16.2327	0
Tmem56	0.25355	0.0284321	8.91775	0		Cadm1	0.710423	0.0203181	34.965	4.44418e-291		Siglecf	0.291646	0.0266182	10.9566	0
C2cd4a	0.497242	0.0699514	7.10839	0		Epha7	0.245562	0.00936454	26.2226	4.63599e-57		Vim	0.939274	0.110649	8.48875	0
Cd24a	0.645761	0.0911982	7.08085	0		Pax6	0.298313	0.0154252	19.3394	1.02172e-88		Tmem273	0.394673	0.0480969	8.2058	0
Rhag	0.466164	0.0696464	6.6933	0		Rarres1	0.551659	0.0309891	17.8017	3.05032e-245		Lat2	0.242857	0.0312979	7.75951	1.96367e-197
Aqp1	0.339527	0.054478	6.23238	0		Hoxa7	0.258912	0.014907	17.3685	2.4715e-72		Myct1	0.227693	0.0300245	7.58359	1.91742e-232
Car7	0.16406	0.0264547	6.20157	4.03085e-229		Cap2	0.292466	0.0197259	14.8265	8.58433e-83		Serpinb1a	0.413628	0.0556083	7.43824	0
Cldn13	0.642089	0.132492	4.84625	0		Fam178b	0.281944	0.0218124	12.9259	4.05597e-67		Cpa3	2.34542	0.31702	7.39832	0
Sphk1	0.269254	0.0616787	4.36543	0		Slc6a20a	0.376975	0.0303095	12.4375	1.56145e-120		Bach2	0.25368	0.0344033	7.37373	4.35179e-234
Asns	0.414501	0.0973612	4.25736	0		Rbfox1	0.720485	0.0649311	11.0962	3.83099e-281		Angpt1	1.17043	0.161357	7.25367	0
Acp5	0.239768	0.0564954	4.24403	0		Hba-a2	1.17362	0.118108	9.93684	6.4471e-303		Ptprcap	0.90683	0.13676	6.6308	0
Ank1	0.627543	0.154192	4.06988	0		Nmnat2	0.406382	0.046589	8.7227	8.88917e-114		Muc13	0.502404	0.0761902	6.59408	0
Abca3	0.238073	0.0591498	4.02493	0		Hbb-bs	0.690326	0.0801695	8.61083	1.41866e-75		Rab37	0.249002	0.0379813	6.55591	3.88996e-294
Slc22a4	0.180989	0.0453184	3.99372	1.99504e-213		Wnt2	0.540472	0.0703937	7.67784	1.45078e-197		Fcer1a	1.90126	0.294024	6.46634	0
Chchd10	0.60196	0.151085	3.98425	0		Ackr1	0.315677	0.0447654	7.05179	4.19383e-67		Ccl17	0.244813	0.0455292	5.37707	1.8775e-253
Rnf128	0.172546	0.0483602	3.56793	1.58856e-173		Kazald1	0.328893	0.0477487	6.888	2.0797e-82		Kcnq5	0.345284	0.0642689	5.37249	7.57936e-283
Snca	0.785325	0.220574	3.56036	0		Nav2	0.881764	0.129899	6.7881	0		Cd200r4	0.292787	0.0562773	5.20258	3.43876e-299
Cebpb	0.188003	0.0530104	3.54654	1.75351e-216		Cpne7	0.235205	0.0347977	6.75922	5.85555e-46		Gmfg	1.29934	0.249879	5.19987	0
Armcx2	0.188681	0.0537361	3.51124	3.05424e-220		Paqr4	0.202493	0.0320558	6.31687	6.11358e-35		Dok2	0.238244	0.0461167	5.16611	7.18008e-236
Svip	0.325798	0.0957506	3.40256	0		Ift57	0.223661	0.0359565	6.22031	1.02702e-39		Zyx	0.326893	0.0642205	5.09017	0
Cst6	0.201584	0.0611158	3.2984	1.34646e-209		Lhfp	0.429181	0.0728155	5.89409	2.74717e-114		Ctla2a	0.693393	0.137085	5.05812	0
Osbpl3	0.230155	0.0713234	3.22692	9.25209e-276		Sox6	2.33412	0.396737	5.88329	0		Gm15657	0.310645	0.0632046	4.9149	5.22798e-292
Cd81	0.216487	0.0696845	3.10668	1.01946e-223		Carmil1	0.278394	0.049709	5.60048	6.38603e-55		Sla	0.218045	0.0454889	4.79336	1.68479e-191
Tfrc	0.753478	0.243897	3.08933	0		Bahcc1	0.200881	0.0363986	5.51892	1.68182e-32		Redrum	0.240908	0.0519561	4.63675	6.28628e-180
Rgs10	0.209057	0.0678883	3.07942	3.21751e-208		Med12l	0.748105	0.135651	5.51493	3.32385e-272		Lpcat2	0.499715	0.108528	4.60446	0
Stard10	0.408893	0.13321	3.06954	0		Auts2	1.56773	0.287089	5.46078	0		Cd200r3	0.611012	0.137603	4.44039	0
Minpp1	1.43997	0.475696	3.02709	0		Hba-a1	2.88864	0.566393	5.10006	0		Tespa1	0.543118	0.125096	4.3416	0
Rgs12	0.270636	0.0960625	2.81729	0		Phlda3	0.321434	0.0660893	4.86364	1.5482e-65		Cmtm7	1.23206	0.288729	4.26718	0
Ublcp1	0.179699	0.0650502	2.76247	6.81779e-181		Tmod1	0.521568	0.109293	4.7722	9.32994e-164		Meis1	0.317572	0.0749516	4.23702	1.52154e-206
Tns3	0.197746	0.0723823	2.73197	1.29486e-210		Camk2d	0.467899	0.0996144	4.6971	1.43392e-118		Sox5	0.505977	0.121924	4.14992	0
Ccne1	0.277085	0.10438	2.65457	4.06408e-267		Shf	0.228585	0.0521968	4.3793	4.34132e-38		Cst7	0.5156	0.124736	4.13354	0
Rhd	0.609714	0.234202	2.60337	0		Itga9	0.511508	0.120201	4.25543	8.44446e-130		Slc18a2	0.819139	0.198555	4.12551	0
Oasl1	0.220771	0.0853761	2.58587	7.23584e-209		Olfm1	0.86082	0.203859	4.22263	2.71723e-281		Prkg1	0.780531	0.18996	4.10891	0
Mfsd4a	0.279567	0.108309	2.5812	0		Paqr9	0.61474	0.148899	4.12857	3.90246e-192		Ptprc	0.30191	0.076669	3.93784	3.24846e-221
Bicd1	0.183601	0.0725605	2.53032	2.51921e-154		Anxa2	0.433814	0.106758	4.06351	1.47533e-88		Auts2	0.596552	0.152847	3.90292	0
Mt2	0.197701	0.0797857	2.47791	1.48927e-94		Gm15915	1.15701	0.284945	4.06046	0		Slc7a8	1.1136	0.288583	3.85887	0
Bag2	0.241781	0.098333	2.4588	1.94203e-237		Rom1	0.678008	0.172573	3.92881	9.33532e-200		Tnfaip8l2	0.336302	0.0875874	3.83962	0
Aars	0.295253	0.121333	2.43341	0		Il9r	0.316448	0.0807943	3.91671	4.10381e-56		Ramp1	0.564506	0.151725	3.72058	0
Lmna	0.475973	0.196303	2.42469	0		P2ry14	0.361777	0.0932487	3.8797	3.85502e-75		S100a11	0.458986	0.134497	3.41261	0
Mkrn1	1.06076	0.438002	2.42181	0		Gcnt2	1.11453	0.292737	3.80729	0		Ppp1r18	0.347313	0.101856	3.40984	0
Slc40a1	0.23786	0.0987551	2.40859	1.51283e-236		Prnp	0.807347	0.213045	3.78956	1.0465e-236		Mdga1	0.34718	0.102763	3.37844	9.2243e-308
Ppard	0.159624	0.0665806	2.39746	8.89716e-125		Rcsd1	0.323815	0.0859167	3.76894	8.126e-58		Inpp4b	0.992684	0.297821	3.33316	0
P4htm	0.152368	0.0638977	2.38456	2.74148e-115		Lrrc8d	0.330157	0.08871	3.72176	7.66651e-55		Il2rg	0.317347	0.095754	3.31419	6.99515e-277
Paqr9	0.237515	0.100685	2.35898	2.28677e-246		Prkg1	1.48012	0.398101	3.71795	0		Thsd4	0.278192	0.0840442	3.31007	2.105e-163
Mgll	0.274321	0.116301	2.35872	2.99835e-248		Cytip	0.31805	0.0866657	3.66984	1.90155e-58		Mxd4	0.308172	0.0933256	3.30212	3.1569e-174
Rtp4	0.212207	0.0909908	2.33218	4.79552e-145		Gas7	0.303253	0.0838045	3.61858	6.92904e-47		Plxdc2	0.400239	0.121452	3.29545	0
Fads2	0.385162	0.167044	2.30575	0		Gm17590	0.334276	0.0937153	3.56693	3.27794e-42		Cd84	0.295269	0.0896869	3.29222	5.33177e-226
Tnfaip2	1.13562	0.492735	2.30473	0		Bin1	0.232047	0.0651465	3.56193	3.03368e-32		Dpp4	0.350611	0.108457	3.23271	0
Lrrc42	0.407019	0.177871	2.28828	0		Galnt7	0.32658	0.0930994	3.50787	4.8739e-56		Cd63	0.308249	0.0955638	3.22559	5.35421e-136
Zfp808	0.347299	0.15371	2.25944	0		Bmp7	0.297794	0.0850412	3.50175	3.23909e-53		Stk10	0.19353	0.062	3.12146	8.98926e-109
Dnajc25	0.214157	0.0949283	2.25599	4.12946e-189		Aim2	0.543987	0.157199	3.46049	1.53853e-100		Gm973	0.255457	0.082216	3.10715	4.35688e-121
6030468B19Rik	0.336136	0.149099	2.25445	0		Runx2	0.653334	0.190956	3.42138	1.01447e-174		Mitf	0.239369	0.0776666	3.08201	4.35508e-102
Ccne2	0.322262	0.14331	2.2487	4.15167e-253		Unc5cl	0.240709	0.0725217	3.31914	1.90468e-28		Acap1	0.342942	0.112668	3.04382	0
Chpt1	0.294815	0.131293	2.24548	1.33979e-276		Mdga1	0.623409	0.189566	3.2886	1.01517e-147		Fam189b	0.250874	0.0831974	3.0154	3.55952e-153
Ubac1	0.57041	0.254132	2.24454	0		Pag1	0.469449	0.143164	3.27911	2.15699e-96		Ubash3b	0.329137	0.10939	3.00883	2.65199e-241
Rnf157	0.190422	0.0852548	2.23356	3.56707e-140		Slc17a9	0.239293	0.0739948	3.23391	1.00642e-26		Tsc22d3	0.22282	0.0744235	2.99395	3.71483e-103
Zdhhc14	0.31084	0.139715	2.22482	1.12042e-294		Pde3b	0.246559	0.0770694	3.19919	3.87865e-28		Fgfr2	0.638451	0.213864	2.98532	0
Med4	0.65799	0.295755	2.22478	0		Klf5	0.314582	0.0986488	3.18891	5.48206e-48		Lat	0.730951	0.249264	2.93244	0
Slc22a23	0.246355	0.110764	2.22415	1.02158e-228		Ptms	0.290556	0.091269	3.18351	3.85779e-40		Cnn2	0.353101	0.121913	2.89634	3.31412e-274
Wdr60	0.224458	0.100961	2.22321	5.69858e-198		Redrum	0.378249	0.122847	3.07902	3.68179e-65		Rab27b	0.393742	0.137545	2.86264	0
Agpat4	0.547572	0.246919	2.21762	0		Lxn	1.06768	0.348234	3.06598	0		Cited2	0.906795	0.318261	2.84922	0
Traf4	0.143218	0.0646673	2.21469	3.2974e-94		Tnrc18	0.277935	0.0925122	3.00431	1.91843e-35		Erg	0.539577	0.193737	2.7851	0
Nmt1	0.886016	0.404125	2.19243	0		Ncoa3	0.5472	0.182876	2.99219	3.15562e-119		Grap2	0.26598	0.0959872	2.771	4.50931e-122
Snhg9	0.263039	0.12006	2.19089	8.11689e-227		Plpp1	0.820152	0.275788	2.97385	5.54482e-234		Med12l	0.256493	0.0927153	2.76646	7.20376e-155
Pdcd11	0.684895	0.316334	2.1651	0		Tspan5	0.399578	0.134857	2.96299	9.18e-62		Anxa5	0.438382	0.158633	2.7635	0
Gypa	0.39284	0.182974	2.14697	0		Haao	0.250993	0.0853827	2.93963	8.58272e-31		Runx2	0.331342	0.120052	2.75999	7.50207e-258
Hsph1	0.457965	0.213712	2.14291	0		Fgfr2	1.07583	0.366764	2.93329	7.97994e-271		St8sia4	0.237452	0.0860813	2.75846	3.04074e-100
Shkbp1	0.310017	0.145359	2.13277	7.09613e-303		Ubash3b	0.550192	0.188788	2.91434	4.15677e-107		Prnp	0.374527	0.136754	2.73868	1.17777e-249
Dtwd1	0.211113	0.0990497	2.13138	9.16072e-172		Dapk2	0.480116	0.166038	2.89161	7.18214e-92		Arhgef18	0.321852	0.118697	2.71155	4.0942e-189
Ccdc137	0.225365	0.105771	2.13069	3.17749e-185		Coro2a	0.477456	0.166071	2.87501	5.22161e-84		2610035D17Rik	0.242495	0.089471	2.71032	6.00925e-102
Gemin6	0.190202	0.0894075	2.12736	8.02983e-139		Acsl1	0.242091	0.0846817	2.85883	7.93742e-22		Arhgap15	1.7071	0.630985	2.70545	0
Slc25a21	0.945165	0.445104	2.12347	0		Lat	1.21056	0.423551	2.85812	0		Rnase6	0.317821	0.118052	2.69221	6.18373e-199
Pde8a	0.222566	0.104869	2.12234	3.53733e-161		Rab27b	0.649654	0.230203	2.8221	2.11159e-142		Bin2	0.299421	0.111864	2.67665	3.20914e-191
Scly	0.300961	0.142891	2.10623	4.4889e-285		Inpp4b	1.56002	0.555427	2.80868	0		P2rx4	0.632492	0.237695	2.66094	0
1110008P14Rik	0.425743	0.202832	2.09899	0		Dpp4	0.551555	0.19807	2.78464	1.50425e-100		Far2	0.515731	0.194486	2.65177	0
Slc31a1	0.273732	0.130427	2.09874	1.31222e-242		Svil	0.64831	0.233533	2.77609	2.86959e-139		Rnf125	0.201394	0.0761857	2.64346	9.59638e-90
Ifrd2	0.58827	0.280868	2.09447	0		Arhgap5	0.28051	0.101101	2.77454	8.1895e-33		Pam	0.230889	0.0873665	2.64276	1.52976e-120
Ica1	0.198351	0.0947611	2.09317	9.36402e-146		Ankrd33b	0.488154	0.176646	2.76346	1.29351e-90		Rnf180	0.203761	0.0773899	2.63292	2.38802e-93
Sec14l2	0.25379	0.12132	2.09189	3.80898e-215		Tjp1	0.306666	0.111553	2.74905	2.31386e-38		Itga6	0.342749	0.130559	2.62525	2.28621e-239
Nol6	0.171254	0.0818993	2.09103	3.52916e-112		Dnaja4	0.304246	0.111128	2.73781	2.77985e-36		Selenop	0.228744	0.0880575	2.59767	1.11638e-97
Ddx21	1.60912	0.770248	2.08909	0		Mgat5	1.01507	0.373118	2.72051	9.98033e-268		Crlf2	0.31957	0.124323	2.57048	2.33228e-212
Gde1	0.430162	0.206898	2.0791	0		Fcer1a	2.50061	0.925295	2.7025	0		Elovl7	0.257698	0.100595	2.56174	6.96681e-116
Ap1b1	0.47495	0.22862	2.07747	0		Mapre2	0.903563	0.336994	2.68125	2.35354e-209		Tec	0.740454	0.289384	2.55873	0
Lgals3bp	0.46108	0.22202	2.07675	0		Ociad2	0.436082	0.166328	2.62182	3.65412e-64		Ypel3	0.477779	0.187355	2.55013	0
Nmt2	0.645961	0.313478	2.06063	0		Ikzf2	1.81095	0.691846	2.61756	0		Ptpn18	0.994814	0.390556	2.54717	0
Cyb5r3	0.404828	0.196662	2.0585	0		Slc22a23	0.434652	0.167758	2.59095	7.74557e-61		Igfbp4	0.68255	0.269741	2.53039	0
Trib2	0.265826	0.12965	2.05034	1.29056e-220		Nav1	0.672366	0.260084	2.58518	1.61775e-130		Bcl2	0.208243	0.0836998	2.48798	5.3271e-90
Nfia	1.42774	0.69655	2.04974	0		Syne1	0.875556	0.341033	2.56736	6.89482e-204		Kif1b	0.599127	0.242096	2.47475	0
Isg15	0.398078	0.194226	2.04956	2.51309e-221		Bmp2k	0.970453	0.38194	2.54085	5.20995e-237		Csf2rb	0.250353	0.101678	2.46223	8.59994e-111
Cars	0.206268	0.100811	2.04608	1.9714e-149		Prkce	1.0991	0.432658	2.54034	1.57308e-292		Zfp521	0.37414	0.153645	2.4351	3.21692e-212
Mthfd2	0.455966	0.223261	2.0423	0		Sla	0.286653	0.113052	2.5356	9.25469e-31		S100a10	1.60544	0.659401	2.4347	0
Tspan32	0.549357	0.269907	2.03536	0		Garem1	1.02417	0.405257	2.52721	1.11883e-251		Rgs18	0.998745	0.410834	2.43102	0
Sppl2b	0.222165	0.109166	2.03512	9.8638e-174		Ica1	0.345972	0.138117	2.50492	2.33343e-23		Atp2a3	0.206132	0.0850856	2.42264	2.75615e-96
Armcx3	0.248553	0.122384	2.03092	4.38705e-201		Fnbp1l	0.204009	0.0831727	2.45284	3.37915e-16		Ikzf2	1.10841	0.46011	2.409	0
Fam118b	0.18312	0.0907043	2.01887	1.11898e-124		Cited2	1.32086	0.53975	2.44716	0		Plp2	0.256606	0.106523	2.40894	2.93876e-133
Podxl	0.299066	0.148198	2.01802	6.50346e-239		Bbc3	0.269198	0.110428	2.43778	1.16026e-26		Smpdl3a	0.480498	0.199594	2.40738	0
Cad	0.245112	0.121501	2.01736	1.32152e-184		Med13l	0.858066	0.353329	2.42852	5.61529e-194		Arhgap6	0.675628	0.281767	2.39783	0
Pla2g12a	0.779089	0.387407	2.01103	0		Rps6ka2	0.476705	0.197992	2.40769	6.70564e-67		Fli1	0.728031	0.305046	2.38663	0
Otud6b	0.27127	0.13539	2.00361	8.06138e-221		Ctnnal1	0.235053	0.0978071	2.40323	1.27146e-20		Sox6	0.724068	0.303931	2.38234	0
Snhg5	0.17194	0.0858728	2.00227	4.71614e-106		Rab38	0.542722	0.22755	2.38507	2.38994e-86		Enpp5	0.21869	0.0925873	2.36199	1.10137e-100
						Prkd1	0.527355	0.221714	2.37854	8.46281e-65		Gcnt2	0.489692	0.207869	2.35577	0
						Il4	0.521066	0.2212	2.35564	1.27811e-77		Gnb4	0.78741	0.33626	2.34167	0
						Map3k5	0.335354	0.14288	2.3471	3.48483e-36		Ttc7b	0.215107	0.0931392	2.30953	9.41115e-98
						Hivep2	0.46283	0.19758	2.34249	3.77707e-59		Zbtb20	0.849593	0.369896	2.29684	0
						Grap2	0.375229	0.160476	2.33822	2.86853e-36		Lcp1	0.53683	0.235405	2.28046	0
						Smox	0.318721	0.137447	2.31887	5.92211e-33		Map3k5	0.221853	0.0972849	2.28044	7.44489e-96
						Ttc7b	0.319477	0.138119	2.31306	1.29875e-33		Gch1	0.240226	0.105419	2.27878	1.20511e-101
						Meis1	0.394119	0.170937	2.30564	1.37283e-45		Otulinl	0.520682	0.229952	2.26431	0
						Ier5	0.301098	0.131205	2.29487	2.62633e-27		Tmsb10	1.27003	0.561621	2.26136	0
						Galnt10	0.396773	0.175248	2.26407	7.92233e-44		Chn2	0.718288	0.317665	2.26115	0
						Syngr1	0.924302	0.41005	2.25412	8.14972e-227		Slc24a3	0.259491	0.114975	2.25695	7.62128e-85
						Ccdc62	0.246854	0.109533	2.25369	1.35668e-15		Aff4	0.448961	0.200009	2.24471	3.77829e-254
						Hpcal1	0.210873	0.0937024	2.25046	1.94443e-14		1700006J14Rik	0.412881	0.184188	2.24162	1.10619e-147
						Far2	0.712516	0.316836	2.24885	3.55314e-124		Pdzk1ip1	0.369398	0.165376	2.23369	2.15995e-134
						Igf1r	0.617853	0.276704	2.23291	2.40905e-88		Papss2	0.397189	0.177958	2.23193	4.2513e-221
						Ctdspl	0.602576	0.27021	2.23002	3.27749e-93		Hdc	0.789278	0.356053	2.21674	0
						Flnb	0.297516	0.133494	2.22869	9.02059e-25		Dach1	0.409987	0.185357	2.21188	2.18252e-140
						Traf4	0.221075	0.099237	2.22775	1.65268e-13		Snx10	0.24928	0.112892	2.20813	1.01216e-89
						Map4k3	0.209108	0.0940988	2.22222	8.06305e-13		Rbpms	0.308159	0.140152	2.19875	2.59015e-125
						Ptp4a3	1.30954	0.59047	2.21779	0		Fbxl20	0.27192	0.12387	2.19521	1.06623e-75
						Trim47	0.255542	0.115492	2.21264	3.03958e-22		Sash3	0.343397	0.15816	2.1712	1.99509e-193
						Map7	0.393849	0.17876	2.20322	2.23883e-43		Utrn	0.491727	0.226798	2.16813	8.70387e-308
						Fam3c	1.18196	0.537699	2.19817	2.92465e-287		Txnip	1.00176	0.462847	2.16434	0
						Serpinb1a	0.439529	0.201573	2.1805	1.17161e-50		Bbs9	0.327297	0.151587	2.15913	1.15697e-129
						Bcor	0.810647	0.37333	2.17139	2.50138e-152		Smad1	0.329965	0.154854	2.13082	4.81281e-166
						Atp2a3	0.283203	0.131042	2.16116	1.53854e-24		Tgfbr2	0.206222	0.0967883	2.13065	1.58764e-59
						Specc1	0.945069	0.437876	2.1583	1.77235e-189		Tent5a	1.01317	0.476163	2.12777	0
						Chst15	0.335045	0.155401	2.15601	1.73739e-30		Dtnbp1	0.873428	0.411701	2.12151	0
						Nefh	0.476585	0.221338	2.1532	1.03474e-51		Coro1a	1.85408	0.874538	2.12007	0
						Abcb10	0.634788	0.296154	2.14344	3.51655e-105		Tnik	0.843691	0.39897	2.11467	0
						Asap2	0.234339	0.109706	2.13606	4.24025e-16		Ass1	0.497244	0.235228	2.11388	0
						Arhgap10	0.430507	0.202349	2.12754	1.24071e-48		Ripor2	1.20723	0.574518	2.10128	0
						Alad	0.561117	0.264091	2.12471	1.62959e-73		Btg1	0.25994	0.124104	2.09453	2.63009e-69
						Homer2	0.850803	0.401467	2.11924	1.84127e-148		Soat1	0.244799	0.117336	2.0863	3.91946e-76
						Rgl1	0.33513	0.158389	2.11586	2.08271e-31		Ankrd44	0.277987	0.134066	2.07351	1.68414e-106
						Pkp3	0.279718	0.1323	2.11428	3.952e-21		Cd59a	0.739879	0.356849	2.07337	0
						Pstpip2	0.594459	0.281614	2.1109	1.08188e-74		Plec	0.284219	0.137173	2.07198	1.87208e-105
						Gmpr	1.7849	0.845766	2.1104	0		Ube2d1	0.186105	0.0898638	2.07096	5.37022e-54
						Nedd9	0.221099	0.104772	2.11028	3.94306e-15		Neat1	0.426257	0.206094	2.06827	2.06298e-152
						Abcg1	0.310475	0.147227	2.10882	3.88868e-27		Tbxas1	0.560088	0.270849	2.0679	0
						Zmiz1	0.660499	0.313327	2.10802	7.00866e-103		Hhex	0.589557	0.285202	2.06716	0
						Car8	0.30402	0.144415	2.10518	1.48248e-22		Abcg1	0.2181	0.105508	2.06714	3.2498e-62
						Socs2	0.429407	0.207089	2.07354	2.30982e-45		Mfge8	0.210485	0.10251	2.0533	1.2958e-50
						Utrn	0.676297	0.326592	2.07077	3.90826e-93		Fam129a	0.325716	0.159177	2.04625	1.77309e-85
						Alox5	1.06556	0.514962	2.06919	4.51807e-208		Selplg	0.365147	0.178582	2.04471	2.56403e-179
						Tsc22d3	0.273278	0.132951	2.05547	2.18686e-21		S1pr4	0.185627	0.0908276	2.04373	3.63642e-54
						Enpp5	0.288755	0.140972	2.04832	2.84247e-22		Clec2d	0.243047	0.119604	2.0321	7.64601e-50
						Nrip1	0.768585	0.375348	2.04766	1.14193e-122		Elmo1	0.948405	0.467115	2.03034	0
						Tspan14	0.301971	0.147549	2.04658	1.48003e-22		Tmem40	0.637155	0.31437	2.02677	0
						Gga2	0.34632	0.170003	2.03714	5.0921e-28		Coro2a	0.251602	0.125376	2.00679	2.30281e-74
						Stk10	0.232237	0.114175	2.03405	2.30413e-14		Celf2	1.17549	0.587367	2.00128	0
						Zfp385a	0.249897	0.123072	2.03049	7.74241e-15
						March3	0.391401	0.193137	2.02655	2.16178e-26
						Rasa2	0.288679	0.142873	2.02053	9.84674e-20
						Nedd4l	0.217853	0.108091	2.01545	1.2281e-11
						Fry	1.27483	0.632618	2.01516	3.70939e-268
						Ass1	0.671076	0.334357	2.00706	1.99376e-96
						Vopp1	0.467639	0.233626	2.00166	1.11331e-53
						Gypa	0.555514	0.277587	2.00122	2.15595e-62

## Sheet: Table S9
Supplemental Table 9. The top 100 marker genes identified in clusters B and J, as mentioned in Figure 1E of the manuscript by Diemer, J.L. et al.
Cluster B	Cluster J	Cluster B and J
Cma1	Ccl8	Cadm1
Cpa3	Cma1	1700097N02Rik
Fcer1a	Wfdc17	Itm2c
Prnp	Ccl6	Cyba
Atp8b5	Fabp4	Lxn
Txnip	C1qa	Cd55
Serpinb1a	Retnla	Mafb
Cited4	C1qb	Junb
Tph1	Lgals3	Apobec3
Il1rl1	C1qc	Enah
Cyp11a1	Selenop	Cd200r3
Itm2c	Fcer1g	Fcgr3
Jun	Cited4	Osbpl8
Adgre5	Ctsd	Neat1
Wfdc12	Ctsb	Slc18a2
Itgb7	Sat1	Il4
Bex4	Hmox1	Cited4
Npl	Psap	Gmpr
Tubb2a	Tyrobp	Ear2
Rac2	Ctss	Cyth3
P2rx4	Cpa3	Cd5l
Ndst2	Itm2c	Txnip
Cadm1	Atp8b5	Rapsn
Slc18a2	Kit	Rabac1
Cd200r3	Txnip	Hdc
Rab27b	Cd5l	Ms4a2
Srgn	Cyp11a1	Fcer1a
Lat2	Fcgr4	Fcgr4
Hdc	Ear2	Prnp
Neat1	Fcer1a	Csf2rb
Fos	Cd63	Bri3
Alox5	Il1rl1	Adk
Id2	Tubb2a	Ccl6
Fam46a	Jun	Aif1
Capg	Klf2	Rnf128
Kit	Serpinb1a	Plgrkt
Ddit4	Prnp	Slc45a3
Adk	Tmem158	Rac2
Rnf128	Ndst2	Tyrobp
Pik3ip1	Cadm1	Laptm5
Tmem158	Ftl1	Ndst2
Tsc22d3	Lat2	Sat1
Reep5	Asph	Fabp5
Asph	Lgmn	Kit
Slc7a8	Rapsn	Klf6
Gsn	Rab27b	Ncoa4
Cyb5a	Cyba	Fosb
Msn	Bcl2a1b	Tubb2a
Frmd4a	Adgre5	Fcer1g
Plgrkt	Tsc22d3	Tsc22d3
S100a10	Vcam1	Capg
Ms4a2	Papss2	Wfdc17
Aplp2	Osbpl8	Jun
Fosb	Fabp5	Ctss
Fyb	Fth1	Tph1
Fam105a	Gngt2	Serpinb6a
Laptm5	Adk	Adgre5
Ncoa4	Serpinb6a	Bcl2a1b
Slc45a3	Bex4	Phlda1
Rnase6	Cd74	Il1rl1
Lxn	Slc7a8	Pdzk1ip1
Malat1	Bri3	Reep5
Aldh1l1	Cd68	Frmd4a
Pdzk1ip1	Comt	Slc40a1
Rfc2	Slc45a3	Sh3bgrl3
Gnb4	Frmd4a	Iqgap1
Il4	Cd200r3	Polr3gl
Cd63	Slc40a1	Ptger3
Lpcat2	Itgb7	C1qc
Papss2	Ptms	Meis2
Sh3bgrl3	Apoe	Fam105a
Jund	Fosb	Ikzf2
Tspo2	Rac2	Gm973
Phlda1	Atp6v0d2	Lpcat2
Cyba	Tph1	Tspo2
Ikzf2	Laptm5	Itgb7
Polr3gl	Malat1	Ddit4
Klf6	Pik3ip1	Rhoh
Rabac1	Aif1	Ccl8
1700097N02Rik	Sh3bgrl3	S100a10
Rhoh	Capg	Ctsb
Gm973	Msn	Aplp2
Junb	Npl	Papss2
Gmpr	Tmsb4x	Ptms
Mpped2	Fcgr3	Bhlhe40
Bhlhe40	Tecpr1	Bex4
Rgs1	Slc18a2	Cpa3
Cyth3	Fam46a	Anxa5
Csf2rb	Bod1l	Jund
Enah	Plgrkt	Aldh1l1
Meis2	Iqgap1	Wfdc12
Tespa1	Gabarap	Slc7a8
Rapsn	Srgn	Tespa1
Anxa5	Mafb	Mpped2
Apobec3	Fcna	C1qa
Bod1l	Ddit4	Fos
Tyrobp	Rnase6	Gngt2
Ptger3	Neat1	Lgals3
Bri3	Fam105a	Psap
Cd55	Tespa1	Tecpr1
		Npl
		Rgs1
		Hmox1
		Comt
		Rfc2
		C1qb
		Msn
		Fam46a
		Rnase6
		Tmem158
		Id2
		Atp6v0d2
		Vcam1
		Lgmn
		Ctsd
		Rab27b
		Atp8b5
		Selenop
		Fabp4
		Cd63
		Ftl1
		Bod1l
		Cyp11a1
		Retnla
		Cyb5a
		Fth1
		Gsn
		Cd68
		Serpinb1a
		Fcna
		Fyb
		Apoe
		Srgn
		P2rx4
		Klf2
		Cd74
		Cma1
		Alox5
		Gabarap
		Lat2
		Pik3ip1
		Gnb4
		Asph
