# Supplementary material for: CBFβ-SMMHC–driven leukemogenesis requires enhanced RUNX1-DNA binding affinity in mice
Source: J Clin Invest. 2025 Aug 5;135(19):e192923. doi: 10.1172/JCI192923 (PMC12483565; doi:10.1172/JCI192923)
Supplement: Supporting data values [file jci-135-192923-s113.xlsx]

## Sheet: Figure 1B
Top panel
		Control						Mx1-CreCbfb+/56M				Mx1-CreCbfb+/56M-ΔHABD
Raw data	Lin-	10.5	10.2	11.9	11.6	9.98	10	47.2	33.5	39.6	40.4	21.8	23.4	20.5
	LK	2.667	2.448	4.3911	2.9232	2.32534	3	4.15832	4.5225	3.96	3.99152	5.9078	5.8032	5.125
	LSK	0.231	0.16524	0.47719	0.20184	0.122754	0.235	1.17528	0.8509	0.92664	1.14736	1.26658	1.15362	1.28535
Statistics		mean	SEM	N				mean	SEM	N		mean	SEM	N
	Lin-	10.6967	0.343915	6				40.175	2.80309	4		21.9	0.83865	3
	LK	2.95911	0.305602	6				4.15808	0.129028	4		5.612	0.245365	3
	LSK	0.238837	0.0507112	6				1.02504	0.0803853	4		1.23518	0.04114	3
Bottom Panel
		Control						Mx1-CreCbfb+/56M				Mx1-CreCbfb+/56M-ΔHABD
Raw data	AMP							0.326844	0.318836	0.370656	0.389972	1.03977	0.882086	0.87125
	GMP	1.09614	0.871488	0.742096	1.01435	0.841773	0.879	2.31203	2.84013	2.20572	2.09156	2.16816	1.70034	1.8655
	CMP	0.672084	0.646272	1.57201	0.707414	0.64877	0.9	1.27245	1.02661	1.09296	1.20544	1.90231	1.77578	1.61437
	MEP	0.824103	0.854352	1.86183	1.09912	0.772013	1.143	0.0681965	0.118489	0.102564	0.100586	0.557696	1.23608	0.579125
Statistics		mean	SEM	N				mean	SEM	N		mean	SEM	N
	AMP							0.351577	0.0171314	4		0.931037	0.0544582	3
	GMP	0.907474	0.0518936	6				2.36236	0.165496	4		1.91133	0.13698	3
	CMP	0.857759	0.148035	6				1.14936	0.0551846	4		1.76415	0.0833232	3
	MEP	1.0924	0.165924	6				0.0974591	0.0105452	4		0.790968	0.222643	3

## Sheet: Figure 2A
POI		CBFβ-SMMHC-mDE	CBFβ-SMMHC-ΔHABD	CBFβ-SMMHC	CBFβ	NO
Raw data		34	8.92	15.2	42.2	76.5
		31.8	7.29	22.6	58.1	92.3
		31.2	10.8	15.4	68.4	107
		26.8	8.78	15.3	64.4	92.2
		30.2	9.83	11.9	62.3	94.1
Statistics	Number of values	5	5	5	5	5
	Mean	30.8	9.124	16.08	59.08	92.42
	SEM	1.178	0.5844	1.758	4.536	4.842

## Sheet: Figure 2B
POI: NO								POI: CBFβ								POI: CBFβ-SMMHC								POI: CBFβ-SMMHC-ΔHABD								POI: CBFβ-SMMHC-mDE
Time (s)	200nM	200nM_Fit	100nM	100nM_Fit	50nM	50nM_Fit		Time (s)	100nM	100nM_Fit	50nM	50nM_Fit	25nM	25nM_Fit		Time (s)	100nM	100nM_Fit	50nM	50nM_Fit	25nM	25nM_Fit		Time (s)	100nM	100nM_Fit	50nM	50nM_Fit	25nM	25nM_Fit		Time (s)	100nM	100nM_Fit	50nM	50nM_Fit	25nM	25nM_Fit
0	0.02	0	0.016	0	0.01	0		0	0.037	0	0.028	0	0.02	0		0	0.051	0	0.037	0	0.024	0		0	0.042	0	0.044	0	0.03	0		0	0.029	0	0.017	0	0.004	0
0.2	0.022	0.006	0.018	0.002	0.011	0.001		0.2	0.04	0.007	0.029	0.003	0.02	0.001		0.2	0.053	0.005	0.038	0.002	0.024	0.001		0.2	0.044	0.007	0.045	0.003	0.03	0.002		0.2	0.031	0.002	0.018	0.001	0.005	0
0.4	0.025	0.012	0.019	0.005	0.011	0.002		0.4	0.043	0.014	0.03	0.006	0.021	0.003		0.4	0.055	0.009	0.039	0.004	0.025	0.001		0.4	0.047	0.014	0.046	0.007	0.03	0.003		0.4	0.033	0.004	0.019	0.001	0.006	0
0.6	0.028	0.017	0.021	0.007	0.011	0.003		0.6	0.047	0.021	0.031	0.009	0.021	0.004		0.6	0.057	0.014	0.041	0.005	0.025	0.002		0.6	0.049	0.022	0.047	0.01	0.031	0.005		0.6	0.035	0.005	0.02	0.002	0.006	0.001
0.8	0.031	0.023	0.022	0.009	0.012	0.004		0.8	0.051	0.028	0.033	0.012	0.022	0.006		0.8	0.06	0.018	0.042	0.007	0.025	0.003		0.8	0.053	0.029	0.049	0.014	0.031	0.006		0.8	0.038	0.007	0.021	0.002	0.007	0.001
1	0.034	0.029	0.024	0.011	0.012	0.005		1	0.056	0.035	0.035	0.015	0.023	0.007		1	0.062	0.023	0.043	0.009	0.025	0.003		1	0.057	0.036	0.051	0.017	0.033	0.008		1	0.04	0.009	0.022	0.003	0.008	0.001
1.2	0.038	0.034	0.026	0.013	0.013	0.006		1.2	0.062	0.042	0.037	0.018	0.024	0.008		1.2	0.065	0.028	0.045	0.011	0.025	0.004		1.2	0.061	0.043	0.052	0.021	0.034	0.009		1.2	0.042	0.011	0.023	0.003	0.008	0.001
1.4	0.042	0.039	0.028	0.015	0.014	0.007		1.4	0.067	0.049	0.039	0.021	0.025	0.01		1.4	0.069	0.032	0.046	0.012	0.025	0.005		1.4	0.065	0.05	0.054	0.024	0.034	0.011		1.4	0.045	0.012	0.024	0.004	0.009	0.001
1.6	0.047	0.044	0.031	0.018	0.015	0.008		1.6	0.073	0.056	0.042	0.024	0.027	0.011		1.6	0.072	0.037	0.048	0.014	0.025	0.005		1.6	0.071	0.058	0.057	0.028	0.036	0.012		1.6	0.048	0.014	0.025	0.004	0.01	0.001
1.8	0.051	0.049	0.033	0.02	0.016	0.009		1.8	0.079	0.063	0.044	0.026	0.028	0.013		1.8	0.075	0.041	0.049	0.016	0.025	0.006		1.8	0.076	0.065	0.059	0.031	0.036	0.014		1.8	0.05	0.016	0.026	0.005	0.011	0.002
2	0.055	0.054	0.035	0.022	0.018	0.01		2	0.084	0.069	0.047	0.029	0.029	0.014		2	0.079	0.046	0.05	0.018	0.026	0.007		2	0.081	0.072	0.062	0.035	0.037	0.015		2	0.052	0.018	0.028	0.005	0.011	0.002
2.2	0.059	0.059	0.037	0.024	0.019	0.011		2.2	0.089	0.076	0.049	0.032	0.031	0.015		2.2	0.082	0.051	0.051	0.02	0.026	0.007		2.2	0.087	0.079	0.064	0.038	0.039	0.017		2.2	0.054	0.019	0.029	0.006	0.012	0.002
2.4	0.063	0.064	0.038	0.026	0.02	0.012		2.4	0.094	0.083	0.052	0.035	0.032	0.017		2.4	0.086	0.055	0.053	0.021	0.027	0.008		2.4	0.092	0.086	0.067	0.042	0.039	0.018		2.4	0.056	0.021	0.03	0.006	0.013	0.002
2.6	0.067	0.069	0.041	0.028	0.022	0.013		2.6	0.1	0.089	0.054	0.038	0.034	0.018		2.6	0.089	0.06	0.054	0.023	0.026	0.009		2.6	0.097	0.093	0.069	0.045	0.04	0.02		2.6	0.058	0.023	0.03	0.007	0.012	0.002
2.8	0.07	0.073	0.043	0.03	0.023	0.014		2.8	0.105	0.096	0.057	0.041	0.036	0.019		2.8	0.093	0.064	0.055	0.025	0.027	0.009		2.8	0.103	0.1	0.072	0.048	0.041	0.021		2.8	0.06	0.025	0.031	0.007	0.013	0.003
3	0.074	0.078	0.045	0.032	0.024	0.015		3	0.11	0.102	0.059	0.044	0.037	0.021		3	0.097	0.069	0.057	0.027	0.028	0.01		3	0.109	0.107	0.075	0.052	0.042	0.023		3	0.062	0.026	0.032	0.008	0.014	0.003
3.2	0.078	0.082	0.047	0.033	0.026	0.016		3.2	0.114	0.109	0.062	0.046	0.039	0.022		3.2	0.101	0.073	0.058	0.028	0.028	0.011		3.2	0.114	0.114	0.078	0.055	0.043	0.024		3.2	0.064	0.028	0.032	0.008	0.014	0.003
3.4	0.082	0.086	0.049	0.035	0.027	0.017		3.4	0.119	0.115	0.065	0.049	0.04	0.023		3.4	0.105	0.078	0.06	0.03	0.029	0.011		3.4	0.12	0.122	0.08	0.059	0.045	0.026		3.4	0.065	0.03	0.032	0.009	0.013	0.003
3.6	0.085	0.09	0.051	0.037	0.029	0.018		3.6	0.124	0.122	0.068	0.052	0.042	0.025		3.6	0.11	0.083	0.062	0.032	0.03	0.012		3.6	0.125	0.129	0.083	0.062	0.046	0.027		3.6	0.066	0.031	0.033	0.01	0.012	0.003
3.8	0.089	0.094	0.054	0.039	0.031	0.019		3.8	0.129	0.128	0.07	0.055	0.044	0.026		3.8	0.114	0.087	0.063	0.034	0.031	0.013		3.8	0.131	0.136	0.085	0.066	0.047	0.029		3.8	0.068	0.033	0.034	0.01	0.013	0.003
4	0.092	0.099	0.056	0.041	0.032	0.02		4	0.134	0.134	0.073	0.057	0.044	0.027		4	0.118	0.092	0.065	0.035	0.032	0.013		4	0.137	0.143	0.088	0.069	0.048	0.03		4	0.071	0.035	0.035	0.011	0.014	0.004
4.2	0.095	0.102	0.058	0.042	0.033	0.021		4.2	0.139	0.14	0.075	0.06	0.047	0.029		4.2	0.122	0.096	0.067	0.037	0.033	0.014		4.2	0.143	0.15	0.091	0.073	0.05	0.032		4.2	0.073	0.037	0.036	0.011	0.014	0.004
4.4	0.099	0.106	0.06	0.044	0.034	0.022		4.4	0.143	0.146	0.077	0.063	0.048	0.03		4.4	0.126	0.101	0.069	0.039	0.035	0.015		4.4	0.149	0.157	0.094	0.076	0.051	0.033		4.4	0.075	0.038	0.036	0.012	0.014	0.004
4.6	0.101	0.11	0.062	0.046	0.034	0.022		4.6	0.148	0.153	0.08	0.066	0.049	0.031		4.6	0.131	0.105	0.071	0.041	0.035	0.015		4.6	0.154	0.164	0.096	0.079	0.052	0.035		4.6	0.077	0.04	0.037	0.012	0.014	0.004
4.8	0.104	0.114	0.063	0.048	0.035	0.023		4.8	0.153	0.159	0.083	0.068	0.05	0.033		4.8	0.135	0.11	0.072	0.042	0.036	0.016		4.8	0.16	0.171	0.099	0.083	0.054	0.036		4.8	0.079	0.042	0.037	0.013	0.015	0.004
5	0.107	0.117	0.065	0.049	0.036	0.024		5	0.158	0.165	0.086	0.071	0.052	0.034		5	0.139	0.114	0.073	0.044	0.036	0.017		5	0.166	0.178	0.102	0.086	0.056	0.038		5	0.08	0.044	0.037	0.013	0.015	0.005
5.2	0.11	0.121	0.067	0.051	0.037	0.025		5.2	0.163	0.171	0.088	0.074	0.053	0.035		5.2	0.143	0.119	0.075	0.046	0.037	0.017		5.2	0.172	0.185	0.104	0.09	0.057	0.039		5.2	0.082	0.045	0.038	0.014	0.015	0.005
5.4	0.113	0.125	0.068	0.053	0.038	0.026		5.4	0.168	0.177	0.092	0.076	0.055	0.037		5.4	0.148	0.123	0.077	0.048	0.038	0.018		5.4	0.177	0.192	0.106	0.093	0.058	0.041		5.4	0.084	0.047	0.039	0.014	0.016	0.005
5.6	0.115	0.128	0.07	0.054	0.039	0.027		5.6	0.173	0.183	0.094	0.079	0.055	0.038		5.6	0.152	0.128	0.078	0.049	0.039	0.018		5.6	0.183	0.199	0.109	0.096	0.06	0.042		5.6	0.086	0.049	0.039	0.015	0.016	0.005
5.8	0.118	0.131	0.071	0.056	0.039	0.027		5.8	0.177	0.188	0.096	0.082	0.056	0.039		5.8	0.156	0.132	0.08	0.051	0.039	0.019		5.8	0.189	0.206	0.111	0.1	0.06	0.044		5.8	0.088	0.05	0.04	0.015	0.017	0.005
6	0.121	0.135	0.072	0.057	0.04	0.028		6	0.182	0.194	0.099	0.084	0.058	0.04		6	0.161	0.137	0.083	0.053	0.04	0.02		6	0.195	0.213	0.114	0.103	0.061	0.045		6	0.089	0.052	0.042	0.016	0.017	0.005
6.2	0.123	0.138	0.073	0.059	0.041	0.029		6.2	0.186	0.2	0.101	0.087	0.059	0.042		6.2	0.165	0.141	0.084	0.055	0.04	0.02		6.2	0.201	0.22	0.117	0.107	0.062	0.047		6.2	0.091	0.054	0.042	0.016	0.017	0.006
6.4	0.126	0.141	0.075	0.061	0.042	0.03		6.4	0.191	0.206	0.104	0.089	0.06	0.043		6.4	0.169	0.145	0.086	0.056	0.041	0.021		6.4	0.207	0.226	0.12	0.11	0.063	0.048		6.4	0.092	0.056	0.043	0.017	0.017	0.006
6.6	0.129	0.144	0.077	0.062	0.043	0.031		6.6	0.196	0.212	0.107	0.092	0.062	0.044		6.6	0.173	0.15	0.087	0.058	0.041	0.022		6.6	0.212	0.233	0.122	0.114	0.063	0.05		6.6	0.094	0.057	0.043	0.017	0.017	0.006
6.8	0.132	0.147	0.078	0.064	0.045	0.032		6.8	0.2	0.217	0.109	0.095	0.063	0.046		6.8	0.177	0.154	0.088	0.06	0.042	0.022		6.8	0.218	0.24	0.125	0.117	0.064	0.051		6.8	0.095	0.059	0.044	0.018	0.017	0.006
7	0.135	0.15	0.08	0.065	0.045	0.032		7	0.205	0.223	0.111	0.097	0.065	0.047		7	0.181	0.159	0.09	0.062	0.042	0.023		7	0.223	0.247	0.128	0.12	0.065	0.053		7	0.097	0.061	0.045	0.018	0.017	0.006
7.2	0.137	0.153	0.081	0.066	0.047	0.033		7.2	0.209	0.228	0.114	0.1	0.066	0.048		7.2	0.184	0.163	0.091	0.063	0.042	0.024		7.2	0.228	0.254	0.13	0.124	0.065	0.054		7.2	0.098	0.063	0.045	0.019	0.018	0.007
7.4	0.139	0.156	0.083	0.068	0.048	0.034		7.4	0.214	0.234	0.117	0.102	0.067	0.049		7.4	0.188	0.168	0.092	0.065	0.041	0.024		7.4	0.234	0.261	0.133	0.127	0.066	0.056		7.4	0.1	0.064	0.046	0.02	0.018	0.007
7.6	0.142	0.159	0.084	0.069	0.049	0.035		7.6	0.218	0.239	0.119	0.105	0.068	0.051		7.6	0.192	0.172	0.093	0.067	0.042	0.025		7.6	0.24	0.268	0.136	0.13	0.067	0.057		7.6	0.102	0.066	0.047	0.02	0.018	0.007
7.8	0.144	0.161	0.086	0.071	0.05	0.035		7.8	0.222	0.245	0.12	0.107	0.069	0.052		7.8	0.197	0.177	0.096	0.069	0.042	0.026		7.8	0.246	0.275	0.14	0.134	0.069	0.059		7.8	0.104	0.068	0.048	0.021	0.019	0.007
8	0.146	0.164	0.087	0.072	0.05	0.036		8	0.227	0.25	0.122	0.11	0.07	0.053		8	0.201	0.181	0.097	0.07	0.042	0.026		8	0.253	0.282	0.143	0.137	0.07	0.06		8	0.106	0.069	0.049	0.021	0.019	0.007
8.2	0.148	0.167	0.088	0.073	0.051	0.037		8.2	0.231	0.256	0.124	0.112	0.071	0.054		8.2	0.205	0.185	0.099	0.072	0.043	0.027		8.2	0.259	0.288	0.147	0.141	0.071	0.062		8.2	0.108	0.071	0.049	0.022	0.02	0.007
8.4	0.15	0.169	0.089	0.075	0.052	0.038		8.4	0.236	0.261	0.126	0.115	0.073	0.056		8.4	0.209	0.19	0.101	0.074	0.043	0.028		8.4	0.265	0.295	0.15	0.144	0.072	0.063		8.4	0.11	0.073	0.05	0.022	0.021	0.008
8.6	0.152	0.172	0.091	0.076	0.052	0.038		8.6	0.241	0.266	0.128	0.117	0.074	0.057		8.6	0.213	0.194	0.103	0.075	0.043	0.028		8.6	0.271	0.302	0.153	0.147	0.074	0.065		8.6	0.112	0.074	0.05	0.023	0.022	0.008
8.8	0.155	0.174	0.093	0.077	0.053	0.039		8.8	0.245	0.272	0.131	0.12	0.076	0.058		8.8	0.217	0.199	0.104	0.077	0.043	0.029		8.8	0.278	0.309	0.157	0.151	0.076	0.066		8.8	0.114	0.076	0.051	0.023	0.023	0.008
9	0.157	0.177	0.094	0.079	0.054	0.04		9	0.249	0.277	0.132	0.122	0.077	0.059		9	0.222	0.203	0.106	0.079	0.044	0.03		9	0.284	0.316	0.16	0.154	0.078	0.067		9	0.115	0.078	0.052	0.024	0.023	0.008
9.2	0.158	0.179	0.095	0.08	0.054	0.04		9.2	0.254	0.282	0.134	0.124	0.078	0.06		9.2	0.227	0.207	0.108	0.081	0.044	0.03		9.2	0.291	0.323	0.163	0.157	0.079	0.069		9.2	0.117	0.08	0.053	0.024	0.023	0.008
9.4	0.16	0.181	0.096	0.081	0.054	0.041		9.4	0.258	0.287	0.137	0.127	0.08	0.062		9.4	0.231	0.212	0.11	0.082	0.045	0.031		9.4	0.296	0.329	0.166	0.161	0.08	0.07		9.4	0.118	0.081	0.054	0.025	0.024	0.009
9.6	0.161	0.183	0.097	0.083	0.055	0.042		9.6	0.262	0.292	0.138	0.129	0.08	0.063		9.6	0.236	0.216	0.112	0.084	0.045	0.032		9.6	0.303	0.336	0.169	0.164	0.082	0.072		9.6	0.12	0.083	0.054	0.025	0.024	0.009
9.8	0.163	0.186	0.098	0.084	0.055	0.043		9.8	0.266	0.298	0.14	0.132	0.082	0.064		9.8	0.241	0.22	0.114	0.086	0.046	0.032		9.8	0.309	0.343	0.172	0.168	0.083	0.073		9.8	0.121	0.085	0.055	0.026	0.025	0.009
10	0.165	0.188	0.099	0.085	0.056	0.043		10	0.27	0.303	0.142	0.134	0.083	0.065		10	0.245	0.225	0.116	0.088	0.047	0.033		10	0.315	0.35	0.176	0.171	0.084	0.075		10	0.122	0.086	0.055	0.026	0.025	0.009
10.2	0.167	0.19	0.1	0.086	0.057	0.044		10.2	0.274	0.308	0.144	0.136	0.084	0.066		10.2	0.25	0.229	0.118	0.089	0.048	0.033		10.2	0.321	0.356	0.179	0.174	0.086	0.076		10.2	0.123	0.088	0.056	0.027	0.024	0.009
10.4	0.17	0.192	0.101	0.087	0.058	0.045		10.4	0.278	0.313	0.147	0.139	0.086	0.068		10.4	0.255	0.234	0.119	0.091	0.049	0.034		10.4	0.327	0.363	0.182	0.178	0.088	0.078		10.4	0.124	0.09	0.057	0.027	0.024	0.009
10.6	0.172	0.194	0.102	0.088	0.059	0.045		10.6	0.283	0.318	0.15	0.141	0.088	0.069		10.6	0.259	0.238	0.121	0.093	0.05	0.035		10.6	0.333	0.37	0.184	0.181	0.089	0.079		10.6	0.126	0.091	0.057	0.028	0.025	0.01
10.8	0.174	0.196	0.103	0.09	0.06	0.046		10.8	0.287	0.322	0.152	0.144	0.089	0.07		10.8	0.263	0.242	0.123	0.094	0.051	0.035		10.8	0.338	0.377	0.187	0.184	0.09	0.081		10.8	0.127	0.093	0.058	0.028	0.025	0.01
11	0.175	0.198	0.104	0.091	0.061	0.047		11	0.291	0.327	0.154	0.146	0.09	0.071		11	0.268	0.247	0.124	0.096	0.052	0.036		11	0.343	0.383	0.189	0.188	0.091	0.082		11	0.129	0.095	0.059	0.029	0.025	0.01
11.2	0.177	0.2	0.105	0.092	0.062	0.047		11.2	0.295	0.332	0.157	0.148	0.091	0.072		11.2	0.272	0.251	0.126	0.098	0.053	0.037		11.2	0.349	0.39	0.192	0.191	0.091	0.084		11.2	0.131	0.097	0.059	0.029	0.024	0.01
11.4	0.179	0.202	0.106	0.093	0.063	0.048		11.4	0.299	0.337	0.159	0.151	0.092	0.074		11.4	0.276	0.255	0.127	0.1	0.053	0.037		11.4	0.355	0.397	0.196	0.194	0.093	0.085		11.4	0.133	0.098	0.059	0.03	0.024	0.01
11.6	0.181	0.204	0.107	0.094	0.064	0.048		11.6	0.303	0.342	0.161	0.153	0.093	0.075		11.6	0.28	0.26	0.129	0.101	0.054	0.038		11.6	0.361	0.404	0.199	0.198	0.094	0.087		11.6	0.134	0.1	0.06	0.03	0.023	0.01
11.8	0.184	0.206	0.108	0.095	0.065	0.049		11.8	0.308	0.347	0.163	0.155	0.093	0.076		11.8	0.285	0.264	0.132	0.103	0.055	0.039		11.8	0.367	0.41	0.202	0.201	0.095	0.088		11.8	0.136	0.102	0.061	0.031	0.024	0.011
12	0.186	0.207	0.11	0.096	0.067	0.05		12	0.312	0.351	0.165	0.157	0.094	0.077		12	0.289	0.268	0.133	0.105	0.056	0.039		12	0.374	0.417	0.205	0.204	0.096	0.09		12	0.138	0.103	0.061	0.032	0.025	0.011
12.2	0.188	0.209	0.11	0.097	0.067	0.05		12.2	0.316	0.356	0.167	0.16	0.096	0.078		12.2	0.293	0.273	0.135	0.106	0.056	0.04		12.2	0.379	0.424	0.208	0.208	0.098	0.091		12.2	0.14	0.105	0.061	0.032	0.025	0.011
12.4	0.19	0.211	0.112	0.098	0.068	0.051		12.4	0.321	0.361	0.17	0.162	0.097	0.079		12.4	0.297	0.277	0.137	0.108	0.057	0.041		12.4	0.385	0.43	0.211	0.211	0.099	0.093		12.4	0.142	0.107	0.062	0.033	0.026	0.011
12.6	0.192	0.213	0.114	0.099	0.069	0.052		12.6	0.325	0.365	0.172	0.164	0.099	0.08		12.6	0.3	0.281	0.138	0.11	0.058	0.041		12.6	0.392	0.437	0.215	0.214	0.1	0.094		12.6	0.144	0.108	0.062	0.033	0.026	0.011
12.8	0.193	0.214	0.115	0.1	0.07	0.052		12.8	0.329	0.37	0.174	0.166	0.1	0.082		12.8	0.304	0.285	0.139	0.111	0.058	0.042		12.8	0.398	0.444	0.218	0.218	0.101	0.096		12.8	0.145	0.11	0.062	0.034	0.026	0.012
13	0.195	0.216	0.116	0.101	0.07	0.053		13	0.333	0.374	0.176	0.169	0.101	0.083		13	0.308	0.29	0.141	0.113	0.059	0.043		13	0.403	0.45	0.22	0.221	0.102	0.097		13	0.147	0.112	0.063	0.034	0.026	0.012
13.2	0.196	0.217	0.117	0.102	0.071	0.053		13.2	0.337	0.379	0.179	0.171	0.102	0.084		13.2	0.311	0.294	0.142	0.115	0.059	0.043		13.2	0.409	0.457	0.223	0.224	0.104	0.099		13.2	0.148	0.113	0.063	0.035	0.027	0.012
13.4	0.198	0.219	0.118	0.103	0.071	0.054		13.4	0.341	0.383	0.181	0.173	0.103	0.085		13.4	0.315	0.298	0.143	0.117	0.06	0.044		13.4	0.415	0.463	0.227	0.228	0.105	0.1		13.4	0.149	0.115	0.064	0.035	0.027	0.012
13.6	0.199	0.22	0.119	0.104	0.072	0.054		13.6	0.344	0.388	0.183	0.175	0.104	0.086		13.6	0.318	0.303	0.145	0.118	0.06	0.045		13.6	0.421	0.47	0.23	0.231	0.107	0.102		13.6	0.15	0.117	0.064	0.036	0.027	0.012
13.8	0.2	0.222	0.12	0.105	0.072	0.055		13.8	0.348	0.392	0.185	0.177	0.106	0.087		13.8	0.322	0.307	0.146	0.12	0.06	0.045		13.8	0.427	0.477	0.233	0.234	0.108	0.103		13.8	0.152	0.118	0.064	0.036	0.028	0.012
14	0.203	0.223	0.122	0.106	0.072	0.056		14	0.352	0.396	0.187	0.18	0.107	0.088		14	0.326	0.311	0.148	0.122	0.061	0.046		14	0.433	0.483	0.236	0.238	0.11	0.104		14	0.153	0.12	0.065	0.037	0.028	0.013
14.2	0.204	0.225	0.122	0.107	0.073	0.056		14.2	0.355	0.401	0.189	0.182	0.108	0.09		14.2	0.331	0.315	0.15	0.123	0.063	0.046		14.2	0.439	0.49	0.239	0.241	0.111	0.106		14.2	0.154	0.122	0.066	0.037	0.028	0.013
14.4	0.206	0.226	0.123	0.108	0.074	0.057		14.4	0.359	0.405	0.191	0.184	0.11	0.091		14.4	0.335	0.32	0.153	0.125	0.063	0.047		14.4	0.445	0.496	0.242	0.244	0.112	0.107		14.4	0.155	0.123	0.066	0.038	0.028	0.013
14.6	0.207	0.227	0.124	0.109	0.074	0.057		14.6	0.363	0.409	0.193	0.186	0.111	0.092		14.6	0.339	0.324	0.155	0.127	0.065	0.048		14.6	0.451	0.503	0.245	0.248	0.114	0.109		14.6	0.157	0.125	0.067	0.038	0.028	0.013
14.8	0.209	0.229	0.125	0.11	0.075	0.058		14.8	0.366	0.414	0.196	0.188	0.112	0.093		14.8	0.343	0.328	0.156	0.128	0.065	0.048		14.8	0.457	0.509	0.248	0.251	0.115	0.11		14.8	0.158	0.127	0.067	0.039	0.028	0.013
15	0.21	0.23	0.125	0.111	0.075	0.058		15	0.37	0.418	0.198	0.19	0.113	0.094		15	0.348	0.332	0.158	0.13	0.066	0.049		15	0.463	0.516	0.251	0.254	0.116	0.112		15	0.159	0.128	0.067	0.039	0.027	0.014
15.2	0.212	0.231	0.126	0.112	0.076	0.059		15.2	0.374	0.422	0.199	0.192	0.114	0.095		15.2	0.352	0.337	0.16	0.132	0.066	0.05		15.2	0.469	0.523	0.254	0.257	0.118	0.113		15.2	0.16	0.13	0.068	0.04	0.026	0.014
15.4	0.213	0.233	0.126	0.112	0.076	0.059		15.4	0.378	0.426	0.202	0.195	0.115	0.096		15.4	0.355	0.341	0.162	0.134	0.066	0.05		15.4	0.475	0.529	0.258	0.261	0.12	0.115		15.4	0.161	0.132	0.069	0.04	0.027	0.014
15.6	0.214	0.234	0.126	0.113	0.077	0.06		15.6	0.382	0.43	0.204	0.197	0.117	0.097		15.6	0.359	0.345	0.163	0.135	0.066	0.051		15.6	0.48	0.536	0.26	0.264	0.121	0.116		15.6	0.163	0.133	0.069	0.041	0.027	0.014
15.8	0.214	0.235	0.127	0.114	0.078	0.06		15.8	0.386	0.435	0.205	0.199	0.117	0.098		15.8	0.364	0.349	0.166	0.137	0.067	0.052		15.8	0.486	0.542	0.263	0.267	0.122	0.118		15.8	0.164	0.135	0.07	0.041	0.028	0.014
16	0.215	0.236	0.128	0.115	0.078	0.061		16	0.39	0.439	0.207	0.201	0.118	0.099		16	0.368	0.353	0.167	0.139	0.067	0.052		16	0.492	0.549	0.266	0.271	0.123	0.119		16	0.166	0.137	0.071	0.042	0.028	0.014
16.2	0.216	0.237	0.129	0.116	0.079	0.061		16.2	0.394	0.443	0.209	0.203	0.119	0.101		16.2	0.372	0.358	0.169	0.14	0.068	0.053		16.2	0.498	0.555	0.269	0.274	0.124	0.121		16.2	0.168	0.138	0.072	0.042	0.028	0.015
16.4	0.217	0.239	0.129	0.116	0.079	0.062		16.4	0.398	0.447	0.211	0.205	0.12	0.102		16.4	0.376	0.362	0.171	0.142	0.068	0.054		16.4	0.504	0.562	0.272	0.277	0.126	0.122		16.4	0.17	0.14	0.073	0.043	0.028	0.015
16.6	0.218	0.24	0.13	0.117	0.079	0.062		16.6	0.402	0.451	0.214	0.207	0.122	0.103		16.6	0.38	0.366	0.173	0.144	0.069	0.054		16.6	0.51	0.568	0.276	0.28	0.127	0.124		16.6	0.171	0.142	0.073	0.043	0.028	0.015
16.8	0.22	0.241	0.131	0.118	0.079	0.063		16.8	0.406	0.455	0.216	0.209	0.123	0.104		16.8	0.384	0.37	0.175	0.145	0.069	0.055		16.8	0.515	0.575	0.278	0.284	0.128	0.125		16.8	0.173	0.143	0.073	0.044	0.028	0.015
17	0.221	0.242	0.132	0.119	0.08	0.063		17	0.41	0.459	0.218	0.211	0.124	0.105		17	0.388	0.374	0.176	0.147	0.07	0.055		17	0.521	0.581	0.281	0.287	0.129	0.126		17	0.174	0.145	0.074	0.044	0.029	0.015
17.2	0.222	0.243	0.133	0.12	0.08	0.064		17.2	0.414	0.463	0.221	0.213	0.125	0.106		17.2	0.392	0.379	0.177	0.149	0.07	0.056		17.2	0.526	0.587	0.284	0.29	0.13	0.128		17.2	0.176	0.147	0.074	0.045	0.029	0.015
17.4	0.223	0.244	0.133	0.12	0.08	0.064		17.4	0.418	0.466	0.223	0.215	0.126	0.107		17.4	0.396	0.383	0.179	0.15	0.07	0.057		17.4	0.533	0.594	0.287	0.294	0.131	0.129		17.4	0.177	0.148	0.075	0.045	0.03	0.016
17.6	0.224	0.245	0.133	0.121	0.08	0.065		17.6	0.421	0.47	0.225	0.217	0.127	0.108		17.6	0.4	0.387	0.18	0.152	0.071	0.057		17.6	0.538	0.6	0.29	0.297	0.133	0.131		17.6	0.179	0.15	0.075	0.046	0.03	0.016
17.8	0.225	0.246	0.134	0.122	0.08	0.065		17.8	0.424	0.474	0.227	0.219	0.128	0.109		17.8	0.405	0.391	0.182	0.154	0.072	0.058		17.8	0.544	0.607	0.292	0.3	0.134	0.132		17.8	0.181	0.152	0.076	0.046	0.031	0.016
18	0.226	0.247	0.135	0.122	0.08	0.066		18	0.427	0.478	0.228	0.221	0.128	0.11		18	0.41	0.395	0.184	0.155	0.073	0.059		18	0.551	0.613	0.295	0.303	0.136	0.134		18	0.182	0.153	0.077	0.047	0.031	0.016
18.2	0.228	0.248	0.135	0.123	0.081	0.066		18.2	0.43	0.482	0.229	0.223	0.129	0.111		18.2	0.414	0.399	0.187	0.157	0.074	0.059		18.2	0.557	0.62	0.299	0.307	0.137	0.135		18.2	0.183	0.155	0.077	0.047	0.031	0.016
18.4	0.229	0.249	0.136	0.124	0.081	0.067		18.4	0.434	0.485	0.231	0.225	0.13	0.112		18.4	0.418	0.404	0.188	0.159	0.075	0.06		18.4	0.563	0.626	0.303	0.31	0.139	0.137		18.4	0.185	0.157	0.078	0.048	0.032	0.017
18.6	0.23	0.25	0.137	0.125	0.081	0.067		18.6	0.438	0.489	0.234	0.227	0.131	0.113		18.6	0.422	0.408	0.19	0.16	0.076	0.061		18.6	0.569	0.632	0.306	0.313	0.141	0.138		18.6	0.187	0.158	0.079	0.048	0.033	0.017
18.8	0.231	0.251	0.137	0.125	0.082	0.068		18.8	0.441	0.493	0.236	0.229	0.132	0.114		18.8	0.426	0.412	0.191	0.162	0.076	0.061		18.8	0.575	0.639	0.309	0.316	0.142	0.14		18.8	0.189	0.16	0.079	0.049	0.033	0.017
19	0.231	0.251	0.138	0.126	0.082	0.068		19	0.445	0.496	0.237	0.231	0.134	0.115		19	0.43	0.416	0.193	0.164	0.077	0.062		19	0.581	0.645	0.313	0.32	0.144	0.141		19	0.191	0.161	0.08	0.049	0.034	0.017
19.2	0.232	0.252	0.139	0.127	0.083	0.069		19.2	0.448	0.5	0.238	0.233	0.134	0.116		19.2	0.434	0.42	0.194	0.165	0.077	0.062		19.2	0.586	0.652	0.316	0.323	0.145	0.142		19.2	0.193	0.163	0.081	0.05	0.035	0.017
19.4	0.232	0.253	0.14	0.127	0.083	0.069		19.4	0.451	0.504	0.24	0.235	0.135	0.117		19.4	0.438	0.424	0.195	0.167	0.078	0.063		19.4	0.592	0.658	0.319	0.326	0.146	0.144		19.4	0.195	0.165	0.081	0.051	0.035	0.017
19.6	0.233	0.254	0.141	0.128	0.084	0.069		19.6	0.454	0.507	0.241	0.237	0.136	0.118		19.6	0.441	0.428	0.196	0.169	0.078	0.064		19.6	0.597	0.664	0.323	0.329	0.148	0.145		19.6	0.196	0.166	0.082	0.051	0.035	0.018
19.8	0.234	0.255	0.142	0.129	0.084	0.07		19.8	0.457	0.511	0.242	0.239	0.136	0.119		19.8	0.445	0.432	0.198	0.17	0.079	0.064		19.8	0.603	0.671	0.326	0.333	0.149	0.147		19.8	0.198	0.168	0.083	0.052	0.035	0.018
20	0.235	0.255	0.143	0.129	0.085	0.07		20	0.46	0.514	0.244	0.241	0.137	0.12		20	0.449	0.437	0.199	0.172	0.08	0.065		20	0.609	0.677	0.329	0.336	0.151	0.148		20	0.2	0.17	0.084	0.052	0.036	0.018
20.2	0.237	0.256	0.143	0.13	0.086	0.071		20.2	0.463	0.518	0.246	0.242	0.138	0.121		20.2	0.453	0.441	0.202	0.174	0.081	0.066		20.2	0.615	0.683	0.332	0.339	0.152	0.15		20.2	0.201	0.171	0.084	0.053	0.035	0.018
20.4	0.238	0.257	0.143	0.13	0.086	0.071		20.4	0.467	0.521	0.248	0.244	0.14	0.122		20.4	0.457	0.445	0.204	0.175	0.081	0.066		20.4	0.621	0.69	0.335	0.342	0.153	0.151		20.4	0.203	0.173	0.085	0.053	0.035	0.018
20.6	0.239	0.258	0.144	0.131	0.087	0.072		20.6	0.471	0.525	0.251	0.246	0.141	0.123		20.6	0.461	0.449	0.206	0.177	0.082	0.067		20.6	0.627	0.696	0.338	0.346	0.154	0.153		20.6	0.204	0.175	0.085	0.054	0.035	0.018
20.8	0.24	0.258	0.144	0.132	0.088	0.072		20.8	0.474	0.528	0.252	0.248	0.142	0.124		20.8	0.465	0.453	0.208	0.179	0.083	0.068		20.8	0.632	0.702	0.341	0.349	0.155	0.154		20.8	0.205	0.176	0.084	0.054	0.035	0.019
21	0.24	0.259	0.145	0.132	0.089	0.072		21	0.478	0.532	0.254	0.25	0.144	0.125		21	0.469	0.457	0.209	0.18	0.083	0.068		21	0.637	0.709	0.343	0.352	0.156	0.156		21	0.206	0.178	0.084	0.055	0.035	0.019
21.2	0.242	0.26	0.145	0.133	0.089	0.073		21.2	0.481	0.535	0.256	0.252	0.145	0.126		21.2	0.472	0.461	0.211	0.182	0.083	0.069		21.2	0.643	0.715	0.346	0.355	0.157	0.157		21.2	0.207	0.179	0.085	0.055	0.035	0.019
21.4	0.243	0.261	0.146	0.133	0.089	0.073		21.4	0.484	0.539	0.258	0.254	0.145	0.127		21.4	0.476	0.465	0.212	0.184	0.084	0.069		21.4	0.649	0.721	0.347	0.359	0.158	0.158		21.4	0.208	0.181	0.085	0.056	0.035	0.019
21.6	0.243	0.261	0.146	0.134	0.09	0.074		21.6	0.487	0.542	0.259	0.255	0.146	0.128		21.6	0.48	0.469	0.214	0.185	0.085	0.07		21.6	0.655	0.727	0.35	0.362	0.16	0.16		21.6	0.21	0.183	0.085	0.056	0.035	0.019
21.8	0.244	0.262	0.148	0.134	0.091	0.074		21.8	0.49	0.545	0.26	0.257	0.147	0.129		21.8	0.484	0.473	0.217	0.187	0.086	0.071		21.8	0.661	0.734	0.353	0.365	0.161	0.161		21.8	0.211	0.184	0.086	0.057	0.035	0.02
22	0.245	0.262	0.148	0.135	0.092	0.074		22	0.494	0.548	0.262	0.259	0.148	0.13		22	0.489	0.477	0.219	0.189	0.087	0.071		22	0.667	0.74	0.357	0.368	0.163	0.163		22	0.212	0.186	0.086	0.057	0.035	0.02
22.2	0.246	0.263	0.149	0.136	0.093	0.075		22.2	0.498	0.552	0.264	0.261	0.15	0.131		22.2	0.493	0.481	0.221	0.19	0.088	0.072		22.2	0.673	0.746	0.36	0.371	0.165	0.164		22.2	0.213	0.188	0.086	0.058	0.035	0.02
22.4	0.247	0.264	0.149	0.136	0.093	0.075		22.4	0.502	0.555	0.266	0.263	0.151	0.132		22.4	0.497	0.485	0.223	0.192	0.088	0.073		22.4	0.679	0.752	0.363	0.375	0.167	0.166		22.4	0.215	0.189	0.087	0.058	0.035	0.02
22.6	0.248	0.264	0.15	0.137	0.094	0.075		22.6	0.505	0.558	0.268	0.264	0.152	0.133		22.6	0.501	0.49	0.225	0.194	0.089	0.073		22.6	0.684	0.759	0.366	0.378	0.168	0.167		22.6	0.216	0.191	0.087	0.059	0.035	0.02
22.8	0.249	0.265	0.151	0.137	0.094	0.076		22.8	0.509	0.561	0.269	0.266	0.152	0.134		22.8	0.504	0.494	0.227	0.195	0.089	0.074		22.8	0.69	0.765	0.369	0.381	0.17	0.169		22.8	0.218	0.192	0.087	0.059	0.035	0.02
23	0.249	0.265	0.152	0.138	0.094	0.076		23	0.512	0.565	0.271	0.268	0.153	0.135		23	0.508	0.498	0.228	0.197	0.09	0.075		23	0.695	0.771	0.372	0.384	0.172	0.17		23	0.219	0.194	0.089	0.06	0.036	0.021
23.2	0.25	0.266	0.152	0.138	0.095	0.077		23.2	0.515	0.568	0.272	0.27	0.153	0.136		23.2	0.512	0.502	0.23	0.199	0.091	0.075		23.2	0.701	0.777	0.375	0.387	0.174	0.171		23.2	0.221	0.196	0.089	0.06	0.036	0.021
23.4	0.251	0.267	0.152	0.139	0.094	0.077		23.4	0.518	0.571	0.274	0.271	0.154	0.137		23.4	0.516	0.506	0.231	0.2	0.091	0.076		23.4	0.706	0.783	0.379	0.391	0.176	0.173		23.4	0.222	0.197	0.089	0.061	0.036	0.021
23.6	0.252	0.267	0.153	0.139	0.094	0.077		23.6	0.521	0.574	0.275	0.273	0.155	0.138		23.6	0.519	0.51	0.232	0.202	0.091	0.076		23.6	0.712	0.79	0.382	0.394	0.177	0.174		23.6	0.223	0.199	0.09	0.061	0.036	0.021
23.8	0.252	0.268	0.152	0.14	0.094	0.078		23.8	0.525	0.577	0.278	0.275	0.156	0.139		23.8	0.524	0.514	0.233	0.203	0.092	0.077		23.8	0.718	0.796	0.385	0.397	0.179	0.176		23.8	0.225	0.2	0.091	0.062	0.036	0.021
24	0.253	0.268	0.153	0.14	0.094	0.078		24	0.528	0.58	0.28	0.277	0.157	0.14		24	0.527	0.518	0.235	0.205	0.092	0.078		24	0.724	0.802	0.388	0.4	0.18	0.177		24	0.226	0.202	0.092	0.062	0.036	0.021
24.2	0.254	0.269	0.153	0.141	0.093	0.078		24.2	0.532	0.583	0.283	0.278	0.158	0.141		24.2	0.531	0.522	0.236	0.207	0.092	0.078		24.2	0.73	0.808	0.391	0.403	0.181	0.179		24.2	0.226	0.204	0.092	0.063	0.036	0.022
24.4	0.254	0.269	0.153	0.141	0.093	0.079		24.4	0.535	0.586	0.285	0.28	0.16	0.142		24.4	0.535	0.526	0.238	0.208	0.093	0.079		24.4	0.736	0.814	0.393	0.407	0.183	0.18		24.4	0.228	0.205	0.092	0.063	0.036	0.022
24.6	0.255	0.27	0.154	0.142	0.093	0.079		24.6	0.538	0.589	0.286	0.282	0.161	0.143		24.6	0.539	0.53	0.239	0.21	0.093	0.08		24.6	0.742	0.82	0.397	0.41	0.184	0.182		24.6	0.229	0.207	0.093	0.064	0.036	0.022
24.8	0.255	0.27	0.154	0.142	0.093	0.079		24.8	0.54	0.592	0.288	0.283	0.162	0.144		24.8	0.543	0.534	0.241	0.212	0.094	0.08		24.8	0.747	0.827	0.399	0.413	0.184	0.183		24.8	0.23	0.209	0.093	0.064	0.036	0.022
25	0.255	0.271	0.155	0.143	0.093	0.08		25	0.544	0.595	0.289	0.285	0.163	0.145		25	0.547	0.538	0.242	0.213	0.095	0.081		25	0.753	0.833	0.402	0.416	0.185	0.184		25	0.232	0.21	0.093	0.065	0.036	0.022
25.2	0.256	0.271	0.156	0.143	0.094	0.08		25.2	0.546	0.598	0.29	0.287	0.164	0.146		25.2	0.551	0.542	0.244	0.215	0.096	0.081		25.2	0.759	0.839	0.405	0.419	0.186	0.186		25.2	0.234	0.212	0.094	0.065	0.037	0.023
25.4	0.258	0.272	0.157	0.143	0.095	0.08		25.4	0.548	0.601	0.292	0.289	0.164	0.146		25.4	0.556	0.546	0.246	0.217	0.097	0.082		25.4	0.764	0.845	0.408	0.423	0.187	0.187		25.4	0.236	0.213	0.094	0.066	0.038	0.023
25.6	0.258	0.272	0.157	0.144	0.095	0.081		25.6	0.551	0.604	0.293	0.29	0.165	0.147		25.6	0.56	0.55	0.248	0.218	0.098	0.083		25.6	0.77	0.851	0.411	0.426	0.189	0.189		25.6	0.237	0.215	0.095	0.066	0.038	0.023
25.8	0.259	0.272	0.158	0.144	0.096	0.081		25.8	0.555	0.607	0.295	0.292	0.165	0.148		25.8	0.564	0.554	0.25	0.22	0.099	0.083		25.8	0.776	0.857	0.414	0.429	0.19	0.19		25.8	0.238	0.217	0.095	0.067	0.038	0.023
26	0.259	0.273	0.158	0.145	0.096	0.081		26	0.558	0.61	0.296	0.293	0.167	0.149		26	0.568	0.558	0.252	0.221	0.1	0.084		26	0.782	0.863	0.418	0.432	0.191	0.192		26	0.24	0.218	0.095	0.067	0.038	0.023
26.2	0.26	0.273	0.158	0.145	0.097	0.082		26.2	0.561	0.612	0.297	0.295	0.168	0.15		26.2	0.572	0.562	0.254	0.223	0.1	0.085		26.2	0.788	0.869	0.421	0.435	0.193	0.193		26.2	0.241	0.22	0.095	0.068	0.038	0.023
26.4	0.261	0.274	0.159	0.146	0.097	0.082		26.4	0.564	0.615	0.298	0.297	0.168	0.151		26.4	0.576	0.565	0.256	0.225	0.101	0.085		26.4	0.793	0.875	0.424	0.438	0.194	0.194		26.4	0.243	0.221	0.096	0.068	0.039	0.024
26.6	0.262	0.274	0.16	0.146	0.098	0.082		26.6	0.567	0.618	0.3	0.298	0.168	0.152		26.6	0.579	0.569	0.257	0.226	0.102	0.086		26.6	0.799	0.881	0.427	0.442	0.195	0.196		26.6	0.245	0.223	0.096	0.069	0.039	0.024
26.8	0.262	0.274	0.16	0.146	0.098	0.083		26.8	0.57	0.621	0.301	0.3	0.169	0.153		26.8	0.583	0.573	0.259	0.228	0.103	0.087		26.8	0.805	0.887	0.43	0.445	0.197	0.197		26.8	0.247	0.225	0.097	0.069	0.04	0.024
27	0.262	0.275	0.159	0.147	0.099	0.083		27	0.573	0.624	0.303	0.302	0.17	0.154		27	0.587	0.577	0.261	0.23	0.103	0.087		27	0.81	0.893	0.433	0.448	0.198	0.199		27	0.249	0.226	0.097	0.07	0.041	0.024
27.2	0.263	0.275	0.159	0.147	0.099	0.083		27.2	0.576	0.626	0.304	0.303	0.171	0.155		27.2	0.59	0.581	0.263	0.231	0.104	0.088		27.2	0.816	0.9	0.436	0.451	0.199	0.2		27.2	0.251	0.228	0.098	0.07	0.041	0.024
27.4	0.263	0.276	0.159	0.148	0.099	0.084		27.4	0.58	0.629	0.307	0.305	0.173	0.156		27.4	0.594	0.585	0.263	0.233	0.103	0.088		27.4	0.821	0.906	0.439	0.454	0.2	0.202		27.4	0.251	0.229	0.098	0.071	0.041	0.024
27.6	0.264	0.276	0.16	0.148	0.1	0.084		27.6	0.583	0.632	0.309	0.306	0.174	0.156		27.6	0.597	0.589	0.265	0.234	0.104	0.089		27.6	0.827	0.912	0.442	0.457	0.201	0.203		27.6	0.253	0.231	0.098	0.071	0.041	0.025
27.8	0.264	0.276	0.159	0.148	0.1	0.084		27.8	0.585	0.634	0.311	0.308	0.175	0.157		27.8	0.602	0.593	0.267	0.236	0.104	0.09		27.8	0.832	0.918	0.445	0.46	0.202	0.205		27.8	0.253	0.232	0.098	0.072	0.041	0.025
28	0.264	0.277	0.16	0.149	0.1	0.084		28	0.588	0.637	0.313	0.31	0.176	0.158		28	0.605	0.597	0.268	0.238	0.104	0.09		28	0.838	0.924	0.448	0.464	0.203	0.206		28	0.254	0.234	0.098	0.072	0.041	0.025
28.2	0.265	0.277	0.16	0.149	0.101	0.085		28.2	0.591	0.64	0.315	0.311	0.177	0.159		28.2	0.609	0.601	0.269	0.239	0.105	0.091		28.2	0.843	0.93	0.452	0.467	0.205	0.207		28.2	0.255	0.236	0.099	0.073	0.041	0.025
28.4	0.265	0.277	0.161	0.149	0.101	0.085		28.4	0.593	0.642	0.317	0.313	0.178	0.16		28.4	0.613	0.605	0.271	0.241	0.105	0.092		28.4	0.849	0.936	0.455	0.47	0.206	0.209		28.4	0.256	0.237	0.099	0.073	0.041	0.025
28.6	0.265	0.278	0.161	0.15	0.1	0.085		28.6	0.595	0.645	0.318	0.314	0.178	0.161		28.6	0.616	0.609	0.272	0.243	0.106	0.092		28.6	0.855	0.942	0.458	0.473	0.208	0.21		28.6	0.257	0.239	0.1	0.074	0.042	0.026
28.8	0.266	0.278	0.162	0.15	0.101	0.086		28.8	0.599	0.648	0.32	0.316	0.18	0.162		28.8	0.621	0.613	0.275	0.244	0.108	0.093		28.8	0.86	0.948	0.461	0.476	0.209	0.212		28.8	0.258	0.24	0.1	0.074	0.041	0.026
29	0.266	0.278	0.162	0.15	0.101	0.086		29	0.601	0.65	0.321	0.317	0.181	0.163		29	0.624	0.616	0.276	0.246	0.108	0.093		29	0.866	0.954	0.464	0.479	0.211	0.213		29	0.26	0.242	0.1	0.075	0.042	0.026
29.2	0.267	0.279	0.163	0.151	0.101	0.086		29.2	0.604	0.653	0.323	0.319	0.181	0.163		29.2	0.629	0.62	0.278	0.247	0.11	0.094		29.2	0.872	0.959	0.468	0.482	0.213	0.215		29.2	0.262	0.244	0.101	0.075	0.042	0.026
29.4	0.267	0.279	0.163	0.151	0.101	0.086		29.4	0.608	0.655	0.325	0.32	0.183	0.164		29.4	0.633	0.624	0.28	0.249	0.111	0.095		29.4	0.878	0.965	0.471	0.486	0.215	0.216		29.4	0.263	0.245	0.102	0.076	0.043	0.026
29.6	0.268	0.279	0.164	0.152	0.101	0.087		29.6	0.611	0.658	0.327	0.322	0.184	0.165		29.6	0.637	0.628	0.283	0.251	0.112	0.095		29.6	0.883	0.971	0.474	0.489	0.217	0.217		29.6	0.265	0.247	0.103	0.076	0.043	0.026
29.8	0.268	0.279	0.164	0.152	0.101	0.087		29.8	0.614	0.66	0.329	0.323	0.185	0.166		29.8	0.64	0.632	0.284	0.252	0.112	0.096		29.8	0.889	0.977	0.477	0.492	0.218	0.219		29.8	0.267	0.248	0.104	0.077	0.042	0.027
30	0.268	0.28	0.164	0.152	0.101	0.087		30	0.616	0.663	0.33	0.325	0.186	0.167		30	0.644	0.636	0.286	0.254	0.113	0.097		30	0.894	0.983	0.48	0.495	0.219	0.22		30	0.269	0.25	0.104	0.077	0.043	0.027
30.2	0.269	0.28	0.166	0.153	0.102	0.087		30.2	0.619	0.665	0.331	0.326	0.187	0.168		30.2	0.648	0.64	0.287	0.255	0.113	0.097		30.2	0.899	0.989	0.482	0.498	0.22	0.222		30.2	0.27	0.251	0.105	0.078	0.043	0.027
30.4	0.27	0.28	0.166	0.153	0.102	0.088		30.4	0.622	0.668	0.333	0.328	0.188	0.169		30.4	0.651	0.644	0.29	0.257	0.115	0.098		30.4	0.905	0.995	0.484	0.501	0.222	0.223		30.4	0.273	0.253	0.106	0.078	0.044	0.027
30.6	0.27	0.281	0.166	0.153	0.103	0.088		30.6	0.625	0.67	0.335	0.329	0.189	0.169		30.6	0.655	0.647	0.291	0.259	0.115	0.098		30.6	0.911	1.001	0.486	0.504	0.223	0.224		30.6	0.274	0.255	0.107	0.079	0.044	0.027
30.8	0.271	0.281	0.166	0.153	0.103	0.088		30.8	0.627	0.672	0.336	0.331	0.19	0.17		30.8	0.659	0.651	0.293	0.26	0.116	0.099		30.8	0.916	1.007	0.489	0.507	0.224	0.226		30.8	0.276	0.256	0.108	0.079	0.045	0.027
31	0.271	0.281	0.166	0.154	0.103	0.089		31	0.63	0.675	0.338	0.332	0.191	0.171		31	0.662	0.655	0.295	0.262	0.117	0.1		31	0.922	1.013	0.491	0.511	0.224	0.227		31	0.277	0.258	0.109	0.08	0.045	0.028
31.2	0.271	0.281	0.166	0.154	0.103	0.089		31.2	0.633	0.677	0.34	0.334	0.192	0.172		31.2	0.665	0.659	0.296	0.263	0.117	0.1		31.2	0.927	1.019	0.493	0.514	0.225	0.229		31.2	0.279	0.259	0.109	0.08	0.045	0.028
31.4	0.272	0.282	0.166	0.154	0.104	0.089		31.4	0.636	0.68	0.341	0.335	0.193	0.173		31.4	0.669	0.663	0.297	0.265	0.117	0.101		31.4	0.932	1.025	0.496	0.517	0.226	0.23		31.4	0.28	0.261	0.109	0.081	0.046	0.028
31.6	0.273	0.282	0.167	0.155	0.104	0.089		31.6	0.638	0.682	0.342	0.337	0.193	0.174		31.6	0.673	0.667	0.299	0.267	0.118	0.101		31.6	0.938	1.03	0.498	0.52	0.227	0.232		31.6	0.281	0.262	0.11	0.081	0.046	0.028
31.8	0.273	0.282	0.166	0.155	0.104	0.09		31.8	0.64	0.684	0.343	0.338	0.194	0.175		31.8	0.677	0.67	0.301	0.268	0.118	0.102		31.8	0.943	1.036	0.501	0.523	0.229	0.233		31.8	0.282	0.264	0.11	0.082	0.046	0.028
32	0.274	0.282	0.166	0.155	0.105	0.09		32	0.642	0.687	0.345	0.34	0.194	0.175		32	0.68	0.674	0.302	0.27	0.118	0.103		32	0.948	1.042	0.504	0.526	0.229	0.234		32	0.284	0.266	0.11	0.082	0.046	0.028
32.2	0.274	0.282	0.166	0.156	0.105	0.09		32.2	0.645	0.689	0.346	0.341	0.195	0.176		32.2	0.683	0.678	0.304	0.271	0.119	0.103		32.2	0.954	1.048	0.507	0.529	0.231	0.236		32.2	0.285	0.267	0.111	0.083	0.047	0.029
32.4	0.274	0.283	0.166	0.156	0.105	0.09		32.4	0.647	0.691	0.347	0.342	0.195	0.177		32.4	0.687	0.682	0.305	0.273	0.119	0.104		32.4	0.959	1.054	0.51	0.532	0.232	0.237		32.4	0.286	0.269	0.111	0.083	0.047	0.029
32.6	0.275	0.283	0.167	0.156	0.106	0.09		32.6	0.65	0.693	0.348	0.344	0.196	0.178		32.6	0.691	0.686	0.307	0.275	0.119	0.105		32.6	0.964	1.06	0.513	0.535	0.233	0.239		32.6	0.287	0.27	0.111	0.084	0.047	0.029
32.8	0.276	0.283	0.167	0.156	0.105	0.091		32.8	0.653	0.696	0.349	0.345	0.197	0.179		32.8	0.694	0.69	0.308	0.276	0.12	0.105		32.8	0.969	1.065	0.516	0.539	0.234	0.24		32.8	0.288	0.272	0.111	0.084	0.046	0.029
33	0.276	0.283	0.168	0.157	0.105	0.091		33	0.656	0.698	0.35	0.347	0.198	0.179		33	0.697	0.693	0.31	0.278	0.121	0.106		33	0.974	1.071	0.519	0.542	0.235	0.241		33	0.289	0.273	0.111	0.085	0.047	0.029
33.2	0.276	0.284	0.168	0.157	0.105	0.091		33.2	0.659	0.7	0.351	0.348	0.199	0.18		33.2	0.702	0.697	0.312	0.279	0.121	0.106		33.2	0.979	1.077	0.522	0.545	0.237	0.243		33.2	0.291	0.275	0.112	0.085	0.047	0.029
33.4	0.276	0.284	0.168	0.157	0.105	0.091		33.4	0.661	0.702	0.353	0.349	0.201	0.181		33.4	0.706	0.701	0.314	0.281	0.122	0.107		33.4	0.985	1.083	0.525	0.548	0.238	0.244		33.4	0.292	0.277	0.112	0.086	0.047	0.03
33.6	0.277	0.284	0.169	0.157	0.105	0.092		33.6	0.664	0.704	0.354	0.351	0.201	0.182		33.6	0.71	0.705	0.316	0.283	0.122	0.108		33.6	0.99	1.089	0.528	0.551	0.239	0.246		33.6	0.294	0.278	0.113	0.086	0.047	0.03
33.8	0.277	0.284	0.17	0.158	0.105	0.092		33.8	0.667	0.707	0.356	0.352	0.203	0.183		33.8	0.713	0.709	0.317	0.284	0.123	0.108		33.8	0.996	1.094	0.531	0.554	0.241	0.247		33.8	0.296	0.28	0.114	0.087	0.046	0.03
34	0.278	0.284	0.17	0.158	0.106	0.092		34	0.669	0.709	0.357	0.354	0.203	0.183		34	0.717	0.712	0.319	0.286	0.123	0.109		34	1.002	1.1	0.535	0.557	0.243	0.249		34	0.296	0.281	0.114	0.087	0.046	0.03
34.2	0.279	0.285	0.171	0.158	0.107	0.092		34.2	0.671	0.711	0.358	0.355	0.203	0.184		34.2	0.72	0.716	0.321	0.287	0.124	0.11		34.2	1.007	1.106	0.538	0.56	0.244	0.25		34.2	0.298	0.283	0.114	0.088	0.046	0.03
34.4	0.279	0.285	0.172	0.158	0.108	0.093		34.4	0.673	0.713	0.36	0.356	0.204	0.185		34.4	0.724	0.72	0.322	0.289	0.125	0.11		34.4	1.014	1.112	0.541	0.563	0.246	0.251		34.4	0.299	0.284	0.115	0.088	0.047	0.031
34.6	0.279	0.285	0.172	0.159	0.108	0.093		34.6	0.675	0.715	0.361	0.358	0.205	0.186		34.6	0.727	0.724	0.324	0.291	0.126	0.111		34.6	1.02	1.117	0.545	0.566	0.248	0.253		34.6	0.301	0.286	0.115	0.089	0.047	0.031
34.8	0.279	0.285	0.172	0.159	0.108	0.093		34.8	0.677	0.717	0.363	0.359	0.205	0.187		34.8	0.731	0.727	0.325	0.292	0.127	0.111		34.8	1.026	1.123	0.548	0.569	0.249	0.254		34.8	0.302	0.287	0.115	0.089	0.046	0.031
35	0.279	0.285	0.172	0.159	0.108	0.093		35	0.68	0.719	0.364	0.36	0.206	0.187		35	0.735	0.731	0.327	0.294	0.127	0.112		35	1.032	1.129	0.551	0.572	0.251	0.256		35	0.303	0.289	0.116	0.09	0.046	0.031
35.2	0.28	0.285	0.172	0.159	0.109	0.093		35.2	0.682	0.721	0.366	0.362	0.207	0.188		35.2	0.739	0.735	0.329	0.295	0.128	0.113		35.2	1.037	1.135	0.554	0.576	0.252	0.257		35.2	0.305	0.29	0.116	0.09	0.046	0.031
35.4	0.28	0.286	0.173	0.16	0.109	0.094		35.4	0.685	0.723	0.368	0.363	0.208	0.189		35.4	0.742	0.739	0.33	0.297	0.129	0.113		35.4	1.044	1.14	0.558	0.579	0.254	0.258		35.4	0.306	0.292	0.116	0.091	0.047	0.031
35.6	0.28	0.286	0.172	0.16	0.109	0.094		35.6	0.686	0.725	0.369	0.364	0.208	0.19		35.6	0.746	0.742	0.332	0.298	0.13	0.114		35.6	1.049	1.146	0.561	0.582	0.256	0.26		35.6	0.307	0.294	0.116	0.091	0.047	0.032
35.8	0.28	0.286	0.172	0.16	0.11	0.094		35.8	0.689	0.727	0.371	0.366	0.21	0.191		35.8	0.749	0.746	0.334	0.3	0.131	0.114		35.8	1.055	1.152	0.564	0.585	0.257	0.261		35.8	0.309	0.295	0.117	0.091	0.047	0.032
36	0.28	0.286	0.172	0.16	0.11	0.094		36	0.691	0.729	0.373	0.367	0.21	0.191		36	0.753	0.75	0.335	0.302	0.131	0.115		36	1.06	1.158	0.568	0.588	0.258	0.263		36	0.31	0.297	0.117	0.092	0.047	0.032
36.2	0.28	0.286	0.172	0.16	0.11	0.094		36.2	0.694	0.731	0.374	0.368	0.211	0.192		36.2	0.757	0.754	0.337	0.303	0.132	0.116		36.2	1.066	1.163	0.57	0.591	0.259	0.264		36.2	0.311	0.298	0.118	0.092	0.048	0.032
36.4	0.28	0.286	0.173	0.161	0.111	0.095		36.4	0.696	0.733	0.376	0.37	0.212	0.193		36.4	0.76	0.757	0.338	0.305	0.133	0.116		36.4	1.071	1.169	0.573	0.594	0.26	0.265		36.4	0.312	0.3	0.118	0.093	0.047	0.032
36.6	0.281	0.286	0.173	0.161	0.111	0.095		36.6	0.699	0.735	0.377	0.371	0.213	0.194		36.6	0.764	0.761	0.339	0.306	0.134	0.117		36.6	1.075	1.175	0.575	0.597	0.26	0.267		36.6	0.314	0.301	0.118	0.093	0.048	0.032
36.8	0.281	0.287	0.173	0.161	0.111	0.095		36.8	0.702	0.737	0.379	0.372	0.214	0.194		36.8	0.768	0.765	0.342	0.308	0.135	0.118		36.8	1.08	1.18	0.577	0.6	0.262	0.268		36.8	0.315	0.303	0.119	0.094	0.048	0.033
37	0.282	0.287	0.173	0.161	0.111	0.095		37	0.705	0.739	0.38	0.373	0.216	0.195		37	0.772	0.768	0.343	0.309	0.136	0.118		37	1.085	1.186	0.579	0.603	0.263	0.27		37	0.317	0.304	0.12	0.094	0.049	0.033
37.2	0.282	0.287	0.173	0.162	0.11	0.095		37.2	0.708	0.741	0.381	0.375	0.216	0.196		37.2	0.776	0.772	0.345	0.311	0.136	0.119		37.2	1.09	1.192	0.582	0.606	0.265	0.271		37.2	0.319	0.306	0.121	0.095	0.049	0.033
37.4	0.282	0.287	0.174	0.162	0.11	0.096		37.4	0.71	0.743	0.383	0.376	0.217	0.197		37.4	0.78	0.776	0.347	0.313	0.137	0.119		37.4	1.096	1.197	0.584	0.609	0.266	0.272		37.4	0.32	0.307	0.121	0.095	0.049	0.033
37.6	0.282	0.287	0.174	0.162	0.109	0.096		37.6	0.713	0.745	0.385	0.377	0.217	0.197		37.6	0.783	0.779	0.349	0.314	0.137	0.12		37.6	1.101	1.203	0.586	0.612	0.267	0.274		37.6	0.321	0.309	0.122	0.096	0.05	0.033
37.8	0.282	0.287	0.174	0.162	0.109	0.096		37.8	0.716	0.747	0.386	0.379	0.218	0.198		37.8	0.786	0.783	0.35	0.316	0.138	0.121		37.8	1.107	1.208	0.589	0.615	0.269	0.275		37.8	0.323	0.31	0.122	0.096	0.049	0.033
38	0.283	0.287	0.174	0.162	0.109	0.096		38	0.717	0.749	0.387	0.38	0.218	0.199		38	0.79	0.787	0.351	0.317	0.138	0.121		38	1.112	1.214	0.592	0.618	0.271	0.277		38	0.324	0.312	0.123	0.097	0.049	0.034
38.2	0.283	0.287	0.175	0.163	0.109	0.096		38.2	0.719	0.75	0.388	0.381	0.219	0.2		38.2	0.793	0.791	0.353	0.319	0.138	0.122		38.2	1.118	1.22	0.596	0.621	0.273	0.278		38.2	0.325	0.314	0.124	0.097	0.05	0.034
38.4	0.283	0.288	0.174	0.163	0.109	0.096		38.4	0.72	0.752	0.39	0.382	0.22	0.2		38.4	0.797	0.794	0.355	0.32	0.139	0.122		38.4	1.123	1.225	0.598	0.624	0.274	0.279		38.4	0.327	0.315	0.125	0.098	0.05	0.034
38.6	0.283	0.288	0.174	0.163	0.109	0.097		38.6	0.722	0.754	0.39	0.383	0.22	0.201		38.6	0.801	0.798	0.357	0.322	0.14	0.123		38.6	1.128	1.231	0.601	0.627	0.275	0.281		38.6	0.329	0.317	0.125	0.098	0.049	0.034
38.8	0.284	0.288	0.175	0.163	0.109	0.097		38.8	0.724	0.756	0.392	0.385	0.221	0.202		38.8	0.805	0.802	0.358	0.323	0.14	0.124		38.8	1.134	1.236	0.604	0.63	0.276	0.282		38.8	0.33	0.318	0.125	0.099	0.049	0.034
39	0.283	0.288	0.174	0.163	0.109	0.097		39	0.726	0.758	0.392	0.386	0.222	0.203		39	0.808	0.805	0.359	0.325	0.141	0.124		39	1.14	1.242	0.607	0.633	0.278	0.284		39	0.331	0.32	0.126	0.099	0.049	0.034
39.2	0.283	0.288	0.174	0.163	0.109	0.097		39.2	0.727	0.76	0.393	0.387	0.222	0.203		39.2	0.811	0.809	0.361	0.327	0.141	0.125		39.2	1.146	1.248	0.611	0.636	0.279	0.285		39.2	0.332	0.321	0.126	0.1	0.05	0.035
39.4	0.284	0.288	0.175	0.164	0.109	0.097		39.4	0.729	0.761	0.395	0.388	0.223	0.204		39.4	0.815	0.813	0.362	0.328	0.142	0.126		39.4	1.152	1.253	0.614	0.639	0.28	0.286		39.4	0.334	0.323	0.127	0.1	0.05	0.035
39.6	0.284	0.288	0.174	0.164	0.109	0.098		39.6	0.73	0.763	0.395	0.39	0.223	0.205		39.6	0.818	0.816	0.363	0.33	0.143	0.126		39.6	1.157	1.259	0.617	0.642	0.282	0.288		39.6	0.335	0.324	0.127	0.101	0.05	0.035
39.8	0.284	0.288	0.175	0.164	0.11	0.098		39.8	0.733	0.765	0.397	0.391	0.224	0.206		39.8	0.821	0.82	0.365	0.331	0.144	0.127		39.8	1.163	1.264	0.621	0.646	0.283	0.289		39.8	0.337	0.326	0.128	0.101	0.051	0.035
40	0.283	0.288	0.175	0.164	0.11	0.098		40	0.735	0.767	0.398	0.392	0.225	0.206		40	0.824	0.824	0.366	0.333	0.144	0.127		40	1.168	1.27	0.624	0.649	0.284	0.291		40	0.339	0.327	0.129	0.102	0.052	0.035
40.2	0.284	0.289	0.175	0.164	0.111	0.098		40.2	0.737	0.768	0.399	0.393	0.226	0.207		40.2	0.827	0.827	0.367	0.334	0.145	0.128		40.2	1.174	1.275	0.627	0.652	0.285	0.292		40.2	0.34	0.329	0.13	0.102	0.053	0.036
40.4	0.284	0.289	0.175	0.164	0.112	0.098		40.4	0.74	0.77	0.401	0.394	0.227	0.208		40.4	0.83	0.831	0.369	0.336	0.146	0.129		40.4	1.179	1.281	0.63	0.655	0.286	0.293		40.4	0.342	0.33	0.13	0.103	0.053	0.036
40.6	0.284	0.289	0.175	0.165	0.112	0.098		40.6	0.742	0.772	0.402	0.396	0.228	0.208		40.6	0.833	0.834	0.371	0.337	0.147	0.129		40.6	1.184	1.286	0.633	0.658	0.288	0.295		40.6	0.343	0.332	0.131	0.103	0.054	0.036
40.8	0.285	0.289	0.175	0.165	0.112	0.098		40.8	0.744	0.773	0.403	0.397	0.229	0.209		40.8	0.837	0.838	0.373	0.339	0.148	0.13		40.8	1.19	1.292	0.636	0.661	0.289	0.296		40.8	0.345	0.333	0.132	0.104	0.054	0.036
41	0.285	0.289	0.176	0.165	0.112	0.099		41	0.747	0.775	0.404	0.398	0.23	0.21		41	0.841	0.842	0.374	0.341	0.148	0.13		41	1.195	1.298	0.639	0.664	0.291	0.298		41	0.347	0.335	0.132	0.104	0.054	0.036
41.2	0.285	0.289	0.176	0.165	0.112	0.099		41.2	0.75	0.777	0.406	0.399	0.231	0.211		41.2	0.844	0.845	0.376	0.342	0.149	0.131		41.2	1.201	1.303	0.641	0.667	0.292	0.299		41.2	0.348	0.336	0.132	0.105	0.054	0.036
41.4	0.285	0.289	0.176	0.165	0.112	0.099		41.4	0.752	0.778	0.408	0.4	0.232	0.211		41.4	0.848	0.849	0.378	0.344	0.149	0.132		41.4	1.206	1.309	0.644	0.67	0.293	0.3		41.4	0.349	0.338	0.131	0.105	0.053	0.037
41.6	0.285	0.289	0.176	0.165	0.111	0.099		41.6	0.755	0.78	0.409	0.401	0.233	0.212		41.6	0.851	0.852	0.38	0.345	0.149	0.132		41.6	1.211	1.314	0.646	0.673	0.295	0.302		41.6	0.35	0.339	0.132	0.106	0.053	0.037
41.8	0.285	0.289	0.177	0.166	0.111	0.099		41.8	0.757	0.782	0.41	0.402	0.234	0.213		41.8	0.854	0.856	0.381	0.347	0.149	0.133		41.8	1.216	1.32	0.649	0.676	0.296	0.303		41.8	0.352	0.341	0.132	0.106	0.053	0.037
42	0.285	0.289	0.177	0.166	0.111	0.099		42	0.758	0.783	0.411	0.404	0.235	0.213		42	0.857	0.86	0.383	0.348	0.15	0.133		42	1.221	1.325	0.652	0.679	0.298	0.305		42	0.353	0.342	0.132	0.107	0.052	0.037
42.2	0.285	0.289	0.177	0.166	0.111	0.1		42.2	0.761	0.785	0.413	0.405	0.237	0.214		42.2	0.861	0.863	0.385	0.35	0.151	0.134		42.2	1.227	1.33	0.655	0.682	0.3	0.306		42.2	0.355	0.344	0.132	0.107	0.052	0.037
42.4	0.285	0.29	0.176	0.166	0.11	0.1		42.4	0.763	0.786	0.414	0.406	0.237	0.215		42.4	0.865	0.867	0.387	0.351	0.151	0.135		42.4	1.231	1.336	0.657	0.685	0.3	0.307		42.4	0.356	0.345	0.133	0.108	0.053	0.037
42.6	0.285	0.29	0.176	0.166	0.11	0.1		42.6	0.765	0.788	0.415	0.407	0.237	0.215		42.6	0.869	0.87	0.389	0.353	0.151	0.135		42.6	1.236	1.341	0.66	0.688	0.301	0.309		42.6	0.358	0.347	0.133	0.108	0.053	0.038
42.8	0.285	0.29	0.176	0.166	0.11	0.1		42.8	0.766	0.79	0.415	0.408	0.238	0.216		42.8	0.872	0.874	0.391	0.354	0.152	0.136		42.8	1.242	1.347	0.663	0.691	0.303	0.31		42.8	0.359	0.348	0.133	0.109	0.053	0.038
43	0.285	0.29	0.176	0.166	0.11	0.1		43	0.767	0.791	0.416	0.409	0.238	0.217		43	0.875	0.878	0.392	0.356	0.152	0.136		43	1.247	1.352	0.666	0.694	0.304	0.311		43	0.361	0.35	0.134	0.109	0.053	0.038
43.2	0.285	0.29	0.176	0.167	0.11	0.1		43.2	0.769	0.793	0.417	0.41	0.239	0.218		43.2	0.878	0.881	0.393	0.358	0.152	0.137		43.2	1.252	1.358	0.669	0.696	0.305	0.313		43.2	0.363	0.351	0.135	0.109	0.054	0.038
43.4	0.286	0.29	0.177	0.167	0.11	0.1		43.4	0.771	0.794	0.419	0.411	0.239	0.218		43.4	0.881	0.885	0.394	0.359	0.153	0.138		43.4	1.257	1.363	0.671	0.699	0.306	0.314		43.4	0.364	0.353	0.135	0.11	0.054	0.038
43.6	0.286	0.29	0.176	0.167	0.11	0.101		43.6	0.773	0.796	0.42	0.413	0.24	0.219		43.6	0.885	0.888	0.396	0.361	0.154	0.138		43.6	1.262	1.369	0.674	0.702	0.307	0.316		43.6	0.365	0.354	0.136	0.11	0.055	0.038
43.8	0.286	0.29	0.177	0.167	0.11	0.101		43.8	0.775	0.797	0.421	0.414	0.241	0.22		43.8	0.889	0.892	0.398	0.362	0.155	0.139		43.8	1.268	1.374	0.677	0.705	0.308	0.317		43.8	0.367	0.356	0.137	0.111	0.057	0.039
44	0.287	0.29	0.177	0.167	0.111	0.101		44	0.776	0.799	0.423	0.415	0.241	0.22		44	0.892	0.895	0.399	0.364	0.155	0.14		44	1.273	1.379	0.68	0.708	0.309	0.318		44	0.368	0.357	0.138	0.111	0.057	0.039
44.2	0.288	0.29	0.177	0.167	0.112	0.101		44.2	0.778	0.8	0.424	0.416	0.241	0.221		44.2	0.894	0.899	0.401	0.365	0.156	0.14		44.2	1.279	1.385	0.683	0.711	0.311	0.32		44.2	0.369	0.359	0.139	0.112	0.058	0.039
44.4	0.288	0.29	0.178	0.167	0.112	0.101		44.4	0.78	0.802	0.425	0.417	0.242	0.222		44.4	0.898	0.903	0.402	0.367	0.157	0.141		44.4	1.285	1.39	0.686	0.714	0.313	0.321		44.4	0.371	0.36	0.139	0.112	0.058	0.039
44.6	0.29	0.29	0.179	0.168	0.113	0.101		44.6	0.781	0.803	0.426	0.418	0.242	0.222		44.6	0.902	0.906	0.404	0.368	0.158	0.141		44.6	1.29	1.396	0.688	0.717	0.314	0.323		44.6	0.372	0.362	0.139	0.113	0.058	0.039
44.8	0.29	0.29	0.18	0.168	0.113	0.101		44.8	0.783	0.805	0.428	0.419	0.243	0.223		44.8	0.905	0.91	0.405	0.37	0.159	0.142		44.8	1.296	1.401	0.691	0.72	0.316	0.324		44.8	0.373	0.363	0.14	0.113	0.058	0.039
45	0.29	0.29	0.18	0.168	0.113	0.102		45	0.786	0.806	0.429	0.42	0.244	0.224		45	0.909	0.913	0.406	0.371	0.159	0.143		45	1.3	1.406	0.694	0.723	0.318	0.325		45	0.374	0.365	0.14	0.114	0.058	0.04
45.2	0.291	0.291	0.18	0.168	0.113	0.102		45.2	0.787	0.808	0.43	0.421	0.244	0.224		45.2	0.912	0.917	0.408	0.373	0.159	0.143		45.2	1.305	1.412	0.696	0.726	0.319	0.327		45.2	0.375	0.366	0.14	0.114	0.058	0.04
45.4	0.29	0.291	0.18	0.168	0.113	0.102		45.4	0.789	0.809	0.431	0.422	0.245	0.225		45.4	0.915	0.92	0.409	0.374	0.16	0.144		45.4	1.311	1.417	0.699	0.729	0.32	0.328		45.4	0.376	0.368	0.14	0.115	0.058	0.04
45.6	0.29	0.291	0.18	0.168	0.113	0.102		45.6	0.791	0.81	0.432	0.423	0.245	0.226		45.6	0.918	0.924	0.41	0.376	0.16	0.144		45.6	1.316	1.422	0.701	0.732	0.322	0.329		45.6	0.377	0.369	0.14	0.115	0.057	0.04
45.8	0.29	0.291	0.181	0.168	0.113	0.102		45.8	0.792	0.812	0.433	0.424	0.246	0.226		45.8	0.922	0.927	0.411	0.377	0.161	0.145		45.8	1.321	1.428	0.705	0.735	0.324	0.331		45.8	0.378	0.371	0.14	0.116	0.057	0.04
46	0.29	0.291	0.181	0.168	0.113	0.102		46	0.795	0.813	0.435	0.425	0.247	0.227		46	0.925	0.931	0.412	0.379	0.162	0.146		46	1.327	1.433	0.708	0.738	0.326	0.332		46	0.379	0.372	0.14	0.116	0.057	0.04
46.2	0.289	0.291	0.18	0.168	0.112	0.102		46.2	0.796	0.815	0.436	0.426	0.247	0.228		46.2	0.929	0.934	0.414	0.38	0.163	0.146		46.2	1.332	1.438	0.712	0.741	0.327	0.334		46.2	0.38	0.374	0.14	0.117	0.057	0.041
46.4	0.289	0.291	0.179	0.169	0.111	0.102		46.4	0.798	0.816	0.437	0.427	0.248	0.228		46.4	0.933	0.938	0.416	0.382	0.164	0.147		46.4	1.337	1.444	0.715	0.744	0.327	0.335		46.4	0.382	0.375	0.14	0.117	0.057	0.041
46.6	0.288	0.291	0.179	0.169	0.111	0.103		46.6	0.8	0.817	0.438	0.428	0.248	0.229		46.6	0.937	0.941	0.418	0.384	0.164	0.147		46.6	1.342	1.449	0.717	0.747	0.329	0.336		46.6	0.383	0.377	0.14	0.118	0.056	0.041
46.8	0.288	0.291	0.179	0.169	0.111	0.103		46.8	0.802	0.819	0.44	0.429	0.248	0.229		46.8	0.94	0.945	0.419	0.385	0.165	0.148		46.8	1.347	1.454	0.72	0.75	0.329	0.338		46.8	0.384	0.378	0.141	0.118	0.056	0.041
47	0.288	0.291	0.18	0.169	0.111	0.103		47	0.804	0.82	0.441	0.43	0.249	0.23		47	0.944	0.948	0.421	0.387	0.166	0.149		47	1.352	1.46	0.723	0.753	0.33	0.339		47	0.386	0.38	0.141	0.119	0.056	0.041
47.2	0.288	0.291	0.179	0.169	0.11	0.103		47.2	0.806	0.821	0.442	0.431	0.251	0.231		47.2	0.947	0.952	0.422	0.388	0.167	0.149		47.2	1.357	1.465	0.726	0.756	0.331	0.34		47.2	0.387	0.381	0.142	0.119	0.056	0.041
47.4	0.289	0.291	0.179	0.169	0.111	0.103		47.4	0.808	0.823	0.443	0.432	0.251	0.231		47.4	0.951	0.955	0.424	0.39	0.168	0.15		47.4	1.363	1.47	0.729	0.759	0.332	0.342		47.4	0.389	0.383	0.142	0.12	0.056	0.042
47.6	0.288	0.291	0.179	0.169	0.111	0.103		47.6	0.81	0.824	0.444	0.433	0.252	0.232		47.6	0.955	0.959	0.426	0.391	0.169	0.15		47.6	1.368	1.475	0.732	0.762	0.333	0.343		47.6	0.39	0.384	0.143	0.12	0.057	0.042
47.8	0.288	0.291	0.179	0.169	0.111	0.103		47.8	0.811	0.825	0.445	0.434	0.253	0.233		47.8	0.958	0.962	0.428	0.393	0.17	0.151		47.8	1.374	1.481	0.734	0.765	0.335	0.345		47.8	0.391	0.386	0.144	0.121	0.057	0.042
48	0.289	0.291	0.179	0.169	0.111	0.103		48	0.813	0.827	0.446	0.435	0.253	0.233		48	0.962	0.966	0.43	0.394	0.17	0.152		48	1.38	1.486	0.737	0.767	0.336	0.346		48	0.393	0.387	0.145	0.121	0.057	0.042
48.2	0.289	0.291	0.179	0.17	0.112	0.104		48.2	0.814	0.828	0.446	0.436	0.254	0.234		48.2	0.965	0.969	0.432	0.396	0.171	0.152		48.2	1.385	1.491	0.74	0.77	0.338	0.347		48.2	0.394	0.389	0.145	0.121	0.058	0.042
48.4	0.29	0.291	0.179	0.17	0.112	0.104		48.4	0.815	0.829	0.447	0.437	0.255	0.235		48.4	0.968	0.973	0.433	0.397	0.171	0.153		48.4	1.39	1.496	0.742	0.773	0.339	0.349		48.4	0.396	0.39	0.146	0.122	0.058	0.042
48.6	0.29	0.291	0.18	0.17	0.113	0.104		48.6	0.817	0.831	0.448	0.438	0.255	0.235		48.6	0.972	0.976	0.435	0.399	0.171	0.153		48.6	1.395	1.502	0.744	0.776	0.341	0.35		48.6	0.398	0.392	0.147	0.122	0.058	0.043
48.8	0.29	0.291	0.18	0.17	0.113	0.104		48.8	0.818	0.832	0.449	0.439	0.256	0.236		48.8	0.975	0.98	0.436	0.4	0.172	0.154		48.8	1.4	1.507	0.746	0.779	0.342	0.351		48.8	0.399	0.393	0.147	0.123	0.059	0.043
49	0.29	0.291	0.179	0.17	0.113	0.104		49	0.819	0.833	0.449	0.44	0.256	0.236		49	0.978	0.983	0.438	0.402	0.172	0.155		49	1.405	1.512	0.749	0.782	0.343	0.353		49	0.4	0.395	0.148	0.123	0.059	0.043
49.2	0.291	0.291	0.18	0.17	0.113	0.104		49.2	0.82	0.834	0.449	0.441	0.256	0.237		49.2	0.981	0.986	0.439	0.403	0.173	0.155		49.2	1.411	1.517	0.751	0.785	0.345	0.354		49.2	0.401	0.396	0.148	0.124	0.058	0.043
49.4	0.291	0.292	0.18	0.17	0.114	0.104		49.4	0.822	0.836	0.45	0.442	0.256	0.238		49.4	0.984	0.99	0.44	0.405	0.174	0.156		49.4	1.416	1.523	0.754	0.788	0.347	0.356		49.4	0.402	0.397	0.148	0.124	0.058	0.043
49.6	0.292	0.292	0.18	0.17	0.115	0.104		49.6	0.823	0.837	0.451	0.443	0.257	0.238		49.6	0.988	0.993	0.442	0.406	0.174	0.156		49.6	1.42	1.528	0.757	0.791	0.348	0.357		49.6	0.403	0.399	0.148	0.125	0.058	0.043
49.8	0.293	0.292	0.181	0.17	0.115	0.104		49.8	0.825	0.838	0.452	0.444	0.258	0.239		49.8	0.991	0.997	0.444	0.408	0.175	0.157		49.8	1.425	1.533	0.76	0.794	0.349	0.358		49.8	0.405	0.4	0.149	0.125	0.058	0.044
50	0.292	0.292	0.181	0.17	0.116	0.104		50	0.826	0.839	0.453	0.445	0.258	0.24		50	0.994	1	0.446	0.409	0.175	0.158		50	1.43	1.538	0.764	0.797	0.351	0.36		50	0.406	0.402	0.149	0.126	0.058	0.044
50.2	0.292	0.292	0.181	0.17	0.115	0.105		50.2	0.827	0.84	0.454	0.446	0.258	0.24		50.2	0.997	1.004	0.447	0.411	0.176	0.158		50.2	1.435	1.543	0.766	0.8	0.351	0.361		50.2	0.408	0.403	0.149	0.126	0.059	0.044
50.4	0.292	0.292	0.18	0.171	0.115	0.105		50.4	0.829	0.842	0.455	0.447	0.259	0.241		50.4	1.001	1.007	0.449	0.412	0.177	0.159		50.4	1.44	1.549	0.769	0.802	0.352	0.362		50.4	0.41	0.405	0.15	0.127	0.059	0.044
50.6	0.292	0.292	0.181	0.171	0.116	0.105		50.6	0.831	0.843	0.457	0.448	0.259	0.241		50.6	1.004	1.01	0.45	0.414	0.178	0.159		50.6	1.445	1.554	0.771	0.805	0.353	0.364		50.6	0.411	0.406	0.15	0.127	0.059	0.044
50.8	0.292	0.292	0.181	0.171	0.116	0.105		50.8	0.833	0.844	0.458	0.449	0.26	0.242		50.8	1.007	1.014	0.452	0.415	0.178	0.16		50.8	1.45	1.559	0.774	0.808	0.354	0.365		50.8	0.412	0.408	0.15	0.128	0.059	0.044
51	0.292	0.292	0.181	0.171	0.116	0.105		51	0.834	0.845	0.459	0.45	0.261	0.243		51	1.011	1.017	0.454	0.417	0.179	0.161		51	1.456	1.564	0.777	0.811	0.356	0.366		51	0.414	0.409	0.151	0.128	0.06	0.045
51.2	0.292	0.292	0.181	0.171	0.116	0.105		51.2	0.836	0.846	0.46	0.451	0.262	0.243		51.2	1.014	1.021	0.455	0.418	0.18	0.161		51.2	1.461	1.569	0.78	0.814	0.357	0.368		51.2	0.416	0.411	0.151	0.129	0.06	0.045
51.4	0.292	0.292	0.181	0.171	0.116	0.105		51.4	0.837	0.847	0.462	0.452	0.263	0.244		51.4	1.018	1.024	0.457	0.42	0.181	0.162		51.4	1.466	1.574	0.783	0.817	0.358	0.369		51.4	0.418	0.412	0.151	0.129	0.06	0.045
51.6	0.292	0.292	0.181	0.171	0.116	0.105		51.6	0.839	0.849	0.463	0.453	0.264	0.244		51.6	1.02	1.027	0.458	0.421	0.181	0.162		51.6	1.471	1.579	0.786	0.82	0.359	0.371		51.6	0.419	0.414	0.151	0.13	0.061	0.045
51.8	0.292	0.292	0.181	0.171	0.116	0.105		51.8	0.84	0.85	0.464	0.453	0.265	0.245		51.8	1.023	1.031	0.46	0.423	0.181	0.163		51.8	1.476	1.585	0.789	0.823	0.36	0.372		51.8	0.42	0.415	0.152	0.13	0.061	0.045
52	0.292	0.292	0.182	0.171	0.116	0.105		52	0.841	0.851	0.465	0.454	0.265	0.246		52	1.027	1.034	0.462	0.424	0.182	0.164		52	1.482	1.59	0.791	0.826	0.361	0.373		52	0.421	0.416	0.152	0.13	0.061	0.046
52.2	0.292	0.292	0.182	0.171	0.116	0.106		52.2	0.843	0.852	0.466	0.455	0.266	0.246		52.2	1.03	1.038	0.463	0.426	0.182	0.164		52.2	1.487	1.595	0.795	0.829	0.363	0.375		52.2	0.423	0.418	0.152	0.131	0.062	0.046
52.4	0.292	0.292	0.183	0.171	0.116	0.106		52.4	0.845	0.853	0.467	0.456	0.267	0.247		52.4	1.033	1.041	0.464	0.427	0.183	0.165		52.4	1.492	1.6	0.797	0.831	0.365	0.376		52.4	0.424	0.419	0.153	0.131	0.062	0.046
52.6	0.292	0.292	0.183	0.171	0.115	0.106		52.6	0.847	0.854	0.468	0.457	0.268	0.247		52.6	1.036	1.044	0.465	0.429	0.183	0.165		52.6	1.498	1.605	0.8	0.834	0.367	0.377		52.6	0.425	0.421	0.153	0.132	0.062	0.046
52.8	0.292	0.292	0.183	0.172	0.115	0.106		52.8	0.848	0.855	0.469	0.458	0.268	0.248		52.8	1.039	1.048	0.467	0.43	0.184	0.166		52.8	1.503	1.61	0.802	0.837	0.368	0.379		52.8	0.426	0.422	0.153	0.132	0.062	0.046
53	0.292	0.292	0.183	0.172	0.115	0.106		53	0.849	0.856	0.47	0.459	0.269	0.248		53	1.042	1.051	0.468	0.432	0.184	0.166		53	1.509	1.615	0.806	0.84	0.37	0.38		53	0.426	0.424	0.154	0.133	0.062	0.046
53.2	0.292	0.292	0.183	0.172	0.115	0.106		53.2	0.85	0.857	0.471	0.46	0.269	0.249		53.2	1.046	1.054	0.469	0.433	0.184	0.167		53.2	1.514	1.62	0.809	0.843	0.372	0.381		53.2	0.427	0.425	0.154	0.133	0.061	0.047
53.4	0.292	0.292	0.184	0.172	0.115	0.106		53.4	0.851	0.859	0.472	0.461	0.27	0.25		53.4	1.049	1.058	0.471	0.435	0.185	0.168		53.4	1.519	1.625	0.812	0.846	0.373	0.383		53.4	0.427	0.427	0.154	0.134	0.06	0.047
53.6	0.292	0.292	0.183	0.172	0.115	0.106		53.6	0.852	0.86	0.472	0.461	0.271	0.25		53.6	1.053	1.061	0.473	0.436	0.185	0.168		53.6	1.524	1.63	0.814	0.849	0.375	0.384		53.6	0.429	0.428	0.155	0.134	0.061	0.047
53.8	0.292	0.292	0.183	0.172	0.115	0.106		53.8	0.854	0.861	0.473	0.462	0.272	0.251		53.8	1.056	1.065	0.475	0.438	0.186	0.169		53.8	1.529	1.636	0.816	0.852	0.376	0.385		53.8	0.43	0.43	0.155	0.135	0.061	0.047
54	0.291	0.292	0.182	0.172	0.115	0.106		54	0.855	0.862	0.474	0.463	0.273	0.251		54	1.059	1.068	0.476	0.439	0.187	0.169		54	1.534	1.641	0.819	0.854	0.377	0.387		54	0.431	0.431	0.156	0.135	0.061	0.047
54.2	0.291	0.292	0.182	0.172	0.115	0.106		54.2	0.856	0.863	0.474	0.464	0.273	0.252		54.2	1.062	1.071	0.477	0.44	0.187	0.17		54.2	1.54	1.646	0.822	0.857	0.379	0.388		54.2	0.433	0.432	0.157	0.136	0.062	0.047
54.4	0.292	0.292	0.182	0.172	0.115	0.107		54.4	0.857	0.864	0.475	0.465	0.273	0.252		54.4	1.066	1.075	0.479	0.442	0.188	0.171		54.4	1.545	1.651	0.825	0.86	0.38	0.39		54.4	0.435	0.434	0.159	0.136	0.064	0.048
54.6	0.292	0.292	0.182	0.172	0.116	0.107		54.6	0.859	0.865	0.476	0.466	0.275	0.253		54.6	1.069	1.078	0.48	0.443	0.188	0.171		54.6	1.55	1.656	0.827	0.863	0.381	0.391		54.6	0.436	0.435	0.159	0.137	0.064	0.048
54.8	0.292	0.292	0.182	0.172	0.116	0.107		54.8	0.86	0.866	0.477	0.467	0.275	0.254		54.8	1.072	1.081	0.482	0.445	0.189	0.172		54.8	1.556	1.661	0.83	0.866	0.383	0.392		54.8	0.438	0.437	0.16	0.137	0.064	0.048
55	0.292	0.292	0.181	0.172	0.117	0.107		55	0.862	0.867	0.478	0.467	0.275	0.254		55	1.076	1.085	0.483	0.446	0.189	0.172		55	1.561	1.666	0.832	0.869	0.385	0.394		55	0.44	0.438	0.161	0.138	0.065	0.048
55.2	0.292	0.292	0.181	0.172	0.117	0.107		55.2	0.863	0.868	0.479	0.468	0.276	0.255		55.2	1.08	1.088	0.485	0.448	0.19	0.173		55.2	1.566	1.671	0.835	0.872	0.386	0.395		55.2	0.442	0.44	0.162	0.138	0.065	0.048
55.4	0.292	0.292	0.181	0.172	0.117	0.107		55.4	0.865	0.869	0.48	0.469	0.276	0.255		55.4	1.082	1.091	0.486	0.449	0.191	0.174		55.4	1.572	1.676	0.838	0.874	0.388	0.396		55.4	0.444	0.441	0.163	0.138	0.066	0.048
55.6	0.293	0.292	0.181	0.172	0.117	0.107		55.6	0.866	0.87	0.481	0.47	0.277	0.256		55.6	1.085	1.095	0.488	0.451	0.192	0.174		55.6	1.577	1.681	0.841	0.877	0.389	0.398		55.6	0.445	0.442	0.163	0.139	0.066	0.049
55.8	0.293	0.292	0.182	0.173	0.117	0.107		55.8	0.867	0.871	0.482	0.471	0.278	0.256		55.8	1.088	1.098	0.49	0.452	0.193	0.175		55.8	1.583	1.686	0.845	0.88	0.391	0.399		55.8	0.447	0.444	0.164	0.139	0.067	0.049
56	0.293	0.292	0.182	0.173	0.117	0.107		56	0.869	0.872	0.483	0.472	0.278	0.257		56	1.092	1.101	0.492	0.454	0.194	0.175		56	1.588	1.691	0.847	0.883	0.392	0.4		56	0.448	0.445	0.165	0.14	0.067	0.049
56.2	0.293	0.292	0.182	0.173	0.117	0.107		56.2	0.87	0.873	0.484	0.472	0.278	0.257		56.2	1.096	1.104	0.493	0.455	0.195	0.176		56.2	1.594	1.696	0.85	0.886	0.393	0.402		56.2	0.45	0.447	0.165	0.14	0.067	0.049
56.4	0.293	0.292	0.183	0.173	0.116	0.107		56.4	0.872	0.874	0.485	0.473	0.279	0.258		56.4	1.099	1.108	0.494	0.457	0.196	0.177		56.4	1.598	1.701	0.852	0.889	0.395	0.403		56.4	0.45	0.448	0.165	0.141	0.067	0.049
56.6	0.293	0.292	0.182	0.173	0.116	0.107		56.6	0.873	0.875	0.486	0.474	0.28	0.259		56.6	1.102	1.111	0.496	0.458	0.196	0.177		56.6	1.603	1.706	0.855	0.892	0.396	0.404		56.6	0.452	0.45	0.165	0.141	0.066	0.049
56.8	0.292	0.293	0.182	0.173	0.116	0.108		56.8	0.874	0.876	0.487	0.475	0.28	0.259		56.8	1.105	1.114	0.497	0.46	0.197	0.178		56.8	1.607	1.711	0.858	0.894	0.396	0.406		56.8	0.452	0.451	0.165	0.142	0.066	0.05
57	0.293	0.293	0.183	0.173	0.116	0.108		57	0.874	0.877	0.488	0.476	0.281	0.26		57	1.108	1.118	0.498	0.461	0.197	0.178		57	1.612	1.716	0.86	0.897	0.397	0.407		57	0.453	0.452	0.165	0.142	0.065	0.05
57.2	0.293	0.293	0.182	0.173	0.115	0.108		57.2	0.876	0.878	0.489	0.476	0.282	0.26		57.2	1.112	1.121	0.5	0.463	0.198	0.179		57.2	1.616	1.721	0.863	0.9	0.398	0.408		57.2	0.453	0.454	0.164	0.143	0.064	0.05
57.4	0.293	0.293	0.182	0.173	0.115	0.108		57.4	0.877	0.879	0.489	0.477	0.282	0.261		57.4	1.115	1.124	0.501	0.464	0.199	0.179		57.4	1.621	1.726	0.865	0.903	0.398	0.41		57.4	0.453	0.455	0.163	0.143	0.064	0.05
57.6	0.293	0.293	0.182	0.173	0.114	0.108		57.6	0.878	0.879	0.49	0.478	0.282	0.261		57.6	1.118	1.127	0.502	0.465	0.199	0.18		57.6	1.626	1.73	0.868	0.906	0.399	0.411		57.6	0.455	0.457	0.164	0.144	0.064	0.05
57.8	0.294	0.293	0.182	0.173	0.114	0.108		57.8	0.879	0.88	0.491	0.479	0.283	0.262		57.8	1.121	1.131	0.503	0.467	0.2	0.181		57.8	1.631	1.735	0.87	0.909	0.4	0.412		57.8	0.456	0.458	0.164	0.144	0.065	0.05
58	0.294	0.293	0.182	0.173	0.114	0.108		58	0.879	0.881	0.492	0.48	0.283	0.262		58	1.123	1.134	0.504	0.468	0.2	0.181		58	1.635	1.74	0.873	0.911	0.401	0.414		58	0.457	0.46	0.164	0.145	0.065	0.051
58.2	0.295	0.293	0.183	0.173	0.115	0.108		58.2	0.88	0.882	0.493	0.48	0.283	0.263		58.2	1.126	1.137	0.505	0.47	0.201	0.182		58.2	1.641	1.745	0.876	0.914	0.403	0.415		58.2	0.458	0.461	0.165	0.145	0.066	0.051
58.4	0.295	0.293	0.183	0.173	0.115	0.108		58.4	0.882	0.883	0.494	0.481	0.284	0.263		58.4	1.129	1.141	0.506	0.471	0.201	0.182		58.4	1.646	1.75	0.879	0.917	0.403	0.416		58.4	0.46	0.462	0.166	0.145	0.065	0.051
58.6	0.295	0.293	0.183	0.173	0.116	0.108		58.6	0.883	0.884	0.495	0.482	0.285	0.264		58.6	1.132	1.144	0.508	0.473	0.201	0.183		58.6	1.65	1.755	0.881	0.92	0.405	0.418		58.6	0.461	0.464	0.166	0.146	0.065	0.051
58.8	0.295	0.293	0.183	0.173	0.116	0.108		58.8	0.884	0.885	0.496	0.483	0.285	0.264		58.8	1.135	1.147	0.51	0.474	0.202	0.184		58.8	1.656	1.76	0.884	0.923	0.407	0.419		58.8	0.464	0.465	0.167	0.146	0.066	0.051
59	0.295	0.293	0.183	0.173	0.116	0.108		59	0.886	0.886	0.498	0.484	0.286	0.265		59	1.138	1.15	0.511	0.476	0.202	0.184		59	1.661	1.765	0.887	0.925	0.409	0.421		59	0.465	0.467	0.167	0.147	0.067	0.051
59.2	0.296	0.293	0.183	0.173	0.117	0.108		59.2	0.886	0.887	0.498	0.484	0.286	0.266		59.2	1.141	1.154	0.513	0.477	0.203	0.185		59.2	1.667	1.77	0.89	0.928	0.41	0.422		59.2	0.467	0.468	0.168	0.147	0.067	0.052
59.4	0.296	0.293	0.184	0.173	0.117	0.108		59.4	0.888	0.887	0.499	0.485	0.286	0.266		59.4	1.144	1.157	0.515	0.479	0.203	0.185		59.4	1.672	1.775	0.893	0.931	0.411	0.423		59.4	0.469	0.47	0.169	0.148	0.068	0.052
59.6	0.295	0.293	0.184	0.174	0.118	0.109		59.6	0.888	0.888	0.499	0.486	0.287	0.267		59.6	1.148	1.16	0.516	0.48	0.204	0.186		59.6	1.677	1.78	0.896	0.934	0.413	0.425		59.6	0.471	0.471	0.17	0.148	0.068	0.052
59.8	0.295	0.293	0.184	0.174	0.118	0.109		59.8	0.89	0.889	0.501	0.487	0.287	0.267		59.8	1.152	1.163	0.518	0.482	0.205	0.187		59.8	1.682	1.784	0.898	0.937	0.415	0.426		59.8	0.473	0.472	0.171	0.149	0.069	0.052
60	0.295	0.293	0.183	0.174	0.118	0.109		60	0.891	0.89	0.501	0.487	0.287	0.268		60	1.155	1.166	0.52	0.483	0.206	0.187		60	1.687	1.789	0.901	0.94	0.416	0.427		60	0.475	0.474	0.172	0.149	0.069	0.052
60.2	0.295	0.293	0.183	0.174	0.118	0.109		60.2	0.892	0.891	0.502	0.488	0.288	0.268		60.2	1.159	1.17	0.522	0.484	0.207	0.188		60.2	1.692	1.794	0.903	0.942	0.417	0.429		60.2	0.476	0.475	0.172	0.15	0.069	0.052
60.4	0.295	0.293	0.183	0.174	0.118	0.109		60.4	0.894	0.892	0.503	0.489	0.289	0.269		60.4	1.162	1.173	0.523	0.486	0.207	0.188		60.4	1.696	1.799	0.906	0.945	0.418	0.43		60.4	0.477	0.477	0.173	0.15	0.069	0.053
60.6	0.295	0.293	0.183	0.174	0.118	0.109		60.6	0.895	0.893	0.504	0.49	0.289	0.269		60.6	1.165	1.176	0.525	0.487	0.208	0.189		60.6	1.701	1.804	0.908	0.948	0.419	0.431		60.6	0.479	0.478	0.173	0.151	0.07	0.053
60.8	0.295	0.293	0.182	0.174	0.118	0.109		60.8	0.897	0.893	0.505	0.49	0.289	0.27		60.8	1.169	1.179	0.527	0.489	0.209	0.189		60.8	1.706	1.809	0.911	0.951	0.42	0.433		60.8	0.48	0.479	0.173	0.151	0.07	0.053
61	0.295	0.293	0.183	0.174	0.119	0.109		61	0.898	0.894	0.506	0.491	0.29	0.27		61	1.172	1.183	0.528	0.49	0.209	0.19		61	1.711	1.813	0.914	0.954	0.422	0.434		61	0.481	0.481	0.174	0.152	0.07	0.053
61.2	0.295	0.293	0.182	0.174	0.118	0.109		61.2	0.899	0.895	0.506	0.492	0.29	0.271		61.2	1.175	1.186	0.53	0.492	0.21	0.191		61.2	1.716	1.818	0.916	0.956	0.423	0.435		61.2	0.482	0.482	0.173	0.152	0.07	0.053
61.4	0.295	0.293	0.182	0.174	0.118	0.109		61.4	0.9	0.896	0.507	0.492	0.291	0.271		61.4	1.179	1.189	0.531	0.493	0.211	0.191		61.4	1.722	1.823	0.919	0.959	0.425	0.437		61.4	0.483	0.484	0.173	0.152	0.07	0.053
61.6	0.295	0.293	0.182	0.174	0.118	0.109		61.6	0.902	0.897	0.508	0.493	0.292	0.272		61.6	1.181	1.192	0.533	0.495	0.211	0.192		61.6	1.727	1.828	0.922	0.962	0.427	0.438		61.6	0.484	0.485	0.174	0.153	0.07	0.053
61.8	0.296	0.293	0.183	0.174	0.118	0.109		61.8	0.904	0.897	0.509	0.494	0.293	0.272		61.8	1.184	1.195	0.534	0.496	0.212	0.192		61.8	1.732	1.833	0.925	0.965	0.428	0.439		61.8	0.485	0.486	0.174	0.153	0.07	0.054
62	0.296	0.293	0.182	0.174	0.118	0.109		62	0.905	0.898	0.51	0.495	0.294	0.273		62	1.187	1.199	0.535	0.497	0.213	0.193		62	1.737	1.837	0.928	0.968	0.429	0.441		62	0.486	0.488	0.175	0.154	0.07	0.054
62.2	0.296	0.293	0.182	0.174	0.118	0.109		62.2	0.906	0.899	0.511	0.495	0.295	0.273		62.2	1.19	1.202	0.536	0.499	0.213	0.194		62.2	1.742	1.842	0.931	0.97	0.431	0.442		62.2	0.487	0.489	0.175	0.154	0.07	0.054
62.4	0.296	0.293	0.182	0.174	0.117	0.109		62.4	0.908	0.9	0.512	0.496	0.297	0.274		62.4	1.193	1.205	0.537	0.5	0.213	0.194		62.4	1.747	1.847	0.933	0.973	0.433	0.443		62.4	0.488	0.491	0.175	0.155	0.07	0.054
62.6	0.296	0.293	0.183	0.174	0.117	0.109		62.6	0.909	0.901	0.513	0.497	0.297	0.274		62.6	1.196	1.208	0.538	0.502	0.214	0.195		62.6	1.752	1.852	0.936	0.976	0.434	0.445		62.6	0.49	0.492	0.176	0.155	0.07	0.054
62.8	0.296	0.293	0.183	0.174	0.116	0.11		62.8	0.91	0.901	0.513	0.497	0.298	0.275		62.8	1.199	1.211	0.54	0.503	0.214	0.195		62.8	1.758	1.857	0.94	0.979	0.436	0.446		62.8	0.491	0.493	0.177	0.156	0.071	0.054
63	0.296	0.293	0.184	0.174	0.117	0.11		63	0.912	0.902	0.514	0.498	0.299	0.275		63	1.202	1.214	0.54	0.505	0.214	0.196		63	1.763	1.861	0.943	0.981	0.437	0.447		63	0.492	0.495	0.177	0.156	0.07	0.055
63.2	0.296	0.293	0.184	0.174	0.117	0.11		63.2	0.912	0.903	0.514	0.499	0.3	0.276		63.2	1.205	1.218	0.542	0.506	0.215	0.196		63.2	1.768	1.866	0.945	0.984	0.438	0.449		63.2	0.493	0.496	0.178	0.157	0.07	0.055
63.4	0.297	0.293	0.184	0.174	0.117	0.11		63.4	0.913	0.904	0.515	0.5	0.3	0.276		63.4	1.208	1.221	0.543	0.507	0.215	0.197		63.4	1.772	1.871	0.947	0.987	0.439	0.45		63.4	0.495	0.498	0.179	0.157	0.071	0.055
63.6	0.296	0.293	0.184	0.174	0.117	0.11		63.6	0.913	0.904	0.515	0.5	0.3	0.277		63.6	1.211	1.224	0.544	0.509	0.216	0.198		63.6	1.777	1.876	0.95	0.99	0.44	0.451		63.6	0.496	0.499	0.179	0.158	0.071	0.055
63.8	0.296	0.293	0.185	0.174	0.117	0.11		63.8	0.914	0.905	0.516	0.501	0.301	0.277		63.8	1.214	1.227	0.546	0.51	0.217	0.198		63.8	1.782	1.88	0.952	0.993	0.441	0.453		63.8	0.497	0.5	0.179	0.158	0.071	0.055
64	0.296	0.293	0.184	0.174	0.117	0.11		64	0.914	0.906	0.516	0.502	0.3	0.278		64	1.217	1.23	0.548	0.512	0.218	0.199		64	1.786	1.885	0.954	0.995	0.442	0.454		64	0.499	0.502	0.18	0.158	0.071	0.055
64.2	0.296	0.293	0.185	0.174	0.117	0.11		64.2	0.915	0.907	0.516	0.502	0.3	0.278		64.2	1.22	1.233	0.55	0.513	0.219	0.199		64.2	1.791	1.89	0.957	0.998	0.443	0.455		64.2	0.5	0.503	0.18	0.159	0.071	0.056
64.4	0.296	0.293	0.184	0.175	0.117	0.11		64.4	0.916	0.907	0.517	0.503	0.3	0.279		64.4	1.224	1.237	0.552	0.515	0.22	0.2		64.4	1.796	1.895	0.959	1.001	0.444	0.456		64.4	0.501	0.505	0.181	0.159	0.072	0.056
64.6	0.296	0.293	0.184	0.175	0.117	0.11		64.6	0.916	0.908	0.517	0.504	0.3	0.279		64.6	1.227	1.24	0.554	0.516	0.22	0.201		64.6	1.801	1.899	0.961	1.004	0.445	0.458		64.6	0.503	0.506	0.181	0.16	0.072	0.056
64.8	0.296	0.293	0.183	0.175	0.117	0.11		64.8	0.917	0.909	0.518	0.504	0.3	0.279		64.8	1.23	1.243	0.555	0.517	0.221	0.201		64.8	1.805	1.904	0.964	1.006	0.446	0.459		64.8	0.504	0.507	0.181	0.16	0.072	0.056
65	0.296	0.293	0.183	0.175	0.117	0.11		65	0.917	0.909	0.518	0.505	0.3	0.28		65	1.233	1.246	0.557	0.519	0.221	0.202		65	1.81	1.909	0.967	1.009	0.447	0.46		65	0.505	0.509	0.181	0.161	0.072	0.056
65.2	0.296	0.293	0.182	0.175	0.117	0.11		65.2	0.918	0.91	0.519	0.506	0.3	0.28		65.2	1.236	1.249	0.559	0.52	0.222	0.202		65.2	1.815	1.913	0.969	1.012	0.448	0.462		65.2	0.506	0.51	0.181	0.161	0.073	0.056
65.4	0.296	0.293	0.183	0.175	0.117	0.11		65.4	0.918	0.911	0.519	0.506	0.3	0.281		65.4	1.239	1.252	0.56	0.522	0.222	0.203		65.4	1.82	1.918	0.971	1.015	0.449	0.463		65.4	0.507	0.512	0.181	0.162	0.072	0.057
65.6	0.296	0.293	0.183	0.175	0.116	0.11		65.6	0.919	0.912	0.52	0.507	0.301	0.281		65.6	1.242	1.255	0.562	0.523	0.223	0.203		65.6	1.825	1.923	0.974	1.017	0.45	0.464		65.6	0.509	0.513	0.181	0.162	0.073	0.057
65.8	0.296	0.293	0.183	0.175	0.117	0.11		65.8	0.92	0.912	0.521	0.508	0.301	0.282		65.8	1.245	1.258	0.563	0.525	0.224	0.204		65.8	1.83	1.927	0.976	1.02	0.451	0.466		65.8	0.51	0.514	0.182	0.163	0.073	0.057
66	0.296	0.293	0.183	0.175	0.117	0.11		66	0.921	0.913	0.522	0.508	0.302	0.282		66	1.248	1.262	0.564	0.526	0.224	0.205		66	1.835	1.932	0.979	1.023	0.453	0.467		66	0.511	0.516	0.182	0.163	0.073	0.057
66.2	0.296	0.293	0.183	0.175	0.118	0.11		66.2	0.923	0.914	0.524	0.509	0.303	0.283		66.2	1.25	1.265	0.565	0.527	0.224	0.205		66.2	1.84	1.937	0.982	1.026	0.455	0.468		66.2	0.512	0.517	0.182	0.163	0.073	0.057
66.4	0.297	0.293	0.183	0.175	0.118	0.11		66.4	0.924	0.914	0.525	0.51	0.304	0.283		66.4	1.253	1.268	0.566	0.529	0.225	0.206		66.4	1.845	1.941	0.985	1.028	0.456	0.47		66.4	0.513	0.518	0.182	0.164	0.073	0.057
66.6	0.297	0.293	0.184	0.175	0.118	0.11		66.6	0.925	0.915	0.526	0.51	0.305	0.284		66.6	1.257	1.271	0.568	0.53	0.226	0.206		66.6	1.851	1.946	0.988	1.031	0.457	0.471		66.6	0.514	0.52	0.183	0.164	0.072	0.058
66.8	0.297	0.293	0.184	0.175	0.119	0.111		66.8	0.926	0.916	0.527	0.511	0.306	0.284		66.8	1.26	1.274	0.569	0.532	0.227	0.207		66.8	1.856	1.951	0.992	1.034	0.459	0.472		66.8	0.515	0.521	0.183	0.165	0.072	0.058
67	0.297	0.293	0.184	0.175	0.119	0.111		67	0.927	0.916	0.527	0.512	0.306	0.285		67	1.262	1.277	0.569	0.533	0.227	0.207		67	1.861	1.955	0.994	1.037	0.46	0.474		67	0.516	0.523	0.183	0.165	0.072	0.058
67.2	0.297	0.293	0.184	0.175	0.119	0.111		67.2	0.928	0.917	0.528	0.512	0.307	0.285		67.2	1.264	1.28	0.571	0.535	0.227	0.208		67.2	1.866	1.96	0.997	1.039	0.461	0.475		67.2	0.517	0.524	0.183	0.166	0.071	0.058
67.4	0.297	0.293	0.185	0.175	0.119	0.111		67.4	0.928	0.918	0.529	0.513	0.308	0.286		67.4	1.267	1.283	0.572	0.536	0.228	0.209		67.4	1.87	1.965	1	1.042	0.463	0.476		67.4	0.519	0.525	0.184	0.166	0.072	0.058
67.6	0.297	0.293	0.185	0.175	0.119	0.111		67.6	0.929	0.918	0.529	0.513	0.308	0.286		67.6	1.27	1.286	0.573	0.537	0.229	0.209		67.6	1.875	1.969	1.002	1.045	0.464	0.478		67.6	0.521	0.527	0.185	0.167	0.072	0.058
67.8	0.297	0.293	0.186	0.175	0.119	0.111		67.8	0.93	0.919	0.53	0.514	0.309	0.286		67.8	1.273	1.289	0.575	0.539	0.23	0.21		67.8	1.88	1.974	1.005	1.047	0.466	0.479		67.8	0.522	0.528	0.185	0.167	0.073	0.059
68	0.297	0.293	0.186	0.175	0.119	0.111		68	0.931	0.92	0.531	0.515	0.31	0.287		68	1.277	1.292	0.577	0.54	0.231	0.21		68	1.885	1.978	1.008	1.05	0.468	0.48		68	0.524	0.529	0.186	0.168	0.074	0.059
68.2	0.297	0.293	0.186	0.175	0.119	0.111		68.2	0.932	0.92	0.531	0.515	0.31	0.287		68.2	1.28	1.296	0.578	0.542	0.231	0.211		68.2	1.89	1.983	1.01	1.053	0.47	0.482		68.2	0.526	0.531	0.187	0.168	0.074	0.059
68.4	0.296	0.293	0.185	0.175	0.118	0.111		68.4	0.932	0.921	0.531	0.516	0.31	0.288		68.4	1.283	1.299	0.58	0.543	0.232	0.211		68.4	1.895	1.988	1.013	1.056	0.471	0.483		68.4	0.528	0.532	0.188	0.168	0.075	0.059
68.6	0.296	0.293	0.185	0.175	0.118	0.111		68.6	0.933	0.921	0.532	0.517	0.31	0.288		68.6	1.286	1.302	0.581	0.544	0.232	0.212		68.6	1.9	1.992	1.015	1.058	0.472	0.484		68.6	0.53	0.534	0.189	0.169	0.075	0.059
68.8	0.296	0.293	0.184	0.175	0.117	0.111		68.8	0.934	0.922	0.533	0.517	0.31	0.289		68.8	1.289	1.305	0.582	0.546	0.233	0.213		68.8	1.904	1.997	1.018	1.061	0.473	0.486		68.8	0.531	0.535	0.19	0.169	0.075	0.059
69	0.296	0.293	0.184	0.175	0.117	0.111		69	0.934	0.923	0.533	0.518	0.31	0.289		69	1.292	1.308	0.584	0.547	0.233	0.213		69	1.909	2.001	1.02	1.064	0.474	0.487		69	0.532	0.536	0.191	0.17	0.075	0.06
69.2	0.297	0.293	0.184	0.175	0.117	0.111		69.2	0.935	0.923	0.534	0.518	0.311	0.29		69.2	1.295	1.311	0.586	0.549	0.233	0.214		69.2	1.914	2.006	1.023	1.067	0.476	0.488		69.2	0.534	0.538	0.191	0.17	0.076	0.06
69.4	0.297	0.293	0.184	0.175	0.116	0.111		69.4	0.936	0.924	0.535	0.519	0.311	0.29		69.4	1.298	1.314	0.587	0.55	0.234	0.214		69.4	1.919	2.011	1.026	1.069	0.478	0.489		69.4	0.535	0.539	0.192	0.171	0.076	0.06
69.6	0.296	0.293	0.183	0.175	0.116	0.111		69.6	0.937	0.924	0.536	0.52	0.312	0.29		69.6	1.301	1.317	0.588	0.551	0.234	0.215		69.6	1.924	2.015	1.029	1.072	0.479	0.491		69.6	0.538	0.54	0.193	0.171	0.076	0.06
69.8	0.296	0.293	0.183	0.175	0.116	0.111		69.8	0.937	0.925	0.536	0.52	0.312	0.291		69.8	1.303	1.32	0.59	0.553	0.235	0.215		69.8	1.929	2.02	1.032	1.075	0.48	0.492		69.8	0.539	0.542	0.193	0.172	0.076	0.06
70	0.296	0.293	0.183	0.175	0.117	0.111		70	0.938	0.926	0.537	0.521	0.312	0.291		70	1.305	1.323	0.591	0.554	0.235	0.216		70	1.934	2.024	1.034	1.077	0.482	0.493		70	0.54	0.543	0.193	0.172	0.076	0.06
70.2	0.296	0.293	0.183	0.175	0.116	0.111		70.2	0.939	0.926	0.538	0.521	0.313	0.292		70.2	1.309	1.326	0.592	0.556	0.236	0.217		70.2	1.939	2.029	1.037	1.08	0.483	0.495		70.2	0.541	0.544	0.194	0.173	0.076	0.061
70.4	0.296	0.293	0.183	0.175	0.116	0.111		70.4	0.94	0.927	0.538	0.522	0.314	0.292		70.4	1.312	1.329	0.594	0.557	0.236	0.217		70.4	1.944	2.033	1.04	1.083	0.484	0.496		70.4	0.541	0.546	0.194	0.173	0.076	0.061
70.6	0.296	0.293	0.183	0.175	0.116	0.111		70.6	0.941	0.927	0.539	0.523	0.314	0.293		70.6	1.315	1.332	0.595	0.558	0.237	0.218		70.6	1.949	2.038	1.043	1.086	0.485	0.497		70.6	0.542	0.547	0.194	0.173	0.075	0.061
70.8	0.295	0.293	0.184	0.175	0.117	0.111		70.8	0.941	0.928	0.539	0.523	0.314	0.293		70.8	1.317	1.335	0.596	0.56	0.237	0.218		70.8	1.954	2.042	1.046	1.088	0.486	0.499		70.8	0.543	0.549	0.194	0.174	0.075	0.061
71	0.295	0.293	0.184	0.175	0.116	0.111		71	0.942	0.929	0.54	0.524	0.315	0.293		71	1.32	1.338	0.597	0.561	0.238	0.219		71	1.959	2.047	1.048	1.091	0.487	0.5		71	0.544	0.55	0.194	0.174	0.076	0.061
71.2	0.295	0.293	0.184	0.175	0.117	0.111		71.2	0.943	0.929	0.54	0.524	0.315	0.294		71.2	1.323	1.341	0.599	0.563	0.238	0.22		71.2	1.963	2.051	1.051	1.094	0.488	0.501		71.2	0.545	0.551	0.194	0.175	0.076	0.061
71.4	0.295	0.293	0.185	0.175	0.117	0.112		71.4	0.944	0.93	0.541	0.525	0.316	0.294		71.4	1.327	1.344	0.6	0.564	0.24	0.22		71.4	1.968	2.056	1.053	1.096	0.49	0.503		71.4	0.547	0.553	0.194	0.175	0.077	0.062
71.6	0.296	0.293	0.185	0.176	0.118	0.112		71.6	0.944	0.93	0.542	0.525	0.317	0.295		71.6	1.33	1.347	0.601	0.565	0.24	0.221		71.6	1.973	2.06	1.056	1.099	0.491	0.504		71.6	0.548	0.554	0.195	0.176	0.077	0.062
71.8	0.296	0.293	0.186	0.176	0.119	0.112		71.8	0.945	0.931	0.543	0.526	0.318	0.295		71.8	1.333	1.35	0.602	0.567	0.24	0.221		71.8	1.978	2.065	1.058	1.102	0.492	0.505		71.8	0.55	0.555	0.196	0.176	0.078	0.062
72	0.297	0.293	0.186	0.176	0.119	0.112		72	0.946	0.931	0.543	0.527	0.318	0.296		72	1.336	1.353	0.603	0.568	0.241	0.222		72	1.982	2.069	1.06	1.104	0.493	0.506		72	0.551	0.557	0.196	0.177	0.078	0.062
72.2	0.297	0.293	0.186	0.176	0.119	0.112		72.2	0.947	0.932	0.544	0.527	0.319	0.296		72.2	1.338	1.356	0.604	0.57	0.241	0.222		72.2	1.986	2.074	1.062	1.107	0.494	0.508		72.2	0.552	0.558	0.196	0.177	0.078	0.062
72.4	0.297	0.293	0.186	0.176	0.118	0.112		72.4	0.947	0.932	0.545	0.528	0.319	0.296		72.4	1.341	1.359	0.605	0.571	0.242	0.223		72.4	1.992	2.078	1.065	1.11	0.496	0.509		72.4	0.553	0.559	0.197	0.178	0.078	0.062
72.6	0.297	0.293	0.185	0.176	0.118	0.112		72.6	0.948	0.933	0.546	0.528	0.319	0.297		72.6	1.344	1.362	0.607	0.572	0.243	0.223		72.6	1.996	2.083	1.067	1.112	0.497	0.51		72.6	0.555	0.561	0.197	0.178	0.078	0.063
72.8	0.298	0.293	0.185	0.176	0.119	0.112		72.8	0.949	0.934	0.546	0.529	0.32	0.297		72.8	1.347	1.365	0.608	0.574	0.244	0.224		72.8	2.001	2.087	1.069	1.115	0.498	0.512		72.8	0.557	0.562	0.198	0.178	0.078	0.063
73	0.298	0.293	0.185	0.176	0.119	0.112		73	0.949	0.934	0.547	0.529	0.32	0.298		73	1.349	1.368	0.61	0.575	0.244	0.225		73	2.006	2.092	1.071	1.118	0.499	0.513		73	0.558	0.563	0.198	0.179	0.079	0.063
73.2	0.298	0.293	0.185	0.176	0.119	0.112		73.2	0.95	0.935	0.547	0.53	0.321	0.298		73.2	1.352	1.371	0.611	0.577	0.245	0.225		73.2	2.011	2.096	1.074	1.12	0.5	0.514		73.2	0.559	0.565	0.198	0.179	0.079	0.063
73.4	0.298	0.293	0.185	0.176	0.119	0.112		73.4	0.951	0.935	0.548	0.531	0.321	0.299		73.4	1.355	1.374	0.612	0.578	0.245	0.226		73.4	2.016	2.101	1.077	1.123	0.502	0.516		73.4	0.561	0.566	0.199	0.18	0.08	0.063
73.6	0.299	0.293	0.184	0.176	0.12	0.112		73.6	0.951	0.936	0.549	0.531	0.321	0.299		73.6	1.358	1.377	0.614	0.579	0.246	0.226		73.6	2.02	2.105	1.08	1.126	0.502	0.517		73.6	0.562	0.567	0.199	0.18	0.079	0.063
73.8	0.299	0.293	0.184	0.176	0.12	0.112		73.8	0.952	0.936	0.549	0.532	0.321	0.299		73.8	1.36	1.38	0.615	0.581	0.246	0.227		73.8	2.026	2.109	1.082	1.129	0.504	0.518		73.8	0.563	0.569	0.2	0.181	0.079	0.063
74	0.299	0.293	0.184	0.176	0.119	0.112		74	0.953	0.937	0.55	0.532	0.322	0.3		74	1.362	1.383	0.616	0.582	0.246	0.227		74	2.03	2.114	1.085	1.131	0.505	0.519		74	0.564	0.57	0.2	0.181	0.079	0.064
74.2	0.298	0.293	0.183	0.176	0.119	0.112		74.2	0.953	0.937	0.55	0.533	0.322	0.3		74.2	1.366	1.386	0.617	0.584	0.247	0.228		74.2	2.035	2.118	1.088	1.134	0.506	0.521		74.2	0.565	0.571	0.2	0.182	0.079	0.064
74.4	0.298	0.293	0.183	0.176	0.119	0.112		74.4	0.953	0.938	0.551	0.533	0.322	0.301		74.4	1.369	1.389	0.619	0.585	0.247	0.229		74.4	2.04	2.123	1.09	1.137	0.507	0.522		74.4	0.565	0.573	0.2	0.182	0.078	0.064
74.6	0.298	0.293	0.183	0.176	0.119	0.112		74.6	0.953	0.938	0.551	0.534	0.321	0.301		74.6	1.371	1.392	0.62	0.586	0.248	0.229		74.6	2.044	2.127	1.093	1.139	0.508	0.523		74.6	0.567	0.574	0.2	0.182	0.079	0.064
74.8	0.297	0.293	0.183	0.176	0.119	0.112		74.8	0.954	0.939	0.552	0.534	0.322	0.301		74.8	1.375	1.395	0.622	0.588	0.249	0.23		74.8	2.049	2.132	1.096	1.142	0.509	0.525		74.8	0.568	0.575	0.2	0.183	0.079	0.064
75	0.297	0.293	0.183	0.176	0.119	0.112		75	0.954	0.939	0.553	0.535	0.322	0.302		75	1.378	1.398	0.624	0.589	0.25	0.23		75	2.055	2.136	1.1	1.145	0.511	0.526		75	0.569	0.577	0.201	0.183	0.079	0.064
75.2	0.297	0.293	0.183	0.176	0.119	0.112		75.2	0.955	0.94	0.553	0.535	0.322	0.302		75.2	1.382	1.401	0.626	0.59	0.251	0.231		75.2	2.059	2.14	1.103	1.147	0.512	0.527		75.2	0.571	0.578	0.201	0.184	0.079	0.065
75.4	0.297	0.293	0.183	0.176	0.12	0.112		75.4	0.956	0.94	0.554	0.536	0.323	0.303		75.4	1.385	1.404	0.627	0.592	0.251	0.231		75.4	2.065	2.145	1.105	1.15	0.514	0.529		75.4	0.572	0.58	0.201	0.184	0.079	0.065
75.6	0.297	0.293	0.184	0.176	0.12	0.112		75.6	0.956	0.941	0.554	0.536	0.323	0.303		75.6	1.388	1.407	0.628	0.593	0.251	0.232		75.6	2.069	2.149	1.108	1.152	0.515	0.53		75.6	0.574	0.581	0.202	0.185	0.079	0.065
75.8	0.297	0.293	0.184	0.176	0.12	0.112		75.8	0.957	0.941	0.555	0.537	0.323	0.303		75.8	1.392	1.41	0.63	0.595	0.252	0.233		75.8	2.074	2.154	1.11	1.155	0.517	0.531		75.8	0.575	0.582	0.202	0.185	0.079	0.065
76	0.296	0.293	0.184	0.176	0.119	0.112		76	0.958	0.942	0.556	0.537	0.324	0.304		76	1.395	1.413	0.632	0.596	0.253	0.233		76	2.079	2.158	1.113	1.158	0.518	0.532		76	0.576	0.583	0.203	0.186	0.08	0.065
76.2	0.295	0.293	0.183	0.176	0.118	0.112		76.2	0.958	0.942	0.556	0.538	0.324	0.304		76.2	1.398	1.415	0.633	0.597	0.254	0.234		76.2	2.084	2.162	1.115	1.16	0.519	0.534		76.2	0.577	0.585	0.203	0.186	0.08	0.065
76.4	0.295	0.293	0.183	0.176	0.118	0.112		76.4	0.959	0.943	0.557	0.539	0.324	0.305		76.4	1.402	1.418	0.635	0.599	0.256	0.234		76.4	2.089	2.167	1.118	1.163	0.521	0.535		76.4	0.579	0.586	0.204	0.187	0.08	0.066
76.6	0.295	0.293	0.183	0.176	0.118	0.112		76.6	0.96	0.943	0.557	0.539	0.325	0.305		76.6	1.405	1.421	0.637	0.6	0.257	0.235		76.6	2.094	2.171	1.12	1.166	0.522	0.536		76.6	0.58	0.587	0.204	0.187	0.08	0.066
76.8	0.295	0.293	0.184	0.176	0.118	0.112		76.8	0.961	0.944	0.557	0.54	0.325	0.305		76.8	1.407	1.424	0.639	0.601	0.257	0.235		76.8	2.099	2.175	1.121	1.168	0.523	0.538		76.8	0.582	0.589	0.205	0.187	0.081	0.066
77	0.295	0.293	0.184	0.176	0.118	0.112		77	0.962	0.944	0.557	0.54	0.325	0.306		77	1.41	1.427	0.64	0.603	0.258	0.236		77	2.104	2.18	1.124	1.171	0.525	0.539		77	0.583	0.59	0.206	0.188	0.082	0.066
77.2	0.295	0.293	0.184	0.176	0.118	0.112		77.2	0.963	0.944	0.559	0.541	0.326	0.306		77.2	1.413	1.43	0.641	0.604	0.259	0.237		77.2	2.109	2.184	1.127	1.174	0.527	0.54		77.2	0.584	0.591	0.206	0.188	0.081	0.066
77.4	0.296	0.293	0.184	0.176	0.118	0.113		77.4	0.964	0.945	0.559	0.541	0.326	0.306		77.4	1.415	1.433	0.642	0.605	0.259	0.237		77.4	2.114	2.188	1.129	1.176	0.528	0.542		77.4	0.585	0.593	0.207	0.189	0.081	0.066
77.6	0.296	0.293	0.184	0.176	0.118	0.113		77.6	0.964	0.945	0.56	0.542	0.327	0.307		77.6	1.418	1.436	0.644	0.607	0.26	0.238		77.6	2.118	2.193	1.132	1.179	0.53	0.543		77.6	0.585	0.594	0.206	0.189	0.08	0.067
77.8	0.296	0.293	0.184	0.176	0.118	0.113		77.8	0.965	0.946	0.56	0.542	0.327	0.307		77.8	1.42	1.439	0.645	0.608	0.261	0.238		77.8	2.123	2.197	1.134	1.182	0.531	0.544		77.8	0.586	0.595	0.207	0.19	0.08	0.067
78	0.297	0.293	0.184	0.176	0.117	0.113		78	0.965	0.946	0.56	0.543	0.327	0.308		78	1.423	1.442	0.646	0.61	0.262	0.239		78	2.128	2.201	1.136	1.184	0.532	0.545		78	0.587	0.597	0.206	0.19	0.08	0.067
78.2	0.297	0.293	0.184	0.176	0.117	0.113		78.2	0.966	0.947	0.561	0.543	0.327	0.308		78.2	1.427	1.445	0.648	0.611	0.263	0.239		78.2	2.132	2.206	1.138	1.187	0.533	0.547		78.2	0.588	0.598	0.207	0.191	0.08	0.067
78.4	0.297	0.293	0.184	0.176	0.117	0.113		78.4	0.966	0.947	0.561	0.544	0.328	0.308		78.4	1.429	1.447	0.649	0.612	0.263	0.24		78.4	2.137	2.21	1.141	1.189	0.534	0.548		78.4	0.589	0.599	0.206	0.191	0.08	0.067
78.6	0.298	0.293	0.184	0.176	0.117	0.113		78.6	0.966	0.948	0.562	0.544	0.329	0.309		78.6	1.431	1.45	0.651	0.614	0.264	0.24		78.6	2.142	2.214	1.144	1.192	0.536	0.549		78.6	0.591	0.601	0.206	0.191	0.08	0.067
78.8	0.298	0.293	0.184	0.176	0.117	0.113		78.8	0.967	0.948	0.562	0.545	0.33	0.309		78.8	1.434	1.453	0.653	0.615	0.264	0.241		78.8	2.147	2.218	1.147	1.195	0.537	0.551		78.8	0.592	0.602	0.207	0.192	0.081	0.068
79	0.298	0.293	0.184	0.176	0.117	0.113		79	0.967	0.948	0.563	0.545	0.329	0.31		79	1.437	1.456	0.655	0.616	0.264	0.242		79	2.152	2.223	1.149	1.197	0.538	0.552		79	0.594	0.603	0.208	0.192	0.081	0.068
79.2	0.298	0.293	0.184	0.176	0.118	0.113		79.2	0.967	0.949	0.563	0.545	0.33	0.31		79.2	1.44	1.459	0.656	0.618	0.264	0.242		79.2	2.156	2.227	1.152	1.2	0.539	0.553		79.2	0.595	0.605	0.209	0.193	0.082	0.068
79.4	0.298	0.293	0.184	0.176	0.118	0.113		79.4	0.968	0.949	0.564	0.546	0.332	0.31		79.4	1.442	1.462	0.657	0.619	0.264	0.243		79.4	2.161	2.231	1.154	1.203	0.54	0.554		79.4	0.597	0.606	0.21	0.193	0.082	0.068
79.6	0.297	0.293	0.184	0.176	0.117	0.113		79.6	0.968	0.95	0.564	0.546	0.332	0.311		79.6	1.445	1.465	0.658	0.62	0.264	0.243		79.6	2.165	2.236	1.157	1.205	0.541	0.556		79.6	0.599	0.607	0.21	0.194	0.083	0.068
79.8	0.297	0.293	0.184	0.176	0.117	0.113		79.8	0.969	0.95	0.565	0.547	0.332	0.311		79.8	1.448	1.468	0.66	0.622	0.265	0.244		79.8	2.17	2.24	1.16	1.208	0.542	0.557		79.8	0.6	0.609	0.211	0.194	0.083	0.068
80	0.296	0.293	0.184	0.176	0.117	0.113		80	0.969	0.951	0.566	0.547	0.333	0.311		80	1.451	1.47	0.661	0.623	0.265	0.244		80	2.175	2.244	1.162	1.21	0.544	0.558		80	0.601	0.61	0.212	0.195	0.084	0.068
80.2	0.296	0.293	0.183	0.176	0.116	0.113		80.2	0.97	0.951	0.566	0.548	0.334	0.312		80.2	1.454	1.473	0.662	0.625	0.266	0.245		80.2	2.179	2.248	1.165	1.213	0.545	0.56		80.2	0.602	0.611	0.213	0.195	0.084	0.069
80.4	0.296	0.293	0.184	0.176	0.117	0.113		80.4	0.97	0.951	0.567	0.548	0.334	0.312		80.4	1.457	1.476	0.665	0.626	0.267	0.246		80.4	2.184	2.253	1.168	1.216	0.546	0.561		80.4	0.604	0.613	0.214	0.195	0.084	0.069
80.6	0.296	0.293	0.183	0.176	0.116	0.113		80.6	0.971	0.952	0.567	0.549	0.335	0.312		80.6	1.459	1.479	0.665	0.627	0.267	0.246		80.6	2.189	2.257	1.171	1.218	0.548	0.562		80.6	0.605	0.614	0.214	0.196	0.085	0.069
80.8	0.296	0.293	0.183	0.176	0.117	0.113		80.8	0.971	0.952	0.567	0.549	0.335	0.313		80.8	1.461	1.482	0.666	0.629	0.267	0.247		80.8	2.193	2.261	1.173	1.221	0.549	0.563		80.8	0.606	0.615	0.215	0.196	0.084	0.069
81	0.297	0.293	0.184	0.176	0.117	0.113		81	0.971	0.953	0.568	0.55	0.336	0.313		81	1.464	1.485	0.667	0.63	0.268	0.247		81	2.198	2.265	1.176	1.223	0.55	0.565		81	0.607	0.616	0.215	0.197	0.084	0.069
81.2	0.296	0.293	0.184	0.176	0.117	0.113		81.2	0.972	0.953	0.568	0.55	0.337	0.314		81.2	1.467	1.488	0.668	0.631	0.269	0.248		81.2	2.202	2.27	1.179	1.226	0.551	0.566		81.2	0.608	0.618	0.215	0.197	0.084	0.069
81.4	0.296	0.293	0.184	0.176	0.117	0.113		81.4	0.972	0.953	0.569	0.551	0.337	0.314		81.4	1.469	1.49	0.669	0.633	0.269	0.248		81.4	2.207	2.274	1.182	1.229	0.553	0.567		81.4	0.609	0.619	0.215	0.198	0.084	0.07
81.6	0.297	0.293	0.184	0.176	0.117	0.113		81.6	0.973	0.954	0.569	0.551	0.337	0.314		81.6	1.472	1.493	0.67	0.634	0.27	0.249		81.6	2.211	2.278	1.184	1.231	0.554	0.568		81.6	0.609	0.62	0.216	0.198	0.084	0.07
81.8	0.297	0.293	0.184	0.176	0.117	0.113		81.8	0.973	0.954	0.569	0.552	0.337	0.315		81.8	1.475	1.496	0.671	0.635	0.271	0.249		81.8	2.216	2.282	1.186	1.234	0.555	0.57		81.8	0.609	0.622	0.216	0.199	0.083	0.07
82	0.297	0.293	0.185	0.176	0.117	0.113		82	0.974	0.955	0.569	0.552	0.338	0.315		82	1.478	1.499	0.673	0.637	0.272	0.25		82	2.221	2.286	1.189	1.236	0.556	0.571		82	0.61	0.623	0.216	0.199	0.083	0.07
82.2	0.297	0.293	0.184	0.176	0.117	0.113		82.2	0.975	0.955	0.57	0.552	0.338	0.315		82.2	1.481	1.502	0.674	0.638	0.273	0.251		82.2	2.225	2.291	1.191	1.239	0.557	0.572		82.2	0.612	0.624	0.216	0.199	0.083	0.07
82.4	0.297	0.293	0.184	0.176	0.117	0.113		82.4	0.975	0.955	0.571	0.553	0.338	0.316		82.4	1.483	1.505	0.676	0.639	0.273	0.251		82.4	2.23	2.295	1.193	1.242	0.558	0.574		82.4	0.612	0.626	0.215	0.2	0.083	0.07
82.6	0.297	0.293	0.185	0.176	0.117	0.113		82.6	0.975	0.956	0.571	0.553	0.338	0.316		82.6	1.486	1.507	0.678	0.641	0.274	0.252		82.6	2.234	2.299	1.196	1.244	0.558	0.575		82.6	0.614	0.627	0.216	0.2	0.084	0.071
82.8	0.297	0.293	0.185	0.176	0.117	0.113		82.8	0.976	0.956	0.572	0.554	0.339	0.316		82.8	1.488	1.51	0.679	0.642	0.274	0.252		82.8	2.239	2.303	1.198	1.247	0.559	0.576		82.8	0.616	0.628	0.216	0.201	0.084	0.071
83	0.297	0.293	0.184	0.176	0.116	0.113		83	0.977	0.957	0.572	0.554	0.339	0.317		83	1.491	1.513	0.68	0.643	0.274	0.253		83	2.243	2.307	1.2	1.249	0.56	0.577		83	0.617	0.63	0.217	0.201	0.084	0.071
83.2	0.296	0.293	0.184	0.176	0.116	0.113		83.2	0.978	0.957	0.573	0.555	0.339	0.317		83.2	1.494	1.516	0.681	0.645	0.274	0.253		83.2	2.247	2.311	1.202	1.252	0.561	0.579		83.2	0.618	0.631	0.218	0.202	0.085	0.071
83.4	0.296	0.293	0.183	0.176	0.116	0.113		83.4	0.979	0.957	0.573	0.555	0.34	0.317		83.4	1.496	1.519	0.682	0.646	0.275	0.254		83.4	2.252	2.316	1.205	1.255	0.562	0.58		83.4	0.62	0.632	0.217	0.202	0.085	0.071
83.6	0.295	0.293	0.183	0.176	0.116	0.113		83.6	0.978	0.958	0.574	0.556	0.339	0.318		83.6	1.499	1.521	0.684	0.647	0.275	0.254		83.6	2.257	2.32	1.207	1.257	0.563	0.581		83.6	0.621	0.633	0.218	0.202	0.085	0.071
83.8	0.295	0.293	0.183	0.176	0.116	0.113		83.8	0.979	0.958	0.574	0.556	0.339	0.318		83.8	1.502	1.524	0.685	0.649	0.276	0.255		83.8	2.262	2.324	1.21	1.26	0.565	0.583		83.8	0.623	0.635	0.218	0.203	0.085	0.072
84	0.295	0.293	0.183	0.176	0.115	0.113		84	0.979	0.958	0.575	0.556	0.339	0.318		84	1.505	1.527	0.687	0.65	0.276	0.256		84	2.267	2.328	1.212	1.262	0.567	0.584		84	0.624	0.636	0.219	0.203	0.085	0.072
84.2	0.295	0.293	0.182	0.176	0.115	0.113		84.2	0.979	0.959	0.575	0.557	0.339	0.319		84.2	1.509	1.53	0.688	0.651	0.277	0.256		84.2	2.271	2.332	1.215	1.265	0.568	0.585		84.2	0.625	0.637	0.219	0.204	0.085	0.072
84.4	0.296	0.293	0.182	0.176	0.115	0.113		84.4	0.979	0.959	0.575	0.557	0.338	0.319		84.4	1.511	1.533	0.69	0.653	0.277	0.257		84.4	2.276	2.336	1.218	1.267	0.569	0.586		84.4	0.626	0.639	0.219	0.204	0.085	0.072
84.6	0.296	0.293	0.182	0.176	0.115	0.113		84.6	0.979	0.959	0.575	0.558	0.338	0.32		84.6	1.514	1.535	0.691	0.654	0.279	0.257		84.6	2.281	2.34	1.221	1.27	0.572	0.588		84.6	0.628	0.64	0.219	0.205	0.086	0.072
84.8	0.296	0.293	0.182	0.176	0.116	0.113		84.8	0.979	0.96	0.575	0.558	0.339	0.32		84.8	1.517	1.538	0.693	0.655	0.279	0.258		84.8	2.286	2.345	1.223	1.273	0.574	0.589		84.8	0.63	0.641	0.22	0.205	0.086	0.072
85	0.296	0.293	0.182	0.176	0.116	0.113		85	0.979	0.96	0.576	0.559	0.339	0.32		85	1.52	1.541	0.694	0.657	0.28	0.258		85	2.291	2.349	1.226	1.275	0.576	0.59		85	0.631	0.642	0.22	0.206	0.086	0.072
85.2	0.296	0.293	0.182	0.176	0.116	0.113		85.2	0.979	0.96	0.576	0.559	0.34	0.321		85.2	1.523	1.544	0.696	0.658	0.281	0.259		85.2	2.295	2.353	1.228	1.278	0.577	0.591		85.2	0.632	0.644	0.22	0.206	0.087	0.073
85.4	0.296	0.293	0.183	0.176	0.116	0.113		85.4	0.98	0.961	0.576	0.559	0.34	0.321		85.4	1.526	1.546	0.698	0.659	0.282	0.259		85.4	2.299	2.357	1.231	1.28	0.579	0.593		85.4	0.633	0.645	0.221	0.206	0.087	0.073
85.6	0.297	0.293	0.183	0.176	0.116	0.114		85.6	0.981	0.961	0.577	0.56	0.341	0.321		85.6	1.529	1.549	0.699	0.661	0.283	0.26		85.6	2.304	2.361	1.234	1.283	0.58	0.594		85.6	0.635	0.646	0.221	0.207	0.087	0.073
85.8	0.297	0.293	0.183	0.177	0.116	0.114		85.8	0.981	0.961	0.577	0.56	0.341	0.322		85.8	1.532	1.552	0.7	0.662	0.284	0.261		85.8	2.309	2.365	1.236	1.285	0.582	0.595		85.8	0.636	0.648	0.221	0.207	0.087	0.073
86	0.297	0.293	0.183	0.177	0.117	0.114		86	0.982	0.962	0.578	0.561	0.342	0.322		86	1.535	1.555	0.702	0.663	0.284	0.261		86	2.313	2.369	1.239	1.288	0.584	0.597		86	0.638	0.649	0.222	0.208	0.087	0.073
86.2	0.297	0.293	0.183	0.177	0.116	0.114		86.2	0.982	0.962	0.579	0.561	0.342	0.322		86.2	1.537	1.557	0.703	0.665	0.285	0.262		86.2	2.318	2.373	1.242	1.291	0.585	0.598		86.2	0.639	0.65	0.222	0.208	0.087	0.073
86.4	0.297	0.293	0.183	0.177	0.116	0.114		86.4	0.983	0.962	0.579	0.561	0.342	0.323		86.4	1.54	1.56	0.704	0.666	0.286	0.262		86.4	2.323	2.377	1.244	1.293	0.585	0.599		86.4	0.641	0.651	0.223	0.209	0.088	0.074
86.6	0.297	0.293	0.183	0.177	0.116	0.114		86.6	0.983	0.963	0.579	0.562	0.343	0.323		86.6	1.542	1.563	0.706	0.667	0.286	0.263		86.6	2.327	2.381	1.247	1.296	0.587	0.6		86.6	0.642	0.653	0.224	0.209	0.088	0.074
86.8	0.297	0.293	0.183	0.177	0.115	0.114		86.8	0.984	0.963	0.58	0.562	0.344	0.323		86.8	1.544	1.566	0.706	0.669	0.286	0.263		86.8	2.332	2.386	1.249	1.298	0.588	0.602		86.8	0.644	0.654	0.225	0.209	0.088	0.074
87	0.297	0.293	0.182	0.177	0.115	0.114		87	0.985	0.963	0.58	0.563	0.344	0.324		87	1.547	1.568	0.707	0.67	0.287	0.264		87	2.336	2.39	1.251	1.301	0.589	0.603		87	0.645	0.655	0.226	0.21	0.088	0.074
87.2	0.296	0.293	0.182	0.177	0.115	0.114		87.2	0.986	0.964	0.581	0.563	0.343	0.324		87.2	1.549	1.571	0.707	0.671	0.286	0.264		87.2	2.34	2.394	1.253	1.303	0.59	0.604		87.2	0.647	0.657	0.226	0.21	0.088	0.074
87.4	0.297	0.293	0.182	0.177	0.115	0.114		87.4	0.986	0.964	0.581	0.563	0.343	0.324		87.4	1.551	1.574	0.708	0.673	0.287	0.265		87.4	2.345	2.398	1.256	1.306	0.591	0.605		87.4	0.648	0.658	0.227	0.211	0.088	0.074
87.6	0.297	0.293	0.182	0.177	0.116	0.114		87.6	0.986	0.964	0.582	0.564	0.344	0.325		87.6	1.554	1.577	0.71	0.674	0.287	0.266		87.6	2.35	2.402	1.259	1.308	0.592	0.607		87.6	0.65	0.659	0.228	0.211	0.089	0.075
87.8	0.298	0.293	0.183	0.177	0.116	0.114		87.8	0.986	0.965	0.582	0.564	0.343	0.325		87.8	1.558	1.579	0.711	0.675	0.288	0.266		87.8	2.355	2.406	1.261	1.311	0.593	0.608		87.8	0.651	0.66	0.228	0.212	0.089	0.075
88	0.298	0.293	0.183	0.177	0.116	0.114		88	0.986	0.965	0.582	0.565	0.343	0.325		88	1.56	1.582	0.712	0.677	0.289	0.267		88	2.36	2.41	1.264	1.313	0.595	0.609		88	0.652	0.662	0.229	0.212	0.089	0.075
88.2	0.298	0.293	0.183	0.177	0.116	0.114		88.2	0.986	0.965	0.583	0.565	0.343	0.325		88.2	1.563	1.585	0.714	0.678	0.289	0.267		88.2	2.364	2.414	1.267	1.316	0.596	0.61		88.2	0.652	0.663	0.228	0.213	0.089	0.075
88.4	0.298	0.293	0.183	0.177	0.116	0.114		88.4	0.986	0.966	0.582	0.565	0.343	0.326		88.4	1.565	1.588	0.715	0.679	0.289	0.268		88.4	2.369	2.418	1.27	1.319	0.596	0.612		88.4	0.653	0.664	0.229	0.213	0.089	0.075
88.6	0.298	0.293	0.183	0.177	0.116	0.114		88.6	0.986	0.966	0.583	0.566	0.343	0.326		88.6	1.568	1.59	0.717	0.681	0.29	0.268		88.6	2.374	2.422	1.273	1.321	0.598	0.613		88.6	0.654	0.665	0.23	0.213	0.09	0.075
88.8	0.298	0.293	0.183	0.177	0.116	0.114		88.8	0.987	0.966	0.583	0.566	0.345	0.326		88.8	1.57	1.593	0.718	0.682	0.29	0.269		88.8	2.379	2.426	1.275	1.324	0.599	0.614		88.8	0.656	0.667	0.23	0.214	0.09	0.075
89	0.298	0.293	0.183	0.177	0.116	0.114		89	0.987	0.967	0.583	0.567	0.345	0.327		89	1.573	1.596	0.719	0.683	0.291	0.269		89	2.383	2.43	1.278	1.326	0.601	0.615		89	0.656	0.668	0.23	0.214	0.09	0.076
89.2	0.298	0.293	0.184	0.177	0.117	0.114		89.2	0.988	0.967	0.584	0.567	0.346	0.327		89.2	1.575	1.598	0.721	0.685	0.291	0.27		89.2	2.388	2.434	1.28	1.329	0.602	0.617		89.2	0.657	0.669	0.23	0.215	0.09	0.076
89.4	0.298	0.293	0.184	0.177	0.117	0.114		89.4	0.989	0.967	0.584	0.567	0.347	0.327		89.4	1.578	1.601	0.722	0.686	0.292	0.271		89.4	2.393	2.438	1.283	1.331	0.604	0.618		89.4	0.658	0.671	0.231	0.215	0.09	0.076
89.6	0.298	0.293	0.184	0.177	0.117	0.114		89.6	0.989	0.967	0.586	0.568	0.348	0.328		89.6	1.58	1.604	0.723	0.687	0.292	0.271		89.6	2.398	2.442	1.286	1.334	0.605	0.619		89.6	0.659	0.672	0.231	0.216	0.089	0.076
89.8	0.298	0.293	0.184	0.177	0.118	0.114		89.8	0.99	0.968	0.586	0.568	0.348	0.328		89.8	1.583	1.607	0.724	0.688	0.293	0.272		89.8	2.403	2.446	1.288	1.336	0.607	0.621		89.8	0.66	0.673	0.232	0.216	0.09	0.076
90	0.298	0.293	0.185	0.177	0.118	0.114		90	0.991	0.968	0.587	0.568	0.349	0.328		90	1.585	1.609	0.726	0.69	0.294	0.272		90	2.407	2.45	1.291	1.339	0.607	0.622		90	0.662	0.674	0.232	0.216	0.09	0.076
90.2	0.298	0.293	0.184	0.177	0.118	0.114		90.2	0.991	0.968	0.588	0.569	0.349	0.329		90.2	1.588	1.612	0.727	0.691	0.294	0.273		90.2	2.411	2.454	1.293	1.341	0.608	0.623		90.2	0.662	0.676	0.233	0.217	0.09	0.077
90.4	0.297	0.293	0.184	0.177	0.118	0.114		90.4	0.992	0.969	0.588	0.569	0.35	0.329		90.4	1.591	1.615	0.729	0.692	0.295	0.273		90.4	2.416	2.458	1.295	1.344	0.609	0.624		90.4	0.664	0.677	0.233	0.217	0.091	0.077
90.6	0.297	0.293	0.184	0.177	0.118	0.114		90.6	0.993	0.969	0.589	0.57	0.35	0.329		90.6	1.594	1.617	0.73	0.694	0.296	0.274		90.6	2.42	2.462	1.297	1.346	0.61	0.626		90.6	0.665	0.678	0.234	0.218	0.091	0.077
90.8	0.297	0.293	0.183	0.177	0.117	0.114		90.8	0.993	0.969	0.59	0.57	0.351	0.33		90.8	1.596	1.62	0.731	0.695	0.296	0.274		90.8	2.424	2.466	1.299	1.349	0.612	0.627		90.8	0.666	0.679	0.234	0.218	0.091	0.077
91	0.297	0.293	0.184	0.177	0.118	0.114		91	0.994	0.969	0.59	0.57	0.35	0.33		91	1.599	1.623	0.732	0.696	0.296	0.275		91	2.429	2.47	1.302	1.351	0.612	0.628		91	0.668	0.681	0.234	0.219	0.092	0.077
91.2	0.297	0.293	0.184	0.177	0.117	0.114		91.2	0.994	0.97	0.59	0.571	0.35	0.33		91.2	1.602	1.625	0.733	0.698	0.297	0.275		91.2	2.433	2.474	1.304	1.354	0.613	0.629		91.2	0.669	0.682	0.235	0.219	0.092	0.077
91.4	0.297	0.293	0.184	0.177	0.118	0.114		91.4	0.994	0.97	0.591	0.571	0.35	0.33		91.4	1.605	1.628	0.735	0.699	0.298	0.276		91.4	2.438	2.478	1.306	1.356	0.615	0.631		91.4	0.671	0.683	0.235	0.219	0.092	0.078
91.6	0.297	0.293	0.184	0.177	0.118	0.114		91.6	0.995	0.97	0.591	0.571	0.35	0.331		91.6	1.608	1.631	0.737	0.7	0.299	0.277		91.6	2.443	2.482	1.309	1.359	0.616	0.632		91.6	0.672	0.684	0.236	0.22	0.092	0.078
91.8	0.298	0.293	0.184	0.177	0.118	0.114		91.8	0.995	0.971	0.59	0.572	0.35	0.331		91.8	1.611	1.633	0.738	0.702	0.3	0.277		91.8	2.447	2.486	1.311	1.361	0.617	0.633		91.8	0.674	0.686	0.236	0.22	0.092	0.078
92	0.297	0.293	0.183	0.177	0.118	0.114		92	0.994	0.971	0.59	0.572	0.349	0.331		92	1.613	1.636	0.74	0.703	0.301	0.278		92	2.451	2.489	1.314	1.364	0.618	0.634		92	0.675	0.687	0.237	0.221	0.092	0.078
92.2	0.297	0.293	0.183	0.177	0.118	0.114		92.2	0.994	0.971	0.59	0.572	0.349	0.332		92.2	1.616	1.639	0.741	0.704	0.301	0.278		92.2	2.455	2.493	1.317	1.366	0.619	0.636		92.2	0.676	0.688	0.237	0.221	0.092	0.078
92.4	0.297	0.293	0.182	0.177	0.118	0.114		92.4	0.993	0.971	0.589	0.573	0.349	0.332		92.4	1.618	1.641	0.743	0.705	0.301	0.279		92.4	2.46	2.497	1.319	1.369	0.62	0.637		92.4	0.678	0.689	0.238	0.222	0.093	0.078
92.6	0.297	0.293	0.182	0.177	0.117	0.114		92.6	0.993	0.972	0.59	0.573	0.349	0.332		92.6	1.621	1.644	0.745	0.707	0.301	0.279		92.6	2.464	2.501	1.321	1.371	0.622	0.638		92.6	0.68	0.691	0.238	0.222	0.093	0.078
92.8	0.298	0.293	0.182	0.177	0.117	0.114		92.8	0.994	0.972	0.59	0.574	0.35	0.333		92.8	1.623	1.647	0.746	0.708	0.302	0.28		92.8	2.469	2.505	1.324	1.374	0.623	0.639		92.8	0.681	0.692	0.238	0.222	0.093	0.079
93	0.298	0.293	0.182	0.177	0.117	0.114		93	0.994	0.972	0.591	0.574	0.351	0.333		93	1.625	1.649	0.747	0.709	0.302	0.28		93	2.474	2.509	1.326	1.376	0.624	0.641		93	0.683	0.693	0.238	0.223	0.093	0.079
93.2	0.298	0.293	0.182	0.177	0.117	0.114		93.2	0.994	0.972	0.591	0.574	0.352	0.333		93.2	1.628	1.652	0.748	0.711	0.303	0.281		93.2	2.479	2.513	1.328	1.379	0.626	0.642		93.2	0.684	0.694	0.238	0.223	0.093	0.079
93.4	0.298	0.293	0.182	0.177	0.117	0.114		93.4	0.995	0.973	0.592	0.575	0.352	0.333		93.4	1.631	1.655	0.75	0.712	0.303	0.281		93.4	2.484	2.517	1.33	1.381	0.628	0.643		93.4	0.685	0.696	0.239	0.224	0.093	0.079
93.6	0.298	0.293	0.182	0.177	0.117	0.114		93.6	0.996	0.973	0.593	0.575	0.353	0.334		93.6	1.633	1.657	0.752	0.713	0.304	0.282		93.6	2.488	2.521	1.333	1.384	0.63	0.644		93.6	0.687	0.697	0.24	0.224	0.094	0.079
93.8	0.298	0.293	0.182	0.177	0.117	0.114		93.8	0.996	0.973	0.594	0.575	0.354	0.334		93.8	1.636	1.66	0.753	0.715	0.305	0.283		93.8	2.492	2.525	1.336	1.386	0.63	0.646		93.8	0.688	0.698	0.24	0.225	0.094	0.079
94	0.298	0.293	0.182	0.177	0.117	0.114		94	0.997	0.973	0.594	0.576	0.354	0.334		94	1.639	1.662	0.754	0.716	0.305	0.283		94	2.496	2.529	1.338	1.389	0.631	0.647		94	0.689	0.699	0.24	0.225	0.094	0.08
94.2	0.298	0.293	0.182	0.177	0.117	0.114		94.2	0.998	0.974	0.595	0.576	0.355	0.335		94.2	1.641	1.665	0.755	0.717	0.305	0.284		94.2	2.5	2.532	1.34	1.391	0.632	0.648		94.2	0.69	0.701	0.241	0.225	0.094	0.08
94.4	0.298	0.293	0.182	0.177	0.117	0.114		94.4	0.998	0.974	0.595	0.576	0.355	0.335		94.4	1.644	1.668	0.756	0.718	0.306	0.284		94.4	2.505	2.536	1.343	1.394	0.633	0.649		94.4	0.691	0.702	0.242	0.226	0.095	0.08
94.6	0.298	0.293	0.182	0.177	0.116	0.114		94.6	0.998	0.974	0.596	0.577	0.355	0.335		94.6	1.647	1.67	0.756	0.72	0.306	0.285		94.6	2.51	2.54	1.346	1.396	0.634	0.651		94.6	0.692	0.703	0.242	0.226	0.094	0.08
94.8	0.298	0.293	0.183	0.177	0.116	0.114		94.8	0.999	0.974	0.596	0.577	0.355	0.335		94.8	1.649	1.673	0.757	0.721	0.307	0.285		94.8	2.514	2.544	1.348	1.399	0.636	0.652		94.8	0.692	0.704	0.242	0.227	0.094	0.08
95	0.298	0.293	0.183	0.177	0.116	0.114		95	0.999	0.975	0.596	0.577	0.355	0.336		95	1.651	1.676	0.758	0.722	0.308	0.286		95	2.519	2.548	1.351	1.401	0.637	0.653		95	0.694	0.706	0.243	0.227	0.095	0.08
95.2	0.298	0.293	0.184	0.177	0.117	0.114		95.2	0.999	0.975	0.597	0.578	0.356	0.336		95.2	1.654	1.678	0.76	0.724	0.309	0.286		95.2	2.524	2.552	1.353	1.404	0.639	0.654		95.2	0.695	0.707	0.244	0.228	0.095	0.081
95.4	0.298	0.293	0.184	0.177	0.117	0.114		95.4	0.999	0.975	0.596	0.578	0.355	0.336		95.4	1.657	1.681	0.762	0.725	0.31	0.287		95.4	2.528	2.556	1.356	1.406	0.641	0.656		95.4	0.697	0.708	0.245	0.228	0.096	0.081
95.6	0.298	0.293	0.184	0.177	0.117	0.114		95.6	0.999	0.975	0.596	0.578	0.355	0.337		95.6	1.659	1.683	0.763	0.726	0.311	0.287		95.6	2.532	2.559	1.359	1.409	0.643	0.657		95.6	0.698	0.709	0.245	0.228	0.095	0.081
95.8	0.298	0.293	0.184	0.177	0.117	0.114		95.8	0.999	0.976	0.596	0.579	0.355	0.337		95.8	1.662	1.686	0.764	0.727	0.312	0.288		95.8	2.537	2.563	1.362	1.411	0.644	0.658		95.8	0.7	0.711	0.246	0.229	0.096	0.081
96	0.299	0.293	0.184	0.177	0.117	0.114		96	0.999	0.976	0.596	0.579	0.354	0.337		96	1.665	1.689	0.765	0.729	0.312	0.289		96	2.541	2.567	1.364	1.414	0.645	0.659		96	0.701	0.712	0.246	0.229	0.095	0.081
96.2	0.299	0.293	0.184	0.177	0.117	0.114		96.2	0.999	0.976	0.596	0.579	0.355	0.337		96.2	1.667	1.691	0.767	0.73	0.313	0.289		96.2	2.545	2.571	1.367	1.416	0.647	0.66		96.2	0.703	0.713	0.246	0.23	0.096	0.081
96.4	0.299	0.293	0.184	0.177	0.117	0.114		96.4	0.998	0.976	0.597	0.58	0.355	0.338		96.4	1.67	1.694	0.768	0.731	0.313	0.29		96.4	2.55	2.575	1.369	1.419	0.648	0.662		96.4	0.704	0.714	0.246	0.23	0.095	0.081
96.6	0.299	0.293	0.183	0.177	0.116	0.114		96.6	0.999	0.977	0.597	0.58	0.355	0.338		96.6	1.672	1.696	0.769	0.733	0.314	0.29		96.6	2.555	2.578	1.371	1.421	0.649	0.663		96.6	0.705	0.716	0.246	0.231	0.095	0.082
96.8	0.299	0.293	0.183	0.177	0.116	0.114		96.8	1	0.977	0.598	0.58	0.356	0.338		96.8	1.675	1.699	0.771	0.734	0.315	0.291		96.8	2.559	2.582	1.373	1.423	0.651	0.664		96.8	0.705	0.717	0.246	0.231	0.094	0.082
97	0.298	0.293	0.183	0.177	0.116	0.114		97	1	0.977	0.598	0.581	0.357	0.339		97	1.678	1.701	0.773	0.735	0.315	0.291		97	2.564	2.586	1.376	1.426	0.652	0.665		97	0.706	0.718	0.246	0.231	0.094	0.082
97.2	0.298	0.293	0.183	0.177	0.115	0.114		97.2	1.001	0.977	0.599	0.581	0.357	0.339		97.2	1.68	1.704	0.774	0.736	0.315	0.292		97.2	2.569	2.59	1.378	1.428	0.653	0.667		97.2	0.706	0.719	0.246	0.232	0.094	0.082
97.4	0.298	0.293	0.182	0.177	0.115	0.114		97.4	1.002	0.977	0.6	0.581	0.357	0.339		97.4	1.684	1.707	0.776	0.738	0.317	0.292		97.4	2.573	2.594	1.38	1.431	0.655	0.668		97.4	0.707	0.721	0.246	0.232	0.094	0.082
97.6	0.298	0.293	0.182	0.177	0.115	0.114		97.6	1.002	0.978	0.601	0.582	0.358	0.339		97.6	1.686	1.709	0.777	0.739	0.317	0.293		97.6	2.577	2.597	1.383	1.433	0.656	0.669		97.6	0.709	0.722	0.247	0.233	0.095	0.082
97.8	0.297	0.293	0.181	0.177	0.115	0.114		97.8	1.003	0.978	0.602	0.582	0.359	0.34		97.8	1.689	1.712	0.779	0.74	0.318	0.293		97.8	2.581	2.601	1.385	1.436	0.657	0.67		97.8	0.71	0.723	0.247	0.233	0.095	0.083
98	0.296	0.293	0.181	0.177	0.115	0.114		98	1.004	0.978	0.603	0.582	0.359	0.34		98	1.692	1.714	0.781	0.741	0.318	0.294		98	2.585	2.605	1.386	1.438	0.657	0.672		98	0.711	0.724	0.248	0.234	0.095	0.083
98.2	0.296	0.293	0.181	0.177	0.115	0.114		98.2	1.004	0.978	0.603	0.582	0.36	0.34		98.2	1.695	1.717	0.782	0.743	0.318	0.295		98.2	2.589	2.609	1.388	1.441	0.658	0.673		98.2	0.711	0.725	0.248	0.234	0.096	0.083
98.4	0.296	0.293	0.18	0.177	0.115	0.114		98.4	1.004	0.979	0.604	0.583	0.36	0.34		98.4	1.698	1.719	0.783	0.744	0.32	0.295		98.4	2.593	2.613	1.39	1.443	0.658	0.674		98.4	0.713	0.727	0.248	0.234	0.095	0.083
98.6	0.296	0.293	0.18	0.177	0.115	0.114		98.6	1.005	0.979	0.605	0.583	0.361	0.341		98.6	1.7	1.722	0.784	0.745	0.32	0.296		98.6	2.597	2.616	1.391	1.445	0.659	0.675		98.6	0.713	0.728	0.249	0.235	0.095	0.083
98.8	0.296	0.293	0.18	0.177	0.115	0.114		98.8	1.005	0.979	0.605	0.583	0.361	0.341		98.8	1.702	1.725	0.785	0.747	0.32	0.296		98.8	2.601	2.62	1.394	1.448	0.66	0.677		98.8	0.714	0.729	0.249	0.235	0.096	0.083
99	0.296	0.293	0.18	0.177	0.115	0.114		99	1.004	0.979	0.605	0.584	0.361	0.341		99	1.705	1.727	0.787	0.748	0.321	0.297		99	2.605	2.624	1.396	1.45	0.661	0.678		99	0.716	0.73	0.249	0.236	0.096	0.083
99.2	0.297	0.293	0.181	0.177	0.116	0.115		99.2	1.005	0.979	0.606	0.584	0.362	0.342		99.2	1.707	1.73	0.788	0.749	0.321	0.297		99.2	2.609	2.628	1.398	1.453	0.663	0.679		99.2	0.718	0.732	0.25	0.236	0.096	0.084
99.4	0.297	0.293	0.181	0.177	0.116	0.115		99.4	1.005	0.98	0.606	0.584	0.362	0.342		99.4	1.709	1.732	0.788	0.75	0.321	0.298		99.4	2.613	2.631	1.401	1.455	0.664	0.68		99.4	0.72	0.733	0.25	0.237	0.097	0.084
99.6	0.298	0.293	0.182	0.177	0.117	0.115		99.6	1.005	0.98	0.605	0.585	0.361	0.342		99.6	1.711	1.735	0.79	0.752	0.321	0.298		99.6	2.617	2.635	1.403	1.458	0.666	0.682		99.6	0.721	0.734	0.25	0.237	0.096	0.084
99.8	0.299	0.293	0.183	0.177	0.117	0.115		99.8	1.005	0.98	0.605	0.585	0.361	0.342		99.8	1.713	1.737	0.791	0.753	0.321	0.299		99.8	2.622	2.639	1.406	1.46	0.667	0.683		99.8	0.722	0.735	0.25	0.237	0.097	0.084
100	0.3	0.293	0.183	0.177	0.117	0.115		100	1.005	0.98	0.605	0.585	0.36	0.343		100	1.716	1.74	0.792	0.754	0.321	0.299		100	2.626	2.643	1.409	1.463	0.668	0.684		100	0.723	0.736	0.25	0.238	0.096	0.084
100.2	0.3	0.293	0.183	0.177	0.118	0.115		100.2	1.005	0.98	0.605	0.585	0.36	0.343		100.2	1.718	1.742	0.793	0.755	0.321	0.3		100.2	2.631	2.646	1.412	1.465	0.669	0.685		100.2	0.725	0.738	0.251	0.238	0.097	0.084
100.4	0.3	0.293	0.183	0.177	0.117	0.115		100.4	1.005	0.981	0.606	0.586	0.36	0.343		100.4	1.72	1.745	0.793	0.757	0.322	0.3		100.4	2.636	2.65	1.415	1.467	0.67	0.686		100.4	0.726	0.739	0.25	0.239	0.097	0.085
100.6	0.3	0.293	0.183	0.177	0.117	0.115		100.6	1.005	0.981	0.605	0.586	0.36	0.343		100.6	1.723	1.747	0.795	0.758	0.322	0.301		100.6	2.64	2.654	1.418	1.47	0.671	0.688		100.6	0.727	0.74	0.251	0.239	0.097	0.085
100.8	0.3	0.293	0.183	0.177	0.117	0.115		100.8	1.005	0.981	0.605	0.586	0.36	0.344		100.8	1.726	1.75	0.797	0.759	0.323	0.302		100.8	2.645	2.657	1.42	1.472	0.672	0.689		100.8	0.727	0.741	0.251	0.24	0.097	0.085
101	0.3	0.293	0.183	0.177	0.117	0.115		101	1.006	0.981	0.605	0.587	0.361	0.344		101	1.728	1.753	0.798	0.76	0.324	0.302		101	2.649	2.661	1.423	1.475	0.673	0.69		101	0.728	0.743	0.251	0.24	0.097	0.085
101.2	0.299	0.293	0.183	0.177	0.117	0.115		101.2	1.006	0.981	0.605	0.587	0.361	0.344		101.2	1.731	1.755	0.799	0.762	0.325	0.303		101.2	2.653	2.665	1.425	1.477	0.674	0.691		101.2	0.73	0.744	0.252	0.24	0.097	0.085
101.4	0.299	0.293	0.182	0.177	0.117	0.115		101.4	1.005	0.982	0.605	0.587	0.36	0.344		101.4	1.733	1.758	0.801	0.763	0.326	0.303		101.4	2.658	2.669	1.429	1.48	0.676	0.693		101.4	0.732	0.745	0.253	0.241	0.098	0.085
101.6	0.298	0.293	0.182	0.177	0.116	0.115		101.6	1.006	0.982	0.605	0.588	0.361	0.345		101.6	1.736	1.76	0.802	0.764	0.327	0.304		101.6	2.663	2.672	1.431	1.482	0.678	0.694		101.6	0.733	0.746	0.254	0.241	0.099	0.085
101.8	0.298	0.293	0.182	0.177	0.115	0.115		101.8	1.006	0.982	0.606	0.588	0.361	0.345		101.8	1.739	1.763	0.804	0.766	0.328	0.304		101.8	2.667	2.676	1.434	1.484	0.679	0.695		101.8	0.734	0.747	0.255	0.242	0.099	0.086
102	0.298	0.293	0.181	0.177	0.116	0.115		102	1.006	0.982	0.606	0.588	0.361	0.345		102	1.741	1.765	0.804	0.767	0.328	0.305		102	2.671	2.68	1.437	1.487	0.68	0.696		102	0.735	0.749	0.256	0.242	0.099	0.086
102.2	0.297	0.293	0.181	0.177	0.115	0.115		102.2	1.005	0.982	0.606	0.588	0.362	0.345		102.2	1.743	1.768	0.805	0.768	0.328	0.305		102.2	2.675	2.683	1.438	1.489	0.681	0.698		102.2	0.736	0.75	0.256	0.242	0.099	0.086
102.4	0.297	0.293	0.181	0.177	0.115	0.115		102.4	1.006	0.983	0.606	0.589	0.362	0.346		102.4	1.746	1.77	0.806	0.769	0.329	0.306		102.4	2.678	2.687	1.441	1.492	0.682	0.699		102.4	0.737	0.751	0.257	0.243	0.099	0.086
102.6	0.296	0.293	0.18	0.177	0.115	0.115		102.6	1.007	0.983	0.606	0.589	0.363	0.346		102.6	1.748	1.773	0.807	0.771	0.33	0.306		102.6	2.683	2.691	1.444	1.494	0.683	0.7		102.6	0.738	0.752	0.257	0.243	0.099	0.086
102.8	0.297	0.293	0.18	0.177	0.115	0.115		102.8	1.007	0.983	0.607	0.589	0.363	0.346		102.8	1.75	1.775	0.808	0.772	0.33	0.307		102.8	2.687	2.694	1.446	1.496	0.685	0.701		102.8	0.74	0.753	0.258	0.244	0.099	0.086
103	0.297	0.293	0.181	0.177	0.115	0.115		103	1.007	0.983	0.607	0.59	0.364	0.346		103	1.753	1.778	0.809	0.773	0.331	0.307		103	2.692	2.698	1.447	1.499	0.686	0.702		103	0.741	0.755	0.259	0.244	0.099	0.087
103.2	0.298	0.293	0.182	0.177	0.115	0.115		103.2	1.008	0.983	0.608	0.59	0.364	0.347		103.2	1.754	1.78	0.81	0.774	0.331	0.308		103.2	2.697	2.702	1.45	1.501	0.688	0.704		103.2	0.743	0.756	0.259	0.245	0.1	0.087
103.4	0.298	0.293	0.182	0.177	0.116	0.115		103.4	1.008	0.984	0.609	0.59	0.364	0.347		103.4	1.757	1.783	0.811	0.776	0.332	0.308		103.4	2.701	2.705	1.453	1.504	0.689	0.705		103.4	0.743	0.757	0.26	0.245	0.099	0.087
103.6	0.298	0.293	0.182	0.177	0.115	0.115		103.6	1.009	0.984	0.609	0.59	0.365	0.347		103.6	1.759	1.785	0.812	0.777	0.333	0.309		103.6	2.706	2.709	1.455	1.506	0.69	0.706		103.6	0.745	0.758	0.26	0.245	0.1	0.087
103.8	0.298	0.293	0.182	0.177	0.115	0.115		103.8	1.01	0.984	0.61	0.591	0.364	0.347		103.8	1.762	1.787	0.814	0.778	0.333	0.31		103.8	2.71	2.712	1.457	1.508	0.691	0.707		103.8	0.746	0.759	0.261	0.246	0.101	0.087
104	0.298	0.293	0.182	0.177	0.115	0.115		104	1.01	0.984	0.61	0.591	0.364	0.348		104	1.764	1.79	0.815	0.779	0.334	0.31		104	2.715	2.716	1.459	1.511	0.692	0.709		104	0.747	0.761	0.261	0.246	0.101	0.087
104.2	0.299	0.293	0.182	0.177	0.116	0.115		104.2	1.01	0.984	0.611	0.591	0.365	0.348		104.2	1.767	1.792	0.816	0.781	0.335	0.311		104.2	2.72	2.72	1.462	1.513	0.693	0.71		104.2	0.749	0.762	0.261	0.247	0.102	0.088
104.4	0.299	0.293	0.182	0.177	0.116	0.115		104.4	1.01	0.984	0.61	0.591	0.364	0.348		104.4	1.769	1.795	0.818	0.782	0.335	0.311		104.4	2.724	2.723	1.463	1.516	0.694	0.711		104.4	0.749	0.763	0.261	0.247	0.102	0.088
104.6	0.299	0.293	0.182	0.177	0.116	0.115		104.6	1.01	0.985	0.61	0.592	0.364	0.348		104.6	1.772	1.797	0.819	0.783	0.335	0.312		104.6	2.728	2.727	1.465	1.518	0.694	0.712		104.6	0.75	0.764	0.261	0.248	0.102	0.088
104.8	0.298	0.293	0.181	0.177	0.116	0.115		104.8	1.011	0.985	0.611	0.592	0.365	0.349		104.8	1.774	1.8	0.821	0.784	0.335	0.312		104.8	2.732	2.731	1.467	1.52	0.695	0.713		104.8	0.751	0.765	0.261	0.248	0.102	0.088
105	0.298	0.293	0.181	0.177	0.116	0.115		105	1.011	0.985	0.611	0.592	0.365	0.349		105	1.776	1.802	0.823	0.786	0.336	0.313		105	2.736	2.734	1.469	1.523	0.696	0.715		105	0.753	0.767	0.262	0.248	0.102	0.088
105.2	0.298	0.293	0.181	0.177	0.116	0.115		105.2	1.01	0.985	0.611	0.592	0.364	0.349		105.2	1.779	1.805	0.824	0.787	0.336	0.313		105.2	2.741	2.738	1.472	1.525	0.698	0.716		105.2	0.754	0.768	0.262	0.249	0.102	0.088
105.4	0.298	0.293	0.181	0.177	0.116	0.115		105.4	1.01	0.985	0.611	0.593	0.364	0.349		105.4	1.782	1.807	0.826	0.788	0.338	0.314		105.4	2.745	2.741	1.473	1.528	0.699	0.717		105.4	0.755	0.769	0.263	0.249	0.102	0.088
105.6	0.298	0.293	0.18	0.177	0.115	0.115		105.6	1.01	0.985	0.612	0.593	0.365	0.35		105.6	1.784	1.81	0.827	0.789	0.338	0.314		105.6	2.75	2.745	1.476	1.53	0.7	0.718		105.6	0.757	0.77	0.264	0.25	0.102	0.089
105.8	0.298	0.293	0.18	0.177	0.115	0.115		105.8	1.01	0.986	0.612	0.593	0.366	0.35		105.8	1.786	1.812	0.828	0.79	0.338	0.315		105.8	2.754	2.749	1.478	1.532	0.701	0.719		105.8	0.758	0.771	0.264	0.25	0.102	0.089
106	0.299	0.293	0.18	0.177	0.115	0.115		106	1.01	0.986	0.611	0.594	0.366	0.35		106	1.789	1.815	0.829	0.792	0.339	0.315		106	2.758	2.752	1.48	1.535	0.702	0.721		106	0.758	0.773	0.263	0.25	0.101	0.089
106.2	0.299	0.293	0.18	0.177	0.116	0.115		106.2	1.01	0.986	0.611	0.594	0.366	0.35		106.2	1.792	1.817	0.83	0.793	0.34	0.316		106.2	2.762	2.756	1.483	1.537	0.704	0.722		106.2	0.76	0.774	0.264	0.251	0.101	0.089
106.4	0.299	0.293	0.181	0.177	0.116	0.115		106.4	1.011	0.986	0.611	0.594	0.366	0.351		106.4	1.793	1.819	0.831	0.794	0.34	0.316		106.4	2.767	2.759	1.486	1.54	0.706	0.723		106.4	0.761	0.775	0.264	0.251	0.101	0.089
106.6	0.3	0.293	0.182	0.177	0.117	0.115		106.6	1.011	0.986	0.612	0.594	0.367	0.351		106.6	1.795	1.822	0.831	0.795	0.34	0.317		106.6	2.772	2.763	1.489	1.542	0.708	0.724		106.6	0.762	0.776	0.264	0.252	0.102	0.089
106.8	0.3	0.293	0.182	0.177	0.117	0.115		106.8	1.011	0.986	0.612	0.595	0.367	0.351		106.8	1.797	1.824	0.832	0.797	0.341	0.318		106.8	2.776	2.766	1.491	1.544	0.709	0.726		106.8	0.763	0.777	0.265	0.252	0.102	0.09
107	0.3	0.293	0.182	0.177	0.117	0.115		107	1.012	0.987	0.612	0.595	0.367	0.351		107	1.8	1.827	0.833	0.798	0.342	0.318		107	2.78	2.77	1.493	1.547	0.71	0.727		107	0.765	0.779	0.265	0.253	0.103	0.09
107.2	0.3	0.293	0.183	0.177	0.117	0.115		107.2	1.012	0.987	0.612	0.595	0.368	0.352		107.2	1.803	1.829	0.835	0.799	0.343	0.319		107.2	2.784	2.774	1.497	1.549	0.712	0.728		107.2	0.766	0.78	0.265	0.253	0.103	0.09
107.4	0.3	0.293	0.182	0.177	0.116	0.115		107.4	1.012	0.987	0.613	0.595	0.368	0.352		107.4	1.806	1.832	0.836	0.8	0.343	0.319		107.4	2.788	2.777	1.499	1.551	0.713	0.729		107.4	0.768	0.781	0.265	0.253	0.103	0.09
107.6	0.3	0.293	0.181	0.177	0.116	0.115		107.6	1.013	0.987	0.613	0.596	0.368	0.352		107.6	1.809	1.834	0.837	0.802	0.344	0.32		107.6	2.793	2.781	1.502	1.554	0.714	0.73		107.6	0.77	0.782	0.266	0.254	0.104	0.09
107.8	0.3	0.293	0.181	0.177	0.116	0.115		107.8	1.013	0.987	0.613	0.596	0.369	0.352		107.8	1.812	1.836	0.839	0.803	0.345	0.32		107.8	2.797	2.784	1.505	1.556	0.715	0.732		107.8	0.771	0.783	0.267	0.254	0.104	0.09
108	0.3	0.293	0.182	0.177	0.116	0.115		108	1.013	0.987	0.614	0.596	0.369	0.352		108	1.814	1.839	0.84	0.804	0.345	0.321		108	2.801	2.788	1.507	1.558	0.717	0.733		108	0.772	0.785	0.266	0.255	0.104	0.09
108.2	0.3	0.293	0.181	0.177	0.117	0.115		108.2	1.013	0.987	0.614	0.596	0.37	0.353		108.2	1.817	1.841	0.842	0.805	0.346	0.321		108.2	2.805	2.791	1.51	1.561	0.718	0.734		108.2	0.773	0.786	0.266	0.255	0.104	0.091
108.4	0.299	0.293	0.181	0.177	0.116	0.115		108.4	1.014	0.988	0.615	0.597	0.37	0.353		108.4	1.82	1.844	0.843	0.807	0.347	0.322		108.4	2.809	2.795	1.512	1.563	0.719	0.735		108.4	0.774	0.787	0.267	0.255	0.103	0.091
108.6	0.299	0.293	0.181	0.177	0.116	0.115		108.6	1.015	0.988	0.616	0.597	0.37	0.353		108.6	1.823	1.846	0.844	0.808	0.347	0.322		108.6	2.813	2.798	1.514	1.566	0.72	0.736		108.6	0.775	0.788	0.268	0.256	0.104	0.091
108.8	0.298	0.293	0.181	0.177	0.116	0.115		108.8	1.015	0.988	0.617	0.597	0.37	0.353		108.8	1.826	1.848	0.846	0.809	0.347	0.323		108.8	2.817	2.802	1.516	1.568	0.721	0.738		108.8	0.777	0.789	0.269	0.256	0.104	0.091
109	0.298	0.293	0.181	0.177	0.116	0.115		109	1.015	0.988	0.617	0.597	0.371	0.354		109	1.829	1.851	0.848	0.81	0.349	0.323		109	2.821	2.805	1.519	1.57	0.723	0.739		109	0.779	0.79	0.27	0.257	0.104	0.091
109.2	0.298	0.293	0.181	0.177	0.116	0.115		109.2	1.015	0.988	0.618	0.598	0.371	0.354		109.2	1.832	1.853	0.849	0.811	0.349	0.324		109.2	2.825	2.809	1.521	1.573	0.725	0.74		109.2	0.779	0.792	0.27	0.257	0.104	0.091
109.4	0.298	0.293	0.181	0.177	0.115	0.115		109.4	1.016	0.988	0.618	0.598	0.371	0.354		109.4	1.835	1.856	0.851	0.813	0.35	0.324		109.4	2.829	2.812	1.523	1.575	0.725	0.741		109.4	0.78	0.793	0.271	0.258	0.103	0.091
109.6	0.299	0.293	0.181	0.177	0.115	0.115		109.6	1.016	0.989	0.617	0.598	0.371	0.354		109.6	1.836	1.858	0.852	0.814	0.35	0.325		109.6	2.833	2.816	1.525	1.577	0.727	0.743		109.6	0.781	0.794	0.272	0.258	0.104	0.092
109.8	0.299	0.293	0.181	0.177	0.115	0.115		109.8	1.015	0.989	0.617	0.598	0.371	0.354		109.8	1.838	1.86	0.853	0.815	0.35	0.325		109.8	2.837	2.819	1.528	1.58	0.728	0.744		109.8	0.782	0.795	0.272	0.258	0.104	0.092
110	0.299	0.293	0.182	0.177	0.116	0.115		110	1.015	0.989	0.617	0.598	0.371	0.355		110	1.841	1.863	0.854	0.816	0.351	0.326		110	2.841	2.823	1.529	1.582	0.73	0.745		110	0.783	0.796	0.273	0.259	0.105	0.092
110.2	0.299	0.293	0.183	0.177	0.116	0.115		110.2	1.015	0.989	0.617	0.599	0.371	0.355		110.2	1.843	1.865	0.854	0.818	0.351	0.327		110.2	2.844	2.826	1.532	1.584	0.731	0.746		110.2	0.784	0.798	0.274	0.259	0.105	0.092
110.4	0.299	0.293	0.183	0.177	0.116	0.115		110.4	1.015	0.989	0.617	0.599	0.371	0.355		110.4	1.844	1.868	0.855	0.819	0.351	0.327		110.4	2.848	2.83	1.534	1.587	0.732	0.747		110.4	0.784	0.799	0.274	0.26	0.105	0.092
110.6	0.299	0.293	0.183	0.177	0.116	0.115		110.6	1.015	0.989	0.616	0.599	0.371	0.355		110.6	1.846	1.87	0.856	0.82	0.352	0.328		110.6	2.853	2.833	1.536	1.589	0.733	0.749		110.6	0.785	0.8	0.275	0.26	0.106	0.092
110.8	0.299	0.293	0.183	0.177	0.116	0.115		110.8	1.016	0.989	0.616	0.599	0.371	0.356		110.8	1.848	1.872	0.857	0.821	0.352	0.328		110.8	2.856	2.837	1.538	1.591	0.734	0.75		110.8	0.787	0.801	0.275	0.26	0.107	0.093
111	0.298	0.293	0.183	0.177	0.115	0.115		111	1.016	0.99	0.616	0.6	0.371	0.356		111	1.85	1.875	0.858	0.822	0.353	0.329		111	2.86	2.84	1.541	1.594	0.735	0.751		111	0.788	0.802	0.276	0.261	0.107	0.093
111.2	0.298	0.293	0.182	0.177	0.115	0.115		111.2	1.016	0.99	0.617	0.6	0.372	0.356		111.2	1.853	1.877	0.859	0.824	0.354	0.329		111.2	2.865	2.844	1.544	1.596	0.737	0.752		111.2	0.791	0.803	0.276	0.261	0.107	0.093
111.4	0.298	0.293	0.182	0.177	0.115	0.115		111.4	1.016	0.99	0.617	0.6	0.373	0.356		111.4	1.854	1.88	0.861	0.825	0.354	0.33		111.4	2.87	2.847	1.546	1.598	0.738	0.753		111.4	0.792	0.805	0.276	0.262	0.108	0.093
111.6	0.297	0.293	0.181	0.177	0.115	0.115		111.6	1.016	0.99	0.617	0.6	0.373	0.356		111.6	1.856	1.882	0.861	0.826	0.354	0.33		111.6	2.874	2.851	1.548	1.601	0.739	0.755		111.6	0.793	0.806	0.276	0.262	0.108	0.093
111.8	0.298	0.293	0.182	0.177	0.115	0.115		111.8	1.017	0.99	0.618	0.601	0.374	0.357		111.8	1.859	1.884	0.863	0.827	0.355	0.331		111.8	2.878	2.854	1.551	1.603	0.741	0.756		111.8	0.794	0.807	0.276	0.262	0.108	0.093
112	0.298	0.293	0.182	0.177	0.116	0.115		112	1.017	0.99	0.618	0.601	0.374	0.357		112	1.861	1.887	0.864	0.829	0.355	0.331		112	2.883	2.857	1.554	1.605	0.742	0.757		112	0.794	0.808	0.276	0.263	0.107	0.093
112.2	0.298	0.293	0.182	0.177	0.116	0.115		112.2	1.018	0.99	0.618	0.601	0.374	0.357		112.2	1.864	1.889	0.866	0.83	0.357	0.332		112.2	2.887	2.861	1.556	1.608	0.744	0.758		112.2	0.796	0.809	0.276	0.263	0.107	0.094
112.4	0.299	0.293	0.182	0.177	0.116	0.115		112.4	1.018	0.99	0.619	0.601	0.374	0.357		112.4	1.866	1.891	0.867	0.831	0.357	0.332		112.4	2.891	2.864	1.559	1.61	0.745	0.759		112.4	0.796	0.81	0.276	0.264	0.107	0.094
112.6	0.299	0.293	0.182	0.177	0.117	0.115		112.6	1.018	0.991	0.62	0.601	0.374	0.358		112.6	1.869	1.894	0.868	0.832	0.357	0.333		112.6	2.896	2.868	1.561	1.612	0.746	0.761		112.6	0.798	0.812	0.277	0.264	0.107	0.094
112.8	0.299	0.293	0.182	0.177	0.117	0.115		112.8	1.018	0.991	0.62	0.602	0.374	0.358		112.8	1.871	1.896	0.87	0.833	0.359	0.333		112.8	2.9	2.871	1.565	1.615	0.747	0.762		112.8	0.798	0.813	0.277	0.265	0.107	0.094
113	0.3	0.293	0.182	0.177	0.117	0.115		113	1.018	0.991	0.62	0.602	0.375	0.358		113	1.874	1.898	0.871	0.835	0.359	0.334		113	2.905	2.875	1.567	1.617	0.749	0.763		113	0.799	0.814	0.277	0.265	0.107	0.094
113.2	0.3	0.293	0.182	0.177	0.117	0.115		113.2	1.018	0.991	0.621	0.602	0.375	0.358		113.2	1.876	1.901	0.872	0.836	0.36	0.334		113.2	2.909	2.878	1.57	1.619	0.75	0.764		113.2	0.8	0.815	0.277	0.265	0.107	0.094
113.4	0.301	0.293	0.183	0.177	0.117	0.115		113.4	1.018	0.991	0.62	0.602	0.375	0.358		113.4	1.878	1.903	0.873	0.837	0.361	0.335		113.4	2.913	2.881	1.572	1.622	0.75	0.765		113.4	0.802	0.816	0.279	0.266	0.107	0.095
113.6	0.3	0.293	0.183	0.177	0.117	0.115		113.6	1.017	0.991	0.62	0.603	0.374	0.359		113.6	1.881	1.905	0.875	0.838	0.362	0.335		113.6	2.916	2.885	1.574	1.624	0.751	0.767		113.6	0.804	0.817	0.279	0.266	0.109	0.095
113.8	0.3	0.293	0.183	0.177	0.118	0.115		113.8	1.017	0.991	0.621	0.603	0.375	0.359		113.8	1.884	1.908	0.875	0.839	0.362	0.336		113.8	2.92	2.888	1.576	1.626	0.752	0.768		113.8	0.804	0.819	0.28	0.267	0.109	0.095
114	0.3	0.293	0.184	0.177	0.118	0.115		114	1.017	0.991	0.621	0.603	0.375	0.359		114	1.887	1.91	0.876	0.841	0.362	0.336		114	2.924	2.892	1.577	1.629	0.752	0.769		114	0.806	0.82	0.28	0.267	0.108	0.095
114.2	0.3	0.293	0.183	0.177	0.118	0.115		114.2	1.017	0.992	0.621	0.603	0.375	0.359		114.2	1.889	1.912	0.877	0.842	0.362	0.337		114.2	2.928	2.895	1.579	1.631	0.753	0.77		114.2	0.807	0.821	0.281	0.267	0.108	0.095
114.4	0.3	0.293	0.183	0.177	0.117	0.115		114.4	1.017	0.992	0.621	0.603	0.375	0.359		114.4	1.892	1.915	0.879	0.843	0.363	0.338		114.4	2.932	2.898	1.581	1.633	0.754	0.771		114.4	0.809	0.822	0.281	0.268	0.108	0.095
114.6	0.3	0.293	0.183	0.177	0.116	0.115		114.6	1.017	0.992	0.621	0.604	0.375	0.36		114.6	1.894	1.917	0.88	0.844	0.363	0.338		114.6	2.936	2.902	1.583	1.636	0.755	0.773		114.6	0.811	0.823	0.282	0.268	0.108	0.095
114.8	0.299	0.293	0.183	0.177	0.116	0.115		114.8	1.017	0.992	0.622	0.604	0.375	0.36		114.8	1.896	1.919	0.881	0.845	0.364	0.339		114.8	2.939	2.905	1.585	1.638	0.756	0.774		114.8	0.812	0.824	0.283	0.269	0.108	0.096
115	0.299	0.293	0.183	0.177	0.116	0.115		115	1.017	0.992	0.622	0.604	0.375	0.36		115	1.898	1.922	0.882	0.847	0.364	0.339		115	2.943	2.909	1.587	1.64	0.757	0.775		115	0.813	0.825	0.283	0.269	0.108	0.096
115.2	0.298	0.293	0.182	0.177	0.116	0.115		115.2	1.017	0.992	0.622	0.604	0.375	0.36		115.2	1.901	1.924	0.883	0.848	0.365	0.34		115.2	2.948	2.912	1.59	1.642	0.759	0.776		115.2	0.814	0.827	0.283	0.269	0.107	0.096
115.4	0.298	0.293	0.182	0.177	0.116	0.115		115.4	1.017	0.992	0.622	0.604	0.375	0.36		115.4	1.903	1.926	0.885	0.849	0.365	0.34		115.4	2.952	2.915	1.592	1.645	0.76	0.777		115.4	0.815	0.828	0.283	0.27	0.107	0.096
115.6	0.297	0.293	0.181	0.177	0.115	0.115		115.6	1.018	0.992	0.622	0.605	0.375	0.361		115.6	1.905	1.929	0.886	0.85	0.365	0.341		115.6	2.955	2.919	1.594	1.647	0.761	0.779		115.6	0.815	0.829	0.283	0.27	0.107	0.096
115.8	0.297	0.293	0.181	0.177	0.115	0.115		115.8	1.018	0.993	0.622	0.605	0.375	0.361		115.8	1.908	1.931	0.888	0.851	0.366	0.341		115.8	2.959	2.922	1.596	1.649	0.762	0.78		115.8	0.816	0.83	0.283	0.271	0.107	0.096
116	0.297	0.293	0.181	0.177	0.115	0.115		116	1.019	0.993	0.622	0.605	0.375	0.361		116	1.911	1.933	0.889	0.853	0.367	0.342		116	2.963	2.925	1.598	1.652	0.764	0.781		116	0.817	0.831	0.284	0.271	0.108	0.097
116.2	0.297	0.293	0.18	0.177	0.115	0.115		116.2	1.019	0.993	0.622	0.605	0.375	0.361		116.2	1.913	1.935	0.891	0.854	0.367	0.342		116.2	2.966	2.929	1.601	1.654	0.765	0.782		116.2	0.818	0.832	0.284	0.271	0.108	0.097
116.4	0.297	0.293	0.18	0.177	0.115	0.115		116.4	1.019	0.993	0.623	0.605	0.376	0.361		116.4	1.915	1.938	0.892	0.855	0.368	0.343		116.4	2.97	2.932	1.603	1.656	0.766	0.783		116.4	0.82	0.834	0.285	0.272	0.109	0.097
116.6	0.297	0.293	0.18	0.177	0.115	0.115		116.6	1.02	0.993	0.623	0.606	0.377	0.362		116.6	1.917	1.94	0.893	0.856	0.369	0.343		116.6	2.974	2.935	1.606	1.659	0.767	0.784		116.6	0.821	0.835	0.286	0.272	0.11	0.097
116.8	0.297	0.293	0.179	0.177	0.115	0.115		116.8	1.02	0.993	0.623	0.606	0.377	0.362		116.8	1.919	1.942	0.895	0.857	0.369	0.344		116.8	2.979	2.939	1.608	1.661	0.769	0.786		116.8	0.823	0.836	0.286	0.273	0.11	0.097
117	0.297	0.293	0.179	0.177	0.115	0.115		117	1.02	0.993	0.624	0.606	0.378	0.362		117	1.921	1.945	0.895	0.859	0.37	0.344		117	2.983	2.942	1.61	1.663	0.77	0.787		117	0.824	0.837	0.287	0.273	0.111	0.097
117.2	0.298	0.293	0.179	0.177	0.116	0.115		117.2	1.02	0.993	0.625	0.606	0.378	0.362		117.2	1.923	1.947	0.896	0.86	0.37	0.345		117.2	2.987	2.945	1.613	1.665	0.771	0.788		117.2	0.826	0.838	0.287	0.274	0.112	0.097
117.4	0.298	0.293	0.18	0.177	0.117	0.115		117.4	1.021	0.993	0.625	0.606	0.379	0.362		117.4	1.925	1.949	0.897	0.861	0.371	0.345		117.4	2.991	2.949	1.615	1.668	0.772	0.789		117.4	0.827	0.839	0.288	0.274	0.113	0.098
117.6	0.298	0.293	0.18	0.177	0.116	0.115		117.6	1.021	0.994	0.625	0.607	0.38	0.363		117.6	1.928	1.952	0.898	0.862	0.371	0.346		117.6	2.995	2.952	1.618	1.67	0.773	0.79		117.6	0.829	0.84	0.289	0.274	0.113	0.098
117.8	0.299	0.293	0.181	0.177	0.117	0.115		117.8	1.021	0.994	0.626	0.607	0.381	0.363		117.8	1.93	1.954	0.899	0.863	0.371	0.346		117.8	2.999	2.955	1.62	1.672	0.774	0.792		117.8	0.83	0.842	0.289	0.275	0.113	0.098
118	0.299	0.293	0.181	0.177	0.117	0.115		118	1.021	0.994	0.626	0.607	0.381	0.363		118	1.932	1.956	0.901	0.865	0.372	0.347		118	3.003	2.959	1.622	1.675	0.775	0.793		118	0.831	0.843	0.289	0.275	0.113	0.098
118.2	0.299	0.293	0.181	0.177	0.117	0.115		118.2	1.021	0.994	0.627	0.607	0.382	0.363		118.2	1.935	1.958	0.902	0.866	0.373	0.347		118.2	3.008	2.962	1.625	1.677	0.776	0.794		118.2	0.832	0.844	0.29	0.276	0.114	0.098
118.4	0.3	0.293	0.182	0.177	0.116	0.115		118.4	1.021	0.994	0.627	0.607	0.382	0.363		118.4	1.937	1.961	0.903	0.867	0.373	0.348		118.4	3.012	2.965	1.627	1.679	0.777	0.795		118.4	0.833	0.845	0.29	0.276	0.114	0.098
118.6	0.3	0.293	0.182	0.177	0.116	0.115		118.6	1.021	0.994	0.628	0.608	0.381	0.364		118.6	1.939	1.963	0.904	0.868	0.374	0.348		118.6	3.015	2.969	1.629	1.681	0.778	0.796		118.6	0.834	0.846	0.29	0.276	0.113	0.098
118.8	0.301	0.293	0.182	0.177	0.117	0.115		118.8	1.021	0.994	0.627	0.608	0.381	0.364		118.8	1.94	1.965	0.905	0.869	0.374	0.349		118.8	3.019	2.972	1.631	1.684	0.779	0.798		118.8	0.834	0.847	0.29	0.277	0.113	0.099
119	0.301	0.293	0.182	0.177	0.117	0.115		119	1.021	0.994	0.627	0.608	0.382	0.364		119	1.943	1.967	0.906	0.871	0.374	0.349		119	3.023	2.975	1.634	1.686	0.78	0.799		119	0.835	0.848	0.29	0.277	0.112	0.099
119.2	0.3	0.293	0.182	0.177	0.116	0.115		119.2	1.021	0.994	0.627	0.608	0.381	0.364		119.2	1.946	1.97	0.908	0.872	0.375	0.35		119.2	3.028	2.978	1.636	1.688	0.781	0.8		119.2	0.836	0.85	0.29	0.278	0.111	0.099
119.4	0.3	0.293	0.182	0.177	0.116	0.115		119.4	1.021	0.995	0.627	0.608	0.381	0.364		119.4	1.948	1.972	0.91	0.873	0.376	0.35		119.4	3.032	2.982	1.639	1.69	0.782	0.801		119.4	0.837	0.851	0.289	0.278	0.111	0.099
119.6	0.3	0.293	0.181	0.177	0.116	0.115		119.6	1.02	0.995	0.627	0.609	0.381	0.365		119.6	1.95	1.974	0.911	0.874	0.376	0.351		119.6	3.036	2.985	1.642	1.693	0.783	0.802		119.6	0.837	0.852	0.29	0.278	0.111	0.099
119.8	0.3	0.293	0.181	0.177	0.116	0.115		119.8	1.02	0.995	0.627	0.609	0.381	0.365		119.8	1.953	1.976	0.912	0.875	0.377	0.352		119.8	3.04	2.988	1.644	1.695	0.784	0.803		119.8	0.839	0.853	0.291	0.279	0.111	0.099
120	0.299	0.293	0.181	0.177	0.116	0.115		120	1.02	0.995	0.627	0.609	0.381	0.365		120	1.955	1.979	0.913	0.876	0.378	0.352		120	3.044	2.992	1.646	1.697	0.786	0.805		120	0.841	0.854	0.292	0.279	0.112	0.1
120.2	0.299	0.293	0.18	0.177	0.116	0.115		120.2	1.02	0.995	0.626	0.609	0.38	0.365		120.2	1.957	1.981	0.913	0.878	0.378	0.353		120.2	3.048	2.995	1.649	1.7	0.788	0.806		120.2	0.843	0.855	0.292	0.28	0.112	0.1
120.4	0.299	0.293	0.18	0.177	0.116	0.115		120.4	1.02	0.995	0.626	0.609	0.38	0.365		120.4	1.96	1.983	0.914	0.879	0.378	0.353		120.4	3.052	2.998	1.651	1.702	0.789	0.807		120.4	0.844	0.856	0.292	0.28	0.112	0.1
120.6	0.3	0.293	0.18	0.177	0.116	0.115		120.6	1.02	0.995	0.626	0.61	0.381	0.365		120.6	1.961	1.985	0.915	0.88	0.379	0.354		120.6	3.056	3.001	1.653	1.704	0.79	0.808		120.6	0.845	0.857	0.293	0.28	0.113	0.1
120.8	0.299	0.293	0.18	0.177	0.116	0.115		120.8	1.02	0.995	0.626	0.61	0.38	0.366		120.8	1.963	1.988	0.916	0.881	0.379	0.354		120.8	3.061	3.005	1.656	1.706	0.791	0.809		120.8	0.847	0.859	0.293	0.281	0.112	0.1
121	0.299	0.293	0.18	0.177	0.116	0.115		121	1.019	0.995	0.626	0.61	0.38	0.366		121	1.965	1.99	0.916	0.882	0.379	0.355		121	3.064	3.008	1.658	1.709	0.793	0.811		121	0.847	0.86	0.293	0.281	0.113	0.1
121.2	0.3	0.293	0.181	0.177	0.117	0.115		121.2	1.019	0.995	0.627	0.61	0.381	0.366		121.2	1.968	1.992	0.918	0.884	0.38	0.355		121.2	3.068	3.011	1.66	1.711	0.795	0.812		121.2	0.848	0.861	0.294	0.282	0.113	0.1
121.4	0.3	0.293	0.18	0.177	0.116	0.115		121.4	1.02	0.995	0.627	0.61	0.381	0.366		121.4	1.97	1.994	0.92	0.885	0.381	0.356		121.4	3.072	3.014	1.663	1.713	0.796	0.813		121.4	0.849	0.862	0.294	0.282	0.113	0.101
121.6	0.3	0.293	0.18	0.177	0.116	0.115		121.6	1.02	0.996	0.627	0.61	0.381	0.366		121.6	1.973	1.997	0.921	0.886	0.381	0.356		121.6	3.076	3.018	1.666	1.715	0.798	0.814		121.6	0.85	0.863	0.295	0.282	0.114	0.101
121.8	0.3	0.293	0.181	0.177	0.116	0.115		121.8	1.02	0.996	0.627	0.611	0.381	0.367		121.8	1.975	1.999	0.922	0.887	0.382	0.357		121.8	3.079	3.021	1.668	1.718	0.8	0.815		121.8	0.851	0.864	0.295	0.283	0.114	0.101
122	0.3	0.293	0.181	0.177	0.116	0.115		122	1.021	0.996	0.627	0.611	0.381	0.367		122	1.978	2.001	0.924	0.888	0.383	0.357		122	3.083	3.024	1.67	1.72	0.801	0.816		122	0.853	0.865	0.296	0.283	0.115	0.101
122.2	0.3	0.293	0.181	0.177	0.116	0.115		122.2	1.021	0.996	0.628	0.611	0.381	0.367		122.2	1.98	2.003	0.925	0.889	0.384	0.358		122.2	3.087	3.027	1.672	1.722	0.802	0.818		122.2	0.854	0.866	0.296	0.284	0.115	0.101
122.4	0.3	0.293	0.181	0.177	0.115	0.115		122.4	1.022	0.996	0.628	0.611	0.381	0.367		122.4	1.982	2.005	0.927	0.891	0.385	0.358		122.4	3.09	3.03	1.674	1.724	0.803	0.819		122.4	0.855	0.868	0.297	0.284	0.116	0.101
122.6	0.3	0.293	0.181	0.177	0.117	0.115		122.6	1.022	0.996	0.628	0.611	0.381	0.367		122.6	1.984	2.008	0.928	0.892	0.385	0.359		122.6	3.093	3.034	1.675	1.727	0.803	0.82		122.6	0.856	0.869	0.298	0.284	0.116	0.101
122.8	0.3	0.293	0.181	0.177	0.117	0.115		122.8	1.022	0.996	0.628	0.612	0.381	0.367		122.8	1.986	2.01	0.929	0.893	0.385	0.359		122.8	3.097	3.037	1.677	1.729	0.804	0.821		122.8	0.857	0.87	0.298	0.285	0.116	0.102
123	0.3	0.293	0.181	0.177	0.116	0.115		123	1.022	0.996	0.628	0.612	0.382	0.368		123	1.989	2.012	0.931	0.894	0.386	0.36		123	3.101	3.04	1.68	1.731	0.806	0.822		123	0.858	0.871	0.298	0.285	0.116	0.102
123.2	0.3	0.293	0.181	0.177	0.116	0.115		123.2	1.021	0.996	0.628	0.612	0.381	0.368		123.2	1.991	2.014	0.931	0.895	0.387	0.36		123.2	3.105	3.043	1.682	1.733	0.807	0.823		123.2	0.859	0.872	0.298	0.286	0.117	0.102
123.4	0.3	0.293	0.181	0.177	0.116	0.115		123.4	1.021	0.996	0.628	0.612	0.381	0.368		123.4	1.993	2.016	0.932	0.896	0.387	0.361		123.4	3.109	3.046	1.684	1.736	0.807	0.825		123.4	0.86	0.873	0.299	0.286	0.117	0.102
123.6	0.3	0.293	0.181	0.177	0.115	0.115		123.6	1.021	0.996	0.628	0.612	0.381	0.368		123.6	1.996	2.019	0.933	0.898	0.388	0.361		123.6	3.113	3.05	1.687	1.738	0.808	0.826		123.6	0.862	0.874	0.3	0.286	0.117	0.102
123.8	0.299	0.293	0.18	0.177	0.115	0.115		123.8	1.022	0.997	0.628	0.612	0.38	0.368		123.8	1.999	2.021	0.934	0.899	0.388	0.362		123.8	3.117	3.053	1.689	1.74	0.809	0.827		123.8	0.864	0.875	0.3	0.287	0.118	0.102
124	0.299	0.293	0.18	0.177	0.115	0.115		124	1.022	0.997	0.628	0.613	0.38	0.369		124	2	2.023	0.935	0.9	0.389	0.362		124	3.121	3.056	1.691	1.742	0.81	0.828		124	0.865	0.877	0.301	0.287	0.117	0.103
124.2	0.299	0.293	0.18	0.177	0.115	0.115		124.2	1.021	0.997	0.628	0.613	0.38	0.369		124.2	2.003	2.025	0.937	0.901	0.389	0.363		124.2	3.125	3.059	1.694	1.744	0.81	0.829		124.2	0.866	0.878	0.3	0.288	0.117	0.103
124.4	0.299	0.293	0.18	0.177	0.115	0.115		124.4	1.021	0.997	0.628	0.613	0.38	0.369		124.4	2.005	2.027	0.938	0.902	0.39	0.363		124.4	3.129	3.062	1.696	1.747	0.811	0.831		124.4	0.867	0.879	0.301	0.288	0.116	0.103
124.6	0.299	0.293	0.18	0.177	0.115	0.115		124.6	1.021	0.997	0.628	0.613	0.381	0.369		124.6	2.006	2.03	0.939	0.903	0.39	0.364		124.6	3.132	3.065	1.698	1.749	0.812	0.832		124.6	0.868	0.88	0.301	0.288	0.116	0.103
124.8	0.298	0.293	0.18	0.177	0.115	0.115		124.8	1.021	0.997	0.628	0.613	0.38	0.369		124.8	2.009	2.032	0.94	0.905	0.39	0.364		124.8	3.136	3.069	1.7	1.751	0.813	0.833		124.8	0.869	0.881	0.301	0.289	0.116	0.103
125	0.298	0.293	0.179	0.177	0.115	0.115		125	1.021	0.997	0.628	0.613	0.381	0.369		125	2.011	2.034	0.941	0.906	0.391	0.365		125	3.14	3.072	1.702	1.753	0.814	0.834		125	0.869	0.882	0.301	0.289	0.115	0.103
125.2	0.299	0.293	0.18	0.177	0.115	0.115		125.2	1.021	0.997	0.628	0.614	0.381	0.37		125.2	2.014	2.036	0.944	0.907	0.392	0.365		125.2	3.144	3.075	1.705	1.756	0.816	0.835		125.2	0.87	0.883	0.301	0.29	0.115	0.103
125.4	0.299	0.293	0.179	0.177	0.115	0.115		125.4	1.022	0.997	0.629	0.614	0.381	0.37		125.4	2.016	2.038	0.945	0.908	0.392	0.366		125.4	3.147	3.078	1.707	1.758	0.817	0.836		125.4	0.871	0.884	0.302	0.29	0.115	0.104
125.6	0.3	0.293	0.18	0.177	0.117	0.115		125.6	1.022	0.997	0.629	0.614	0.382	0.37		125.6	2.019	2.041	0.946	0.909	0.393	0.366		125.6	3.151	3.081	1.71	1.76	0.819	0.838		125.6	0.873	0.885	0.303	0.29	0.115	0.104
125.8	0.3	0.293	0.18	0.177	0.117	0.115		125.8	1.022	0.997	0.629	0.614	0.382	0.37		125.8	2.021	2.043	0.947	0.91	0.393	0.367		125.8	3.155	3.084	1.712	1.762	0.821	0.839		125.8	0.874	0.887	0.303	0.291	0.115	0.104
126	0.3	0.293	0.181	0.177	0.117	0.115		126	1.023	0.997	0.629	0.614	0.382	0.37		126	2.023	2.045	0.949	0.912	0.394	0.367		126	3.159	3.088	1.714	1.764	0.823	0.84		126	0.875	0.888	0.304	0.291	0.116	0.104
126.2	0.3	0.293	0.181	0.177	0.118	0.115		126.2	1.024	0.998	0.63	0.614	0.383	0.37		126.2	2.026	2.047	0.95	0.913	0.395	0.368		126.2	3.162	3.091	1.716	1.767	0.823	0.841		126.2	0.876	0.889	0.304	0.292	0.116	0.104
126.4	0.3	0.293	0.18	0.177	0.118	0.115		126.4	1.024	0.998	0.63	0.615	0.383	0.371		126.4	2.028	2.049	0.951	0.914	0.395	0.368		126.4	3.166	3.094	1.718	1.769	0.825	0.842		126.4	0.878	0.89	0.305	0.292	0.117	0.104
126.6	0.301	0.293	0.181	0.177	0.119	0.115		126.6	1.024	0.998	0.631	0.615	0.384	0.371		126.6	2.03	2.051	0.952	0.915	0.395	0.369		126.6	3.171	3.097	1.721	1.771	0.826	0.843		126.6	0.879	0.891	0.305	0.292	0.117	0.104
126.8	0.301	0.293	0.181	0.177	0.118	0.115		126.8	1.024	0.998	0.631	0.615	0.384	0.371		126.8	2.032	2.054	0.952	0.916	0.396	0.369		126.8	3.175	3.1	1.723	1.773	0.828	0.845		126.8	0.88	0.892	0.305	0.293	0.117	0.105
127	0.3	0.293	0.181	0.177	0.118	0.115		127	1.024	0.998	0.631	0.615	0.385	0.371		127	2.034	2.056	0.953	0.917	0.396	0.37		127	3.18	3.103	1.726	1.776	0.83	0.846		127	0.881	0.893	0.305	0.293	0.117	0.105
127.2	0.3	0.293	0.181	0.177	0.118	0.115		127.2	1.024	0.998	0.631	0.615	0.385	0.371		127.2	2.036	2.058	0.954	0.919	0.397	0.37		127.2	3.183	3.106	1.728	1.778	0.831	0.847		127.2	0.882	0.894	0.306	0.294	0.118	0.105
127.4	0.301	0.293	0.181	0.177	0.118	0.115		127.4	1.024	0.998	0.631	0.615	0.386	0.371		127.4	2.038	2.06	0.956	0.92	0.398	0.371		127.4	3.188	3.109	1.731	1.78	0.832	0.848		127.4	0.884	0.895	0.306	0.294	0.118	0.105
127.6	0.301	0.293	0.182	0.177	0.118	0.115		127.6	1.024	0.998	0.632	0.616	0.386	0.372		127.6	2.041	2.062	0.957	0.921	0.398	0.371		127.6	3.191	3.112	1.733	1.782	0.834	0.849		127.6	0.885	0.897	0.306	0.294	0.117	0.105
127.8	0.301	0.293	0.182	0.177	0.118	0.115		127.8	1.025	0.998	0.632	0.616	0.386	0.372		127.8	2.042	2.064	0.958	0.922	0.399	0.372		127.8	3.195	3.116	1.735	1.784	0.835	0.85		127.8	0.886	0.898	0.307	0.295	0.117	0.105
128	0.3	0.293	0.182	0.177	0.118	0.115		128	1.025	0.998	0.632	0.616	0.386	0.372		128	2.044	2.066	0.959	0.923	0.4	0.373		128	3.199	3.119	1.737	1.787	0.836	0.852		128	0.887	0.899	0.307	0.295	0.117	0.106
128.2	0.3	0.293	0.181	0.177	0.117	0.115		128.2	1.024	0.998	0.631	0.616	0.386	0.372		128.2	2.047	2.069	0.961	0.924	0.401	0.373		128.2	3.203	3.122	1.738	1.789	0.837	0.853		128.2	0.888	0.9	0.308	0.296	0.117	0.106
128.4	0.3	0.293	0.181	0.177	0.117	0.115		128.4	1.024	0.998	0.632	0.616	0.386	0.372		128.4	2.049	2.071	0.962	0.925	0.401	0.374		128.4	3.206	3.125	1.74	1.791	0.838	0.854		128.4	0.889	0.901	0.308	0.296	0.117	0.106
128.6	0.3	0.293	0.181	0.177	0.117	0.115		128.6	1.024	0.998	0.632	0.616	0.386	0.372		128.6	2.051	2.073	0.963	0.927	0.401	0.374		128.6	3.21	3.128	1.742	1.793	0.839	0.855		128.6	0.89	0.902	0.308	0.296	0.117	0.106
128.8	0.299	0.293	0.18	0.177	0.116	0.115		128.8	1.024	0.999	0.632	0.616	0.385	0.373		128.8	2.053	2.075	0.965	0.928	0.401	0.375		128.8	3.213	3.131	1.744	1.795	0.84	0.856		128.8	0.891	0.903	0.309	0.297	0.117	0.106
129	0.3	0.293	0.181	0.177	0.116	0.115		129	1.023	0.999	0.632	0.617	0.385	0.373		129	2.056	2.077	0.966	0.929	0.402	0.375		129	3.217	3.134	1.747	1.798	0.841	0.857		129	0.892	0.904	0.31	0.297	0.117	0.106
129.2	0.3	0.293	0.181	0.177	0.116	0.115		129.2	1.023	0.999	0.632	0.617	0.385	0.373		129.2	2.059	2.079	0.968	0.93	0.402	0.376		129.2	3.221	3.137	1.75	1.8	0.842	0.859		129.2	0.893	0.905	0.31	0.298	0.118	0.106
129.4	0.3	0.293	0.181	0.177	0.116	0.115		129.4	1.023	0.999	0.632	0.617	0.385	0.373		129.4	2.062	2.081	0.969	0.931	0.402	0.376		129.4	3.224	3.14	1.752	1.802	0.843	0.86		129.4	0.895	0.906	0.311	0.298	0.118	0.107
129.6	0.301	0.293	0.181	0.177	0.116	0.115		129.6	1.023	0.999	0.632	0.617	0.385	0.373		129.6	2.065	2.083	0.97	0.932	0.403	0.377		129.6	3.227	3.143	1.754	1.804	0.844	0.861		129.6	0.896	0.908	0.311	0.298	0.119	0.107
129.8	0.3	0.293	0.181	0.177	0.116	0.115		129.8	1.023	0.999	0.633	0.617	0.384	0.373		129.8	2.066	2.086	0.97	0.933	0.402	0.377		129.8	3.231	3.146	1.756	1.806	0.845	0.862		129.8	0.897	0.909	0.311	0.299	0.119	0.107
130	0.3	0.293	0.181	0.177	0.116	0.115		130	1.023	0.999	0.633	0.617	0.384	0.374		130	2.069	2.088	0.971	0.935	0.403	0.378		130	3.234	3.149	1.758	1.808	0.846	0.863		130	0.898	0.91	0.311	0.299	0.12	0.107
130.2	0.3	0.293	0.181	0.177	0.116	0.115		130.2	1.024	0.999	0.633	0.618	0.384	0.374		130.2	2.071	2.09	0.972	0.936	0.404	0.378		130.2	3.237	3.152	1.761	1.811	0.846	0.864		130.2	0.9	0.911	0.311	0.3	0.12	0.107
130.4	0.299	0.293	0.18	0.177	0.115	0.115		130.4	1.024	0.999	0.634	0.618	0.384	0.374		130.4	2.073	2.092	0.973	0.937	0.404	0.379		130.4	3.241	3.156	1.763	1.813	0.847	0.865		130.4	0.901	0.912	0.311	0.3	0.12	0.107
130.6	0.3	0.293	0.18	0.177	0.115	0.115		130.6	1.024	0.999	0.633	0.618	0.385	0.374		130.6	2.075	2.094	0.974	0.938	0.404	0.379		130.6	3.245	3.159	1.765	1.815	0.848	0.867		130.6	0.902	0.913	0.312	0.3	0.12	0.107
130.8	0.299	0.293	0.18	0.177	0.115	0.115		130.8	1.024	0.999	0.633	0.618	0.385	0.374		130.8	2.077	2.096	0.975	0.939	0.405	0.38		130.8	3.249	3.162	1.768	1.817	0.85	0.868		130.8	0.903	0.914	0.312	0.301	0.12	0.108
131	0.299	0.293	0.18	0.177	0.116	0.115		131	1.024	0.999	0.633	0.618	0.385	0.374		131	2.078	2.098	0.976	0.94	0.405	0.38		131	3.252	3.165	1.77	1.819	0.85	0.869		131	0.904	0.915	0.312	0.301	0.121	0.108
131.2	0.299	0.293	0.181	0.177	0.117	0.115		131.2	1.024	0.999	0.633	0.618	0.385	0.374		131.2	2.08	2.1	0.977	0.941	0.407	0.381		131.2	3.255	3.168	1.772	1.822	0.851	0.87		131.2	0.905	0.916	0.312	0.302	0.121	0.108
131.4	0.3	0.293	0.181	0.177	0.117	0.115		131.4	1.025	0.999	0.634	0.618	0.386	0.375		131.4	2.082	2.102	0.978	0.943	0.408	0.381		131.4	3.258	3.171	1.774	1.824	0.852	0.871		131.4	0.907	0.917	0.313	0.302	0.122	0.108
131.6	0.3	0.293	0.181	0.177	0.118	0.115		131.6	1.026	1	0.633	0.619	0.386	0.375		131.6	2.084	2.105	0.979	0.944	0.408	0.382		131.6	3.262	3.174	1.775	1.826	0.854	0.872		131.6	0.908	0.918	0.314	0.302	0.122	0.108
131.8	0.3	0.293	0.181	0.177	0.118	0.115		131.8	1.026	1	0.634	0.619	0.386	0.375		131.8	2.085	2.107	0.98	0.945	0.408	0.382		131.8	3.265	3.177	1.777	1.828	0.855	0.874		131.8	0.909	0.92	0.315	0.303	0.123	0.108
132	0.3	0.293	0.181	0.177	0.118	0.115		132	1.026	1	0.634	0.619	0.386	0.375		132	2.087	2.109	0.982	0.946	0.408	0.383		132	3.268	3.18	1.779	1.83	0.856	0.875		132	0.91	0.921	0.315	0.303	0.123	0.108
132.2	0.301	0.293	0.181	0.177	0.119	0.115		132.2	1.027	1	0.634	0.619	0.387	0.375		132.2	2.089	2.111	0.983	0.947	0.409	0.383		132.2	3.272	3.183	1.782	1.832	0.857	0.876		132.2	0.911	0.922	0.315	0.304	0.122	0.109
132.4	0.301	0.293	0.181	0.177	0.118	0.115		132.4	1.027	1	0.635	0.619	0.387	0.375		132.4	2.091	2.113	0.984	0.948	0.409	0.384		132.4	3.276	3.186	1.784	1.835	0.859	0.877		132.4	0.912	0.923	0.316	0.304	0.123	0.109
132.6	0.301	0.293	0.181	0.177	0.118	0.115		132.6	1.027	1	0.635	0.619	0.388	0.376		132.6	2.093	2.115	0.985	0.949	0.409	0.384		132.6	3.279	3.189	1.786	1.837	0.86	0.878		132.6	0.913	0.924	0.317	0.304	0.123	0.109
132.8	0.3	0.293	0.181	0.177	0.117	0.115		132.8	1.027	1	0.635	0.619	0.388	0.376		132.8	2.096	2.117	0.986	0.951	0.409	0.385		132.8	3.284	3.192	1.789	1.839	0.862	0.879		132.8	0.914	0.925	0.317	0.305	0.123	0.109
133	0.301	0.293	0.182	0.177	0.118	0.115		133	1.027	1	0.635	0.62	0.389	0.376		133	2.099	2.119	0.987	0.952	0.41	0.385		133	3.288	3.195	1.791	1.841	0.863	0.88		133	0.916	0.926	0.317	0.305	0.122	0.109
133.2	0.301	0.293	0.182	0.177	0.118	0.115		133.2	1.026	1	0.634	0.62	0.388	0.376		133.2	2.101	2.121	0.989	0.953	0.41	0.386		133.2	3.292	3.198	1.794	1.843	0.864	0.882		133.2	0.917	0.927	0.317	0.305	0.122	0.109
133.4	0.301	0.293	0.183	0.177	0.119	0.115		133.4	1.026	1	0.634	0.62	0.389	0.376		133.4	2.104	2.123	0.99	0.954	0.411	0.386		133.4	3.296	3.201	1.797	1.845	0.865	0.883		133.4	0.918	0.928	0.317	0.306	0.122	0.11
133.6	0.301	0.293	0.183	0.177	0.119	0.115		133.6	1.026	1	0.635	0.62	0.389	0.376		133.6	2.107	2.125	0.991	0.955	0.412	0.387		133.6	3.299	3.204	1.799	1.848	0.866	0.884		133.6	0.918	0.929	0.317	0.306	0.122	0.11
133.8	0.301	0.293	0.183	0.177	0.118	0.115		133.8	1.027	1	0.636	0.62	0.39	0.376		133.8	2.108	2.127	0.992	0.956	0.412	0.387		133.8	3.304	3.207	1.801	1.85	0.868	0.885		133.8	0.919	0.93	0.317	0.307	0.121	0.11
134	0.301	0.293	0.182	0.177	0.118	0.115		134	1.027	1	0.636	0.62	0.39	0.377		134	2.11	2.129	0.993	0.957	0.413	0.388		134	3.308	3.21	1.804	1.852	0.869	0.886		134	0.92	0.931	0.317	0.307	0.121	0.11
134.2	0.301	0.293	0.182	0.177	0.118	0.115		134.2	1.027	1	0.636	0.62	0.39	0.377		134.2	2.112	2.132	0.995	0.958	0.413	0.388		134.2	3.312	3.213	1.807	1.854	0.87	0.887		134.2	0.921	0.932	0.317	0.307	0.121	0.11
134.4	0.3	0.293	0.182	0.177	0.117	0.115		134.4	1.027	1	0.636	0.62	0.39	0.377		134.4	2.114	2.134	0.996	0.96	0.414	0.389		134.4	3.316	3.216	1.81	1.856	0.872	0.888		134.4	0.922	0.934	0.318	0.308	0.121	0.11
134.6	0.3	0.293	0.182	0.177	0.117	0.115		134.6	1.028	1	0.636	0.621	0.39	0.377		134.6	2.117	2.136	0.997	0.961	0.416	0.389		134.6	3.32	3.219	1.812	1.858	0.873	0.89		134.6	0.922	0.935	0.317	0.308	0.121	0.11
134.8	0.3	0.293	0.182	0.177	0.118	0.115		134.8	1.028	1.001	0.637	0.621	0.39	0.377		134.8	2.119	2.138	0.999	0.962	0.416	0.39		134.8	3.324	3.222	1.814	1.86	0.875	0.891		134.8	0.923	0.936	0.317	0.309	0.121	0.111
135	0.3	0.293	0.182	0.177	0.117	0.115		135	1.028	1.001	0.637	0.621	0.391	0.377		135	2.121	2.14	1	0.963	0.417	0.39		135	3.327	3.225	1.816	1.863	0.874	0.892		135	0.924	0.937	0.317	0.309	0.121	0.111
135.2	0.3	0.293	0.181	0.177	0.117	0.115		135.2	1.028	1.001	0.637	0.621	0.39	0.378		135.2	2.123	2.142	1.001	0.964	0.418	0.391		135.2	3.33	3.227	1.818	1.865	0.876	0.893		135.2	0.925	0.938	0.318	0.309	0.122	0.111
135.4	0.3	0.293	0.181	0.177	0.117	0.115		135.4	1.029	1.001	0.637	0.621	0.39	0.378		135.4	2.125	2.144	1.002	0.965	0.419	0.391		135.4	3.333	3.23	1.82	1.867	0.877	0.894		135.4	0.927	0.939	0.319	0.31	0.123	0.111
135.6	0.299	0.293	0.181	0.177	0.116	0.115		135.6	1.028	1.001	0.637	0.621	0.39	0.378		135.6	2.127	2.146	1.002	0.966	0.419	0.392		135.6	3.336	3.233	1.822	1.869	0.878	0.895		135.6	0.929	0.94	0.319	0.31	0.123	0.111
135.8	0.299	0.293	0.18	0.177	0.116	0.115		135.8	1.029	1.001	0.638	0.621	0.39	0.378		135.8	2.128	2.148	1.003	0.967	0.42	0.392		135.8	3.339	3.236	1.824	1.871	0.88	0.897		135.8	0.93	0.941	0.32	0.311	0.124	0.111
136	0.299	0.293	0.18	0.177	0.115	0.115		136	1.028	1.001	0.638	0.622	0.39	0.378		136	2.13	2.15	1.004	0.969	0.42	0.393		136	3.342	3.239	1.826	1.873	0.881	0.898		136	0.931	0.942	0.32	0.311	0.124	0.111
136.2	0.299	0.293	0.179	0.177	0.115	0.115		136.2	1.028	1.001	0.638	0.622	0.39	0.378		136.2	2.132	2.152	1.005	0.97	0.421	0.393		136.2	3.346	3.242	1.828	1.875	0.882	0.899		136.2	0.932	0.943	0.32	0.311	0.124	0.112
136.4	0.299	0.293	0.18	0.177	0.114	0.115		136.4	1.028	1.001	0.638	0.622	0.39	0.378		136.4	2.133	2.154	1.007	0.971	0.421	0.394		136.4	3.349	3.245	1.83	1.878	0.883	0.9		136.4	0.933	0.944	0.322	0.312	0.125	0.112
136.6	0.298	0.293	0.18	0.177	0.114	0.115		136.6	1.028	1.001	0.638	0.622	0.389	0.379		136.6	2.136	2.156	1.008	0.972	0.422	0.394		136.6	3.352	3.248	1.832	1.88	0.883	0.901		136.6	0.935	0.945	0.323	0.312	0.126	0.112
136.8	0.298	0.293	0.18	0.177	0.114	0.115		136.8	1.028	1.001	0.638	0.622	0.39	0.379		136.8	2.138	2.158	1.009	0.973	0.422	0.395		136.8	3.356	3.251	1.834	1.882	0.885	0.902		136.8	0.936	0.946	0.323	0.312	0.125	0.112
137	0.299	0.293	0.18	0.177	0.115	0.115		137	1.027	1.001	0.637	0.622	0.389	0.379		137	2.141	2.16	1.01	0.974	0.423	0.395		137	3.359	3.254	1.836	1.884	0.885	0.903		137	0.937	0.947	0.324	0.313	0.125	0.112
137.2	0.299	0.293	0.18	0.177	0.115	0.115		137.2	1.027	1.001	0.637	0.622	0.389	0.379		137.2	2.143	2.162	1.012	0.975	0.424	0.396		137.2	3.362	3.257	1.838	1.886	0.886	0.905		137.2	0.938	0.949	0.324	0.313	0.126	0.112
137.4	0.299	0.293	0.18	0.177	0.115	0.115		137.4	1.027	1.001	0.637	0.622	0.389	0.379		137.4	2.145	2.164	1.013	0.976	0.424	0.396		137.4	3.366	3.26	1.84	1.888	0.887	0.906		137.4	0.939	0.95	0.325	0.314	0.126	0.112
137.6	0.3	0.293	0.18	0.177	0.115	0.115		137.6	1.027	1.001	0.637	0.623	0.389	0.379		137.6	2.147	2.166	1.014	0.977	0.424	0.397		137.6	3.369	3.263	1.842	1.89	0.889	0.907		137.6	0.94	0.951	0.325	0.314	0.125	0.113
137.8	0.3	0.293	0.179	0.177	0.116	0.115		137.8	1.027	1.001	0.637	0.623	0.389	0.379		137.8	2.149	2.168	1.016	0.979	0.424	0.397		137.8	3.373	3.266	1.844	1.892	0.89	0.908		137.8	0.941	0.952	0.326	0.314	0.125	0.113
138	0.3	0.293	0.179	0.177	0.116	0.115		138	1.027	1.001	0.637	0.623	0.389	0.379		138	2.151	2.17	1.017	0.98	0.425	0.398		138	3.377	3.268	1.847	1.895	0.892	0.909		138	0.942	0.953	0.326	0.315	0.125	0.113
138.2	0.3	0.293	0.179	0.177	0.116	0.115		138.2	1.027	1.001	0.638	0.623	0.389	0.38		138.2	2.154	2.172	1.018	0.981	0.425	0.398		138.2	3.38	3.271	1.849	1.897	0.893	0.91		138.2	0.943	0.954	0.327	0.315	0.125	0.113
138.4	0.301	0.293	0.18	0.177	0.117	0.115		138.4	1.028	1.002	0.638	0.623	0.389	0.38		138.4	2.156	2.174	1.019	0.982	0.426	0.399		138.4	3.384	3.274	1.851	1.899	0.895	0.911		138.4	0.945	0.955	0.327	0.316	0.125	0.113
138.6	0.301	0.293	0.18	0.177	0.117	0.115		138.6	1.028	1.002	0.638	0.623	0.39	0.38		138.6	2.158	2.176	1.02	0.983	0.426	0.399		138.6	3.387	3.277	1.853	1.901	0.896	0.912		138.6	0.946	0.956	0.327	0.316	0.125	0.113
138.8	0.301	0.293	0.181	0.177	0.117	0.115		138.8	1.028	1.002	0.638	0.623	0.391	0.38		138.8	2.16	2.178	1.02	0.984	0.427	0.4		138.8	3.39	3.28	1.855	1.903	0.897	0.914		138.8	0.947	0.957	0.327	0.316	0.125	0.113
139	0.301	0.293	0.18	0.177	0.116	0.115		139	1.028	1.002	0.638	0.623	0.391	0.38		139	2.162	2.18	1.021	0.985	0.427	0.4		139	3.393	3.283	1.857	1.905	0.897	0.915		139	0.949	0.958	0.328	0.317	0.125	0.114
139.2	0.301	0.293	0.181	0.177	0.116	0.115		139.2	1.028	1.002	0.638	0.624	0.39	0.38		139.2	2.163	2.182	1.021	0.986	0.427	0.401		139.2	3.397	3.286	1.86	1.907	0.9	0.916		139.2	0.95	0.959	0.328	0.317	0.126	0.114
139.4	0.301	0.293	0.181	0.177	0.116	0.115		139.4	1.028	1.002	0.638	0.624	0.39	0.38		139.4	2.165	2.184	1.022	0.987	0.428	0.401		139.4	3.4	3.289	1.863	1.909	0.901	0.917		139.4	0.952	0.96	0.329	0.318	0.126	0.114
139.6	0.3	0.293	0.181	0.177	0.115	0.115		139.6	1.028	1.002	0.638	0.624	0.391	0.381		139.6	2.167	2.186	1.023	0.989	0.428	0.402		139.6	3.403	3.291	1.865	1.912	0.903	0.918		139.6	0.952	0.961	0.329	0.318	0.126	0.114
139.8	0.3	0.293	0.181	0.177	0.115	0.115		139.8	1.028	1.002	0.638	0.624	0.391	0.381		139.8	2.169	2.188	1.024	0.99	0.429	0.402		139.8	3.407	3.294	1.867	1.914	0.904	0.919		139.8	0.954	0.962	0.33	0.318	0.127	0.114
140	0.301	0.293	0.182	0.177	0.115	0.115		140	1.027	1.002	0.638	0.624	0.391	0.381		140	2.171	2.19	1.025	0.991	0.429	0.403		140	3.41	3.297	1.87	1.916	0.905	0.92		140	0.955	0.963	0.331	0.319	0.126	0.114
140.2	0.3	0.293	0.182	0.177	0.115	0.115		140.2	1.028	1.002	0.638	0.624	0.391	0.381		140.2	2.172	2.192	1.027	0.992	0.43	0.403		140.2	3.414	3.3	1.872	1.918	0.907	0.922		140.2	0.956	0.964	0.331	0.319	0.127	0.114
140.4	0.3	0.293	0.182	0.177	0.115	0.115		140.4	1.028	1.002	0.639	0.624	0.391	0.381		140.4	2.174	2.194	1.028	0.993	0.43	0.404		140.4	3.417	3.303	1.874	1.92	0.908	0.923		140.4	0.957	0.965	0.332	0.319	0.128	0.115
140.6	0.3	0.293	0.182	0.177	0.115	0.115		140.6	1.028	1.002	0.639	0.624	0.392	0.381		140.6	2.177	2.196	1.03	0.994	0.431	0.404		140.6	3.421	3.306	1.876	1.922	0.908	0.924		140.6	0.958	0.967	0.333	0.32	0.128	0.115
140.8	0.3	0.293	0.181	0.177	0.115	0.115		140.8	1.027	1.002	0.639	0.624	0.392	0.381		140.8	2.179	2.198	1.031	0.995	0.432	0.405		140.8	3.424	3.309	1.878	1.924	0.909	0.925		140.8	0.958	0.968	0.332	0.32	0.128	0.115
141	0.3	0.293	0.181	0.177	0.115	0.115		141	1.027	1.002	0.639	0.625	0.392	0.382		141	2.181	2.2	1.033	0.996	0.433	0.405		141	3.428	3.311	1.88	1.926	0.91	0.926		141	0.96	0.969	0.333	0.321	0.129	0.115
141.2	0.3	0.293	0.181	0.177	0.115	0.115		141.2	1.027	1.002	0.639	0.625	0.392	0.382		141.2	2.182	2.202	1.034	0.997	0.433	0.406		141.2	3.431	3.314	1.882	1.928	0.91	0.927		141.2	0.96	0.97	0.333	0.321	0.129	0.115
141.4	0.3	0.293	0.18	0.177	0.116	0.115		141.4	1.028	1.002	0.639	0.625	0.392	0.382		141.4	2.185	2.204	1.036	0.998	0.433	0.406		141.4	3.435	3.317	1.883	1.93	0.911	0.928		141.4	0.961	0.971	0.334	0.321	0.128	0.115
141.6	0.3	0.293	0.179	0.177	0.115	0.115		141.6	1.029	1.002	0.639	0.625	0.393	0.382		141.6	2.188	2.206	1.038	1	0.434	0.407		141.6	3.438	3.32	1.886	1.933	0.912	0.929		141.6	0.962	0.972	0.334	0.322	0.128	0.115
141.8	0.3	0.293	0.178	0.177	0.115	0.115		141.8	1.029	1.002	0.64	0.625	0.394	0.382		141.8	2.19	2.208	1.04	1.001	0.435	0.407		141.8	3.441	3.323	1.888	1.935	0.913	0.931		141.8	0.964	0.973	0.335	0.322	0.128	0.116
142	0.3	0.293	0.178	0.177	0.115	0.115		142	1.03	1.002	0.64	0.625	0.394	0.382		142	2.192	2.21	1.041	1.002	0.436	0.407		142	3.445	3.326	1.89	1.937	0.914	0.932		142	0.964	0.974	0.335	0.323	0.128	0.116
142.2	0.3	0.293	0.178	0.177	0.115	0.115		142.2	1.03	1.002	0.641	0.625	0.394	0.382		142.2	2.194	2.212	1.042	1.003	0.436	0.408		142.2	3.447	3.328	1.892	1.939	0.915	0.933		142.2	0.965	0.975	0.335	0.323	0.129	0.116
142.4	0.3	0.293	0.178	0.177	0.115	0.115		142.4	1.03	1.002	0.641	0.625	0.393	0.382		142.4	2.196	2.214	1.042	1.004	0.436	0.408		142.4	3.45	3.331	1.895	1.941	0.917	0.934		142.4	0.966	0.976	0.335	0.323	0.129	0.116
142.6	0.3	0.293	0.178	0.177	0.114	0.115		142.6	1.031	1.003	0.641	0.625	0.393	0.383		142.6	2.198	2.216	1.042	1.005	0.436	0.409		142.6	3.453	3.334	1.896	1.943	0.917	0.935		142.6	0.967	0.977	0.335	0.324	0.129	0.116
142.8	0.299	0.293	0.177	0.177	0.114	0.115		142.8	1.03	1.003	0.64	0.626	0.393	0.383		142.8	2.2	2.218	1.043	1.006	0.436	0.409		142.8	3.456	3.337	1.898	1.945	0.918	0.936		142.8	0.969	0.978	0.336	0.324	0.129	0.116
143	0.299	0.293	0.177	0.177	0.114	0.115		143	1.03	1.003	0.64	0.626	0.393	0.383		143	2.202	2.22	1.044	1.007	0.437	0.41		143	3.46	3.34	1.9	1.947	0.92	0.937		143	0.97	0.979	0.336	0.324	0.129	0.117
143.2	0.299	0.293	0.177	0.177	0.113	0.115		143.2	1.03	1.003	0.64	0.626	0.393	0.383		143.2	2.204	2.222	1.045	1.008	0.437	0.41		143.2	3.463	3.342	1.903	1.949	0.921	0.939		143.2	0.97	0.98	0.335	0.325	0.128	0.117
143.4	0.299	0.293	0.177	0.177	0.113	0.115		143.4	1.03	1.003	0.64	0.626	0.393	0.383		143.4	2.207	2.224	1.047	1.009	0.438	0.411		143.4	3.466	3.345	1.905	1.951	0.922	0.94		143.4	0.971	0.981	0.336	0.325	0.129	0.117
143.6	0.299	0.293	0.177	0.177	0.112	0.115		143.6	1.03	1.003	0.64	0.626	0.393	0.383		143.6	2.21	2.226	1.048	1.01	0.439	0.411		143.6	3.47	3.348	1.907	1.953	0.924	0.941		143.6	0.973	0.982	0.337	0.326	0.129	0.117
143.8	0.299	0.293	0.177	0.177	0.113	0.115		143.8	1.03	1.003	0.639	0.626	0.392	0.383		143.8	2.212	2.228	1.049	1.012	0.439	0.412		143.8	3.473	3.351	1.909	1.956	0.925	0.942		143.8	0.975	0.983	0.338	0.326	0.129	0.117
144	0.299	0.293	0.178	0.177	0.113	0.115		144	1.029	1.003	0.639	0.626	0.392	0.383		144	2.214	2.23	1.05	1.013	0.44	0.412		144	3.476	3.354	1.912	1.958	0.927	0.943		144	0.976	0.984	0.338	0.326	0.129	0.117
144.2	0.299	0.293	0.179	0.177	0.113	0.115		144.2	1.029	1.003	0.639	0.626	0.391	0.384		144.2	2.216	2.232	1.052	1.014	0.44	0.413		144.2	3.48	3.356	1.914	1.96	0.927	0.944		144.2	0.977	0.985	0.338	0.327	0.13	0.117
144.4	0.3	0.293	0.179	0.177	0.114	0.115		144.4	1.029	1.003	0.638	0.626	0.391	0.384		144.4	2.219	2.234	1.053	1.015	0.441	0.413		144.4	3.483	3.359	1.916	1.962	0.928	0.945		144.4	0.977	0.986	0.338	0.327	0.13	0.118
144.6	0.3	0.293	0.18	0.177	0.115	0.115		144.6	1.029	1.003	0.639	0.627	0.391	0.384		144.6	2.221	2.236	1.054	1.016	0.441	0.414		144.6	3.486	3.362	1.918	1.964	0.929	0.946		144.6	0.978	0.987	0.338	0.328	0.13	0.118
144.8	0.3	0.293	0.18	0.177	0.115	0.115		144.8	1.029	1.003	0.639	0.627	0.39	0.384		144.8	2.222	2.237	1.055	1.017	0.441	0.414		144.8	3.49	3.365	1.919	1.966	0.93	0.948		144.8	0.979	0.988	0.338	0.328	0.13	0.118
145	0.3	0.293	0.18	0.177	0.114	0.115		145	1.029	1.003	0.639	0.627	0.39	0.384		145	2.224	2.239	1.056	1.018	0.441	0.415		145	3.493	3.367	1.922	1.968	0.931	0.949		145	0.98	0.989	0.339	0.328	0.129	0.118
145.2	0.3	0.293	0.18	0.177	0.114	0.115		145.2	1.029	1.003	0.639	0.627	0.39	0.384		145.2	2.226	2.241	1.057	1.019	0.442	0.415		145.2	3.496	3.37	1.923	1.97	0.932	0.95		145.2	0.981	0.99	0.339	0.329	0.13	0.118
145.4	0.3	0.293	0.18	0.177	0.114	0.115		145.4	1.029	1.003	0.639	0.627	0.39	0.384		145.4	2.228	2.243	1.058	1.02	0.442	0.416		145.4	3.5	3.373	1.926	1.972	0.934	0.951		145.4	0.982	0.992	0.339	0.329	0.13	0.118
145.6	0.3	0.293	0.18	0.177	0.114	0.115		145.6	1.029	1.003	0.64	0.627	0.391	0.384		145.6	2.23	2.245	1.059	1.021	0.443	0.416		145.6	3.503	3.376	1.929	1.974	0.935	0.952		145.6	0.984	0.993	0.34	0.329	0.13	0.118
145.8	0.3	0.293	0.18	0.177	0.114	0.115		145.8	1.03	1.003	0.64	0.627	0.392	0.385		145.8	2.232	2.247	1.06	1.022	0.443	0.417		145.8	3.506	3.379	1.931	1.976	0.936	0.953		145.8	0.985	0.994	0.34	0.33	0.13	0.119
146	0.3	0.293	0.181	0.177	0.115	0.115		146	1.031	1.003	0.641	0.627	0.393	0.385		146	2.233	2.249	1.06	1.024	0.444	0.417		146	3.508	3.381	1.933	1.978	0.937	0.954		146	0.985	0.995	0.34	0.33	0.13	0.119
146.2	0.3	0.293	0.181	0.177	0.115	0.115		146.2	1.03	1.003	0.641	0.627	0.393	0.385		146.2	2.234	2.251	1.061	1.025	0.444	0.418		146.2	3.511	3.384	1.935	1.98	0.938	0.955		146.2	0.986	0.996	0.341	0.331	0.13	0.119
146.4	0.3	0.293	0.181	0.177	0.115	0.115		146.4	1.03	1.003	0.641	0.628	0.393	0.385		146.4	2.237	2.253	1.062	1.026	0.444	0.418		146.4	3.515	3.387	1.937	1.982	0.939	0.956		146.4	0.987	0.997	0.341	0.331	0.13	0.119
146.6	0.299	0.293	0.18	0.177	0.115	0.115		146.6	1.03	1.003	0.641	0.628	0.393	0.385		146.6	2.239	2.255	1.063	1.027	0.444	0.419		146.6	3.518	3.389	1.939	1.984	0.94	0.958		146.6	0.988	0.998	0.342	0.331	0.13	0.119
146.8	0.299	0.293	0.179	0.177	0.115	0.115		146.8	1.03	1.003	0.642	0.628	0.394	0.385		146.8	2.241	2.257	1.064	1.028	0.446	0.419		146.8	3.522	3.392	1.942	1.987	0.941	0.959		146.8	0.99	0.999	0.342	0.332	0.13	0.119
147	0.299	0.293	0.18	0.177	0.115	0.115		147	1.03	1.003	0.642	0.628	0.395	0.385		147	2.243	2.259	1.066	1.029	0.447	0.42		147	3.525	3.395	1.944	1.989	0.943	0.96		147	0.991	1	0.343	0.332	0.131	0.119
147.2	0.298	0.293	0.179	0.177	0.115	0.115		147.2	1.03	1.003	0.642	0.628	0.395	0.385		147.2	2.245	2.26	1.068	1.03	0.448	0.42		147.2	3.528	3.398	1.947	1.991	0.944	0.961		147.2	0.992	1.001	0.343	0.332	0.131	0.12
147.4	0.298	0.293	0.178	0.177	0.115	0.115		147.4	1.031	1.004	0.642	0.628	0.395	0.386		147.4	2.247	2.262	1.069	1.031	0.449	0.421		147.4	3.532	3.4	1.949	1.993	0.945	0.962		147.4	0.993	1.002	0.345	0.333	0.132	0.12
147.6	0.298	0.293	0.178	0.177	0.115	0.116		147.6	1.031	1.004	0.642	0.628	0.395	0.386		147.6	2.249	2.264	1.07	1.032	0.449	0.421		147.6	3.536	3.403	1.951	1.995	0.946	0.963		147.6	0.994	1.003	0.345	0.333	0.132	0.12
147.8	0.298	0.293	0.179	0.177	0.115	0.116		147.8	1.03	1.004	0.641	0.628	0.395	0.386		147.8	2.25	2.266	1.072	1.033	0.45	0.422		147.8	3.539	3.406	1.954	1.997	0.947	0.964		147.8	0.996	1.004	0.346	0.334	0.132	0.12
148	0.299	0.293	0.179	0.177	0.115	0.116		148	1.03	1.004	0.641	0.628	0.395	0.386		148	2.252	2.268	1.073	1.034	0.45	0.422		148	3.542	3.409	1.957	1.999	0.948	0.965		148	0.996	1.005	0.346	0.334	0.132	0.12
148.2	0.299	0.293	0.18	0.177	0.115	0.116		148.2	1.03	1.004	0.64	0.628	0.394	0.386		148.2	2.254	2.27	1.074	1.035	0.451	0.423		148.2	3.545	3.411	1.959	2.001	0.949	0.967		148.2	0.998	1.006	0.347	0.334	0.133	0.12
148.4	0.299	0.293	0.18	0.177	0.115	0.116		148.4	1.031	1.004	0.641	0.629	0.395	0.386		148.4	2.256	2.272	1.075	1.036	0.451	0.423		148.4	3.549	3.414	1.961	2.003	0.95	0.968		148.4	0.998	1.007	0.347	0.335	0.133	0.12
148.6	0.299	0.293	0.18	0.177	0.115	0.116		148.6	1.031	1.004	0.641	0.629	0.394	0.386		148.6	2.258	2.274	1.076	1.038	0.451	0.424		148.6	3.552	3.417	1.963	2.005	0.951	0.969		148.6	0.999	1.008	0.348	0.335	0.133	0.121
148.8	0.299	0.293	0.18	0.177	0.114	0.116		148.8	1.03	1.004	0.641	0.629	0.394	0.386		148.8	2.259	2.276	1.077	1.039	0.452	0.424		148.8	3.554	3.419	1.965	2.007	0.953	0.97		148.8	1.001	1.009	0.348	0.336	0.133	0.121
149	0.299	0.293	0.179	0.177	0.114	0.116		149	1.03	1.004	0.641	0.629	0.393	0.386		149	2.262	2.278	1.078	1.04	0.452	0.425		149	3.558	3.422	1.968	2.009	0.954	0.971		149	1.002	1.01	0.348	0.336	0.134	0.121
149.2	0.299	0.293	0.179	0.177	0.114	0.116		149.2	1.03	1.004	0.641	0.629	0.393	0.387		149.2	2.263	2.279	1.079	1.041	0.453	0.425		149.2	3.561	3.425	1.97	2.011	0.956	0.972		149.2	1.003	1.011	0.348	0.336	0.134	0.121
149.4	0.298	0.293	0.179	0.177	0.114	0.116		149.4	1.03	1.004	0.642	0.629	0.393	0.387		149.4	2.266	2.281	1.081	1.042	0.453	0.426		149.4	3.564	3.427	1.972	2.013	0.957	0.973		149.4	1.005	1.012	0.348	0.337	0.135	0.121
149.6	0.298	0.293	0.179	0.177	0.114	0.116		149.6	1.031	1.004	0.642	0.629	0.394	0.387		149.6	2.268	2.283	1.082	1.043	0.454	0.426		149.6	3.567	3.43	1.973	2.015	0.958	0.974		149.6	1.006	1.013	0.348	0.337	0.135	0.121
149.8	0.298	0.293	0.179	0.177	0.115	0.116		149.8	1.031	1.004	0.642	0.629	0.394	0.387		149.8	2.27	2.285	1.084	1.044	0.454	0.427		149.8	3.57	3.433	1.975	2.017	0.959	0.975		149.8	1.007	1.014	0.348	0.337	0.135	0.121
150	0.298	0.293	0.179	0.177	0.115	0.116		150	1.031	1.004	0.642	0.629	0.395	0.387		150	2.272	2.287	1.084	1.045	0.455	0.427		150	3.573	3.435	1.977	2.019	0.96	0.977		150	1.007	1.015	0.348	0.338	0.135	0.122
150.2	0.299	0.293	0.18	0.177	0.115	0.116		150.2	1.03	1.004	0.642	0.629	0.395	0.387		150.2	2.275	2.289	1.086	1.046	0.456	0.428		150.2	3.577	3.438	1.979	2.021	0.962	0.978		150.2	1.009	1.016	0.348	0.338	0.135	0.122
150.4	0.298	0.293	0.179	0.177	0.115	0.116		150.4	1.03	1.004	0.643	0.629	0.395	0.387		150.4	2.277	2.291	1.087	1.047	0.457	0.428		150.4	3.58	3.441	1.982	2.023	0.964	0.979		150.4	1.009	1.017	0.348	0.339	0.135	0.122
150.6	0.299	0.293	0.18	0.177	0.116	0.116		150.6	1.031	1.004	0.644	0.63	0.396	0.387		150.6	2.279	2.293	1.088	1.048	0.457	0.428		150.6	3.583	3.444	1.984	2.025	0.965	0.98		150.6	1.01	1.018	0.348	0.339	0.136	0.122
150.8	0.299	0.293	0.18	0.177	0.116	0.116		150.8	1.031	1.004	0.644	0.63	0.396	0.387		150.8	2.281	2.294	1.089	1.049	0.458	0.429		150.8	3.586	3.446	1.986	2.027	0.966	0.981		150.8	1.011	1.019	0.348	0.339	0.136	0.122
151	0.299	0.293	0.18	0.177	0.115	0.116		151	1.031	1.004	0.644	0.63	0.396	0.388		151	2.283	2.296	1.09	1.05	0.458	0.429		151	3.589	3.449	1.988	2.029	0.967	0.982		151	1.012	1.02	0.348	0.34	0.136	0.122
151.2	0.299	0.293	0.18	0.177	0.115	0.116		151.2	1.031	1.004	0.644	0.63	0.397	0.388		151.2	2.285	2.298	1.09	1.051	0.458	0.43		151.2	3.592	3.451	1.991	2.031	0.969	0.983		151.2	1.013	1.021	0.348	0.34	0.136	0.122
151.4	0.299	0.293	0.179	0.177	0.114	0.116		151.4	1.031	1.004	0.643	0.63	0.397	0.388		151.4	2.287	2.3	1.092	1.052	0.458	0.43		151.4	3.596	3.454	1.993	2.033	0.97	0.984		151.4	1.013	1.022	0.348	0.34	0.135	0.123
151.6	0.299	0.293	0.179	0.177	0.114	0.116		151.6	1.031	1.004	0.643	0.63	0.398	0.388		151.6	2.289	2.302	1.093	1.054	0.459	0.431		151.6	3.598	3.457	1.995	2.035	0.971	0.985		151.6	1.014	1.023	0.348	0.341	0.134	0.123
151.8	0.3	0.293	0.179	0.177	0.114	0.116		151.8	1.031	1.004	0.643	0.63	0.397	0.388		151.8	2.29	2.304	1.093	1.055	0.459	0.431		151.8	3.601	3.459	1.997	2.037	0.972	0.987		151.8	1.015	1.024	0.349	0.341	0.134	0.123
152	0.3	0.293	0.178	0.177	0.113	0.116		152	1.031	1.004	0.642	0.63	0.397	0.388		152	2.292	2.306	1.094	1.056	0.46	0.432		152	3.604	3.462	1.999	2.039	0.972	0.988		152	1.016	1.025	0.35	0.342	0.135	0.123
152.2	0.3	0.293	0.178	0.177	0.113	0.116		152.2	1.031	1.004	0.642	0.63	0.397	0.388		152.2	2.294	2.307	1.095	1.057	0.461	0.432		152.2	3.607	3.465	2.001	2.042	0.973	0.989		152.2	1.017	1.026	0.35	0.342	0.135	0.123
152.4	0.3	0.293	0.178	0.177	0.113	0.116		152.4	1.032	1.004	0.643	0.63	0.397	0.388		152.4	2.296	2.309	1.096	1.058	0.461	0.433		152.4	3.61	3.467	2.003	2.044	0.975	0.99		152.4	1.018	1.027	0.35	0.342	0.134	0.123
152.6	0.3	0.293	0.178	0.177	0.113	0.116		152.6	1.031	1.004	0.642	0.63	0.397	0.388		152.6	2.298	2.311	1.098	1.059	0.461	0.433		152.6	3.612	3.47	2.005	2.046	0.976	0.991		152.6	1.019	1.028	0.351	0.343	0.134	0.123
152.8	0.3	0.293	0.178	0.177	0.112	0.116		152.8	1.031	1.004	0.642	0.631	0.397	0.389		152.8	2.3	2.313	1.099	1.06	0.462	0.434		152.8	3.615	3.473	2.007	2.048	0.976	0.992		152.8	1.02	1.029	0.351	0.343	0.134	0.124
153	0.3	0.293	0.178	0.177	0.113	0.116		153	1.031	1.004	0.643	0.631	0.396	0.389		153	2.302	2.315	1.1	1.061	0.463	0.434		153	3.618	3.475	2.009	2.05	0.976	0.993		153	1.021	1.03	0.353	0.343	0.134	0.124
153.2	0.3	0.293	0.178	0.177	0.113	0.116		153.2	1.032	1.005	0.643	0.631	0.397	0.389		153.2	2.305	2.317	1.101	1.062	0.464	0.435		153.2	3.621	3.478	2.011	2.052	0.977	0.994		153.2	1.022	1.031	0.353	0.344	0.134	0.124
153.4	0.3	0.293	0.179	0.177	0.113	0.116		153.4	1.032	1.005	0.643	0.631	0.396	0.389		153.4	2.307	2.319	1.103	1.063	0.465	0.435		153.4	3.624	3.48	2.013	2.054	0.978	0.995		153.4	1.024	1.032	0.354	0.344	0.135	0.124
153.6	0.3	0.293	0.179	0.177	0.114	0.116		153.6	1.032	1.005	0.644	0.631	0.397	0.389		153.6	2.309	2.32	1.105	1.064	0.466	0.436		153.6	3.627	3.483	2.015	2.056	0.979	0.996		153.6	1.025	1.033	0.354	0.345	0.135	0.124
153.8	0.3	0.293	0.18	0.177	0.114	0.116		153.8	1.032	1.005	0.644	0.631	0.397	0.389		153.8	2.311	2.322	1.106	1.065	0.467	0.436		153.8	3.63	3.486	2.017	2.058	0.98	0.998		153.8	1.026	1.034	0.355	0.345	0.135	0.124
154	0.299	0.293	0.18	0.177	0.114	0.116		154	1.032	1.005	0.644	0.631	0.397	0.389		154	2.313	2.324	1.107	1.066	0.467	0.437		154	3.633	3.488	2.018	2.06	0.981	0.999		154	1.027	1.035	0.355	0.345	0.135	0.124
154.2	0.3	0.293	0.18	0.177	0.114	0.116		154.2	1.032	1.005	0.645	0.631	0.398	0.389		154.2	2.314	2.326	1.108	1.067	0.468	0.437		154.2	3.635	3.491	2.02	2.062	0.982	1		154.2	1.027	1.036	0.355	0.346	0.135	0.125
154.4	0.299	0.293	0.18	0.177	0.115	0.116		154.4	1.032	1.005	0.645	0.631	0.398	0.389		154.4	2.317	2.328	1.109	1.068	0.468	0.438		154.4	3.638	3.493	2.022	2.064	0.983	1.001		154.4	1.028	1.037	0.355	0.346	0.135	0.125
154.6	0.299	0.293	0.18	0.177	0.115	0.116		154.6	1.032	1.005	0.645	0.631	0.398	0.39		154.6	2.318	2.329	1.111	1.069	0.468	0.438		154.6	3.641	3.496	2.025	2.066	0.984	1.002		154.6	1.029	1.038	0.355	0.346	0.136	0.125
154.8	0.299	0.293	0.179	0.177	0.114	0.116		154.8	1.032	1.005	0.644	0.631	0.398	0.39		154.8	2.32	2.331	1.111	1.07	0.468	0.439		154.8	3.644	3.499	2.027	2.068	0.986	1.003		154.8	1.03	1.039	0.355	0.347	0.136	0.125
155	0.3	0.293	0.179	0.177	0.114	0.116		155	1.032	1.005	0.644	0.631	0.398	0.39		155	2.322	2.333	1.113	1.071	0.468	0.439		155	3.647	3.501	2.029	2.07	0.988	1.004		155	1.031	1.04	0.356	0.347	0.135	0.125
155.2	0.299	0.293	0.179	0.177	0.114	0.116		155.2	1.031	1.005	0.644	0.632	0.398	0.39		155.2	2.324	2.335	1.115	1.073	0.469	0.44		155.2	3.65	3.504	2.03	2.072	0.989	1.005		155.2	1.032	1.041	0.356	0.348	0.135	0.125
155.4	0.299	0.293	0.179	0.177	0.114	0.116		155.4	1.031	1.005	0.644	0.632	0.398	0.39		155.4	2.325	2.337	1.116	1.074	0.469	0.44		155.4	3.652	3.506	2.033	2.074	0.99	1.006		155.4	1.033	1.042	0.356	0.348	0.135	0.125
155.6	0.299	0.293	0.179	0.177	0.115	0.116		155.6	1.031	1.005	0.643	0.632	0.397	0.39		155.6	2.326	2.339	1.116	1.075	0.469	0.44		155.6	3.655	3.509	2.034	2.076	0.991	1.007		155.6	1.034	1.043	0.356	0.348	0.135	0.126
155.8	0.299	0.293	0.179	0.177	0.115	0.116		155.8	1.031	1.005	0.644	0.632	0.397	0.39		155.8	2.327	2.34	1.117	1.076	0.47	0.441		155.8	3.658	3.512	2.036	2.078	0.992	1.009		155.8	1.035	1.044	0.357	0.349	0.135	0.126
156	0.299	0.293	0.179	0.177	0.115	0.116		156	1.031	1.005	0.644	0.632	0.398	0.39		156	2.328	2.342	1.118	1.077	0.47	0.441		156	3.66	3.514	2.037	2.08	0.992	1.01		156	1.036	1.045	0.357	0.349	0.135	0.126
156.2	0.3	0.293	0.18	0.177	0.116	0.116		156.2	1.031	1.005	0.644	0.632	0.398	0.39		156.2	2.33	2.344	1.119	1.078	0.471	0.442		156.2	3.663	3.517	2.039	2.082	0.994	1.011		156.2	1.037	1.046	0.357	0.349	0.135	0.126
156.4	0.301	0.293	0.181	0.177	0.117	0.116		156.4	1.031	1.005	0.645	0.632	0.399	0.39		156.4	2.332	2.346	1.12	1.079	0.471	0.442		156.4	3.667	3.519	2.042	2.084	0.995	1.012		156.4	1.039	1.047	0.358	0.35	0.135	0.126
156.6	0.301	0.293	0.181	0.177	0.117	0.116		156.6	1.031	1.005	0.645	0.632	0.399	0.391		156.6	2.334	2.348	1.121	1.08	0.471	0.443		156.6	3.669	3.522	2.044	2.086	0.996	1.013		156.6	1.04	1.048	0.359	0.35	0.136	0.126
156.8	0.301	0.293	0.181	0.177	0.117	0.116		156.8	1.031	1.005	0.645	0.632	0.399	0.391		156.8	2.335	2.349	1.121	1.081	0.472	0.443		156.8	3.673	3.524	2.046	2.088	0.997	1.014		156.8	1.041	1.049	0.359	0.35	0.137	0.126
157	0.302	0.293	0.181	0.177	0.118	0.116		157	1.032	1.005	0.645	0.632	0.399	0.391		157	2.337	2.351	1.122	1.082	0.472	0.444		157	3.676	3.527	2.048	2.09	0.998	1.015		157	1.042	1.05	0.36	0.351	0.137	0.127
157.2	0.302	0.293	0.182	0.177	0.118	0.116		157.2	1.032	1.005	0.645	0.632	0.399	0.391		157.2	2.34	2.353	1.123	1.083	0.473	0.444		157.2	3.679	3.53	2.05	2.091	0.999	1.016		157.2	1.044	1.051	0.361	0.351	0.137	0.127
157.4	0.302	0.293	0.181	0.177	0.118	0.116		157.4	1.032	1.005	0.645	0.632	0.399	0.391		157.4	2.342	2.355	1.124	1.084	0.475	0.445		157.4	3.682	3.532	2.052	2.093	1	1.017		157.4	1.045	1.052	0.361	0.352	0.138	0.127
157.6	0.302	0.293	0.181	0.177	0.118	0.116		157.6	1.032	1.005	0.645	0.633	0.399	0.391		157.6	2.344	2.357	1.125	1.085	0.475	0.445		157.6	3.685	3.535	2.054	2.095	1.001	1.018		157.6	1.046	1.053	0.362	0.352	0.138	0.127
157.8	0.302	0.293	0.181	0.177	0.118	0.116		157.8	1.031	1.005	0.645	0.633	0.399	0.391		157.8	2.346	2.358	1.126	1.086	0.476	0.446		157.8	3.688	3.537	2.056	2.097	1.002	1.02		157.8	1.047	1.054	0.363	0.352	0.138	0.127
158	0.301	0.293	0.181	0.177	0.117	0.116		158	1.031	1.005	0.645	0.633	0.399	0.391		158	2.348	2.36	1.127	1.087	0.476	0.446		158	3.691	3.54	2.058	2.099	1.004	1.021		158	1.048	1.055	0.363	0.353	0.138	0.127
158.2	0.301	0.293	0.18	0.177	0.117	0.116		158.2	1.032	1.005	0.645	0.633	0.399	0.391		158.2	2.35	2.362	1.129	1.088	0.477	0.447		158.2	3.694	3.542	2.061	2.101	1.005	1.022		158.2	1.049	1.056	0.363	0.353	0.138	0.127
158.4	0.3	0.293	0.18	0.177	0.116	0.116		158.4	1.031	1.005	0.644	0.633	0.399	0.391		158.4	2.353	2.364	1.13	1.089	0.478	0.447		158.4	3.697	3.545	2.063	2.103	1.006	1.023		158.4	1.05	1.057	0.364	0.353	0.139	0.128
158.6	0.3	0.293	0.179	0.177	0.115	0.116		158.6	1.031	1.005	0.644	0.633	0.398	0.392		158.6	2.355	2.366	1.131	1.09	0.478	0.448		158.6	3.7	3.547	2.066	2.105	1.008	1.024		158.6	1.051	1.058	0.363	0.354	0.14	0.128
158.8	0.301	0.293	0.18	0.177	0.115	0.116		158.8	1.031	1.005	0.643	0.633	0.398	0.392		158.8	2.357	2.367	1.133	1.091	0.48	0.448		158.8	3.702	3.55	2.068	2.107	1.009	1.025		158.8	1.052	1.059	0.364	0.354	0.14	0.128
159	0.3	0.293	0.18	0.177	0.115	0.116		159	1.031	1.005	0.643	0.633	0.397	0.392		159	2.36	2.369	1.134	1.092	0.48	0.449		159	3.705	3.552	2.071	2.109	1.011	1.026		159	1.052	1.06	0.364	0.355	0.139	0.128
159.2	0.3	0.293	0.18	0.177	0.115	0.116		159.2	1.031	1.005	0.644	0.633	0.397	0.392		159.2	2.361	2.371	1.135	1.093	0.481	0.449		159.2	3.707	3.555	2.073	2.111	1.011	1.027		159.2	1.053	1.061	0.365	0.355	0.14	0.128
159.4	0.3	0.293	0.18	0.177	0.115	0.116		159.4	1.031	1.005	0.643	0.633	0.397	0.392		159.4	2.363	2.373	1.136	1.094	0.481	0.45		159.4	3.709	3.557	2.075	2.113	1.012	1.028		159.4	1.054	1.062	0.364	0.355	0.14	0.128
159.6	0.3	0.293	0.18	0.177	0.115	0.116		159.6	1.031	1.005	0.643	0.633	0.397	0.392		159.6	2.365	2.374	1.136	1.095	0.481	0.45		159.6	3.712	3.56	2.077	2.115	1.013	1.029		159.6	1.056	1.063	0.365	0.356	0.14	0.128
159.8	0.3	0.293	0.18	0.177	0.114	0.116		159.8	1.031	1.005	0.644	0.633	0.398	0.392		159.8	2.367	2.376	1.137	1.096	0.482	0.451		159.8	3.714	3.562	2.079	2.117	1.014	1.03		159.8	1.057	1.064	0.365	0.356	0.14	0.129
160	0.301	0.293	0.18	0.177	0.114	0.116		160	1.032	1.005	0.644	0.633	0.398	0.392		160	2.368	2.378	1.138	1.097	0.483	0.451		160	3.717	3.565	2.081	2.119	1.015	1.032		160	1.058	1.065	0.365	0.356	0.14	0.129
160.2	0.301	0.293	0.181	0.177	0.114	0.116		160.2	1.033	1.005	0.645	0.634	0.398	0.392		160.2	2.369	2.38	1.139	1.098	0.482	0.451		160.2	3.719	3.567	2.083	2.121	1.016	1.033		160.2	1.059	1.066	0.365	0.357	0.14	0.129
160.4	0.301	0.293	0.18	0.177	0.114	0.116		160.4	1.033	1.005	0.645	0.634	0.398	0.392		160.4	2.371	2.381	1.14	1.1	0.483	0.452		160.4	3.722	3.57	2.086	2.123	1.018	1.034		160.4	1.06	1.067	0.366	0.357	0.14	0.129
160.6	0.301	0.293	0.18	0.177	0.115	0.116		160.6	1.033	1.005	0.646	0.634	0.399	0.392		160.6	2.372	2.383	1.14	1.101	0.483	0.452		160.6	3.725	3.572	2.088	2.125	1.018	1.035		160.6	1.062	1.068	0.367	0.358	0.14	0.129
160.8	0.3	0.293	0.18	0.177	0.114	0.116		160.8	1.034	1.006	0.646	0.634	0.399	0.393		160.8	2.373	2.385	1.141	1.102	0.483	0.453		160.8	3.727	3.575	2.09	2.127	1.019	1.036		160.8	1.063	1.069	0.368	0.358	0.14	0.129
161	0.3	0.293	0.179	0.177	0.114	0.116		161	1.034	1.006	0.647	0.634	0.399	0.393		161	2.375	2.387	1.142	1.103	0.483	0.453		161	3.73	3.577	2.092	2.129	1.021	1.037		161	1.064	1.07	0.368	0.358	0.14	0.129
161.2	0.3	0.293	0.179	0.177	0.114	0.116		161.2	1.034	1.006	0.646	0.634	0.399	0.393		161.2	2.377	2.388	1.143	1.104	0.484	0.454		161.2	3.733	3.58	2.094	2.131	1.021	1.038		161.2	1.065	1.071	0.369	0.359	0.141	0.13
161.4	0.299	0.293	0.178	0.177	0.114	0.116		161.4	1.034	1.006	0.646	0.634	0.399	0.393		161.4	2.379	2.39	1.145	1.105	0.484	0.454		161.4	3.735	3.582	2.095	2.133	1.022	1.039		161.4	1.066	1.072	0.369	0.359	0.141	0.13
161.6	0.298	0.293	0.177	0.177	0.114	0.116		161.6	1.034	1.006	0.646	0.634	0.399	0.393		161.6	2.38	2.392	1.145	1.106	0.484	0.455		161.6	3.738	3.585	2.097	2.135	1.024	1.04		161.6	1.067	1.073	0.37	0.359	0.141	0.13
161.8	0.298	0.293	0.177	0.177	0.114	0.116		161.8	1.035	1.006	0.647	0.634	0.4	0.393		161.8	2.381	2.394	1.147	1.107	0.485	0.455		161.8	3.741	3.587	2.099	2.137	1.025	1.041		161.8	1.068	1.074	0.371	0.36	0.141	0.13
162	0.298	0.293	0.177	0.177	0.114	0.116		162	1.034	1.006	0.647	0.634	0.4	0.393		162	2.383	2.395	1.148	1.108	0.485	0.456		162	3.743	3.59	2.1	2.139	1.025	1.042		162	1.069	1.075	0.371	0.36	0.141	0.13
162.2	0.298	0.293	0.177	0.177	0.113	0.116		162.2	1.034	1.006	0.646	0.634	0.401	0.393		162.2	2.385	2.397	1.15	1.109	0.486	0.456		162.2	3.746	3.592	2.102	2.141	1.026	1.043		162.2	1.071	1.076	0.371	0.36	0.143	0.13
162.4	0.298	0.293	0.177	0.177	0.114	0.116		162.4	1.034	1.006	0.646	0.634	0.401	0.393		162.4	2.387	2.399	1.151	1.11	0.486	0.457		162.4	3.75	3.595	2.104	2.143	1.027	1.045		162.4	1.072	1.077	0.372	0.361	0.142	0.13
162.6	0.298	0.293	0.177	0.177	0.114	0.116		162.6	1.034	1.006	0.647	0.634	0.401	0.393		162.6	2.389	2.401	1.152	1.111	0.487	0.457		162.6	3.752	3.597	2.106	2.144	1.028	1.046		162.6	1.072	1.078	0.371	0.361	0.142	0.13
162.8	0.299	0.293	0.177	0.177	0.114	0.116		162.8	1.034	1.006	0.646	0.634	0.401	0.394		162.8	2.391	2.402	1.153	1.112	0.487	0.458		162.8	3.755	3.6	2.108	2.146	1.029	1.047		162.8	1.073	1.079	0.372	0.362	0.143	0.131
163	0.299	0.293	0.177	0.177	0.114	0.116		163	1.033	1.006	0.646	0.635	0.401	0.394		163	2.393	2.404	1.154	1.113	0.487	0.458		163	3.758	3.602	2.11	2.148	1.03	1.048		163	1.074	1.08	0.372	0.362	0.143	0.131
163.2	0.3	0.293	0.178	0.177	0.115	0.116		163.2	1.033	1.006	0.646	0.635	0.401	0.394		163.2	2.395	2.406	1.154	1.114	0.487	0.459		163.2	3.761	3.605	2.112	2.15	1.031	1.049		163.2	1.075	1.081	0.373	0.362	0.143	0.131
163.4	0.3	0.293	0.178	0.177	0.115	0.116		163.4	1.032	1.006	0.645	0.635	0.4	0.394		163.4	2.397	2.408	1.155	1.115	0.488	0.459		163.4	3.763	3.607	2.114	2.152	1.033	1.05		163.4	1.076	1.081	0.373	0.363	0.143	0.131
163.6	0.301	0.293	0.179	0.177	0.115	0.116		163.6	1.032	1.006	0.645	0.635	0.4	0.394		163.6	2.399	2.409	1.156	1.116	0.489	0.459		163.6	3.766	3.609	2.117	2.154	1.035	1.051		163.6	1.077	1.082	0.373	0.363	0.143	0.131
163.8	0.301	0.293	0.179	0.177	0.115	0.116		163.8	1.032	1.006	0.646	0.635	0.4	0.394		163.8	2.401	2.411	1.158	1.117	0.489	0.46		163.8	3.768	3.612	2.118	2.156	1.036	1.052		163.8	1.078	1.083	0.373	0.363	0.142	0.131
164	0.302	0.293	0.18	0.177	0.115	0.116		164	1.033	1.006	0.646	0.635	0.4	0.394		164	2.403	2.413	1.159	1.118	0.49	0.46		164	3.771	3.614	2.121	2.158	1.038	1.053		164	1.078	1.084	0.374	0.364	0.142	0.131
164.2	0.302	0.293	0.181	0.177	0.116	0.116		164.2	1.033	1.006	0.646	0.635	0.399	0.394		164.2	2.405	2.415	1.16	1.119	0.491	0.461		164.2	3.773	3.617	2.123	2.16	1.039	1.054		164.2	1.08	1.085	0.374	0.364	0.143	0.132
164.4	0.302	0.293	0.181	0.177	0.116	0.116		164.4	1.032	1.006	0.646	0.635	0.399	0.394		164.4	2.407	2.416	1.162	1.12	0.491	0.461		164.4	3.776	3.619	2.125	2.162	1.04	1.055		164.4	1.081	1.086	0.375	0.364	0.143	0.132
164.6	0.302	0.293	0.181	0.177	0.116	0.116		164.6	1.032	1.006	0.646	0.635	0.398	0.394		164.6	2.409	2.418	1.162	1.121	0.491	0.462		164.6	3.778	3.622	2.127	2.164	1.042	1.056		164.6	1.082	1.087	0.376	0.365	0.143	0.132
164.8	0.302	0.293	0.181	0.177	0.116	0.116		164.8	1.032	1.006	0.646	0.635	0.398	0.394		164.8	2.411	2.42	1.163	1.122	0.491	0.462		164.8	3.78	3.624	2.13	2.166	1.043	1.058		164.8	1.083	1.088	0.376	0.365	0.143	0.132
165	0.303	0.293	0.18	0.177	0.116	0.116		165	1.031	1.006	0.646	0.635	0.398	0.395		165	2.413	2.421	1.165	1.123	0.492	0.463		165	3.783	3.626	2.132	2.168	1.044	1.059		165	1.084	1.089	0.376	0.366	0.143	0.132
165.2	0.303	0.293	0.18	0.177	0.117	0.116		165.2	1.032	1.006	0.645	0.635	0.398	0.395		165.2	2.415	2.423	1.166	1.124	0.493	0.463		165.2	3.784	3.629	2.134	2.17	1.046	1.06		165.2	1.085	1.09	0.376	0.366	0.144	0.132
165.4	0.302	0.293	0.18	0.177	0.116	0.116		165.4	1.032	1.006	0.646	0.635	0.399	0.395		165.4	2.417	2.425	1.167	1.125	0.493	0.464		165.4	3.787	3.631	2.135	2.172	1.047	1.061		165.4	1.086	1.091	0.377	0.366	0.143	0.132
165.6	0.302	0.293	0.179	0.177	0.116	0.116		165.6	1.033	1.006	0.646	0.635	0.399	0.395		165.6	2.418	2.427	1.168	1.126	0.493	0.464		165.6	3.79	3.634	2.138	2.173	1.048	1.062		165.6	1.087	1.092	0.377	0.367	0.143	0.133
165.8	0.302	0.293	0.179	0.177	0.116	0.116		165.8	1.033	1.006	0.647	0.635	0.4	0.395		165.8	2.421	2.428	1.169	1.127	0.495	0.465		165.8	3.793	3.636	2.14	2.175	1.048	1.063		165.8	1.089	1.093	0.378	0.367	0.143	0.133
166	0.302	0.293	0.179	0.177	0.115	0.116		166	1.033	1.006	0.647	0.636	0.401	0.395		166	2.423	2.43	1.17	1.128	0.496	0.465		166	3.796	3.639	2.142	2.177	1.049	1.064		166	1.09	1.094	0.378	0.367	0.144	0.133
166.2	0.301	0.293	0.178	0.177	0.115	0.116		166.2	1.033	1.006	0.648	0.636	0.401	0.395		166.2	2.425	2.432	1.172	1.129	0.497	0.466		166.2	3.799	3.641	2.144	2.179	1.05	1.065		166.2	1.09	1.095	0.378	0.368	0.143	0.133
166.4	0.301	0.293	0.178	0.177	0.115	0.116		166.4	1.033	1.006	0.648	0.636	0.402	0.395		166.4	2.426	2.433	1.173	1.13	0.498	0.466		166.4	3.802	3.643	2.146	2.181	1.05	1.066		166.4	1.091	1.096	0.378	0.368	0.143	0.133
166.6	0.301	0.293	0.177	0.177	0.115	0.116		166.6	1.034	1.006	0.649	0.636	0.402	0.395		166.6	2.428	2.435	1.174	1.131	0.498	0.467		166.6	3.804	3.646	2.147	2.183	1.051	1.067		166.6	1.092	1.097	0.378	0.368	0.143	0.133
166.8	0.3	0.293	0.177	0.177	0.114	0.116		166.8	1.034	1.006	0.649	0.636	0.403	0.395		166.8	2.43	2.437	1.175	1.132	0.498	0.467		166.8	3.806	3.648	2.149	2.185	1.052	1.068		166.8	1.093	1.098	0.379	0.369	0.144	0.133
167	0.3	0.293	0.176	0.177	0.114	0.116		167	1.035	1.006	0.649	0.636	0.404	0.395		167	2.431	2.438	1.176	1.133	0.499	0.467		167	3.809	3.651	2.151	2.187	1.052	1.069		167	1.094	1.099	0.38	0.369	0.143	0.134
167.2	0.3	0.293	0.177	0.177	0.114	0.116		167.2	1.035	1.006	0.649	0.636	0.404	0.395		167.2	2.433	2.44	1.177	1.134	0.5	0.468		167.2	3.812	3.653	2.153	2.189	1.054	1.07		167.2	1.095	1.1	0.38	0.37	0.144	0.134
167.4	0.3	0.293	0.177	0.177	0.114	0.116		167.4	1.035	1.006	0.649	0.636	0.404	0.396		167.4	2.435	2.442	1.178	1.135	0.5	0.468		167.4	3.814	3.655	2.155	2.191	1.055	1.071		167.4	1.095	1.101	0.38	0.37	0.144	0.134
167.6	0.3	0.293	0.178	0.177	0.114	0.116		167.6	1.036	1.006	0.649	0.636	0.404	0.396		167.6	2.437	2.443	1.179	1.136	0.501	0.469		167.6	3.816	3.658	2.157	2.193	1.056	1.073		167.6	1.096	1.102	0.38	0.37	0.143	0.134
167.8	0.301	0.293	0.178	0.177	0.114	0.116		167.8	1.036	1.006	0.65	0.636	0.403	0.396		167.8	2.439	2.445	1.18	1.137	0.501	0.469		167.8	3.818	3.66	2.159	2.195	1.056	1.074		167.8	1.097	1.103	0.381	0.371	0.144	0.134
168	0.301	0.293	0.179	0.177	0.115	0.116		168	1.035	1.006	0.649	0.636	0.402	0.396		168	2.441	2.447	1.181	1.138	0.501	0.47		168	3.821	3.662	2.161	2.196	1.057	1.075		168	1.097	1.104	0.381	0.371	0.144	0.134
168.2	0.301	0.293	0.179	0.177	0.115	0.116		168.2	1.035	1.006	0.649	0.636	0.402	0.396		168.2	2.443	2.449	1.182	1.139	0.502	0.47		168.2	3.822	3.665	2.162	2.198	1.058	1.076		168.2	1.098	1.104	0.382	0.371	0.144	0.134
168.4	0.301	0.293	0.178	0.177	0.115	0.116		168.4	1.034	1.006	0.649	0.636	0.401	0.396		168.4	2.444	2.45	1.183	1.14	0.501	0.471		168.4	3.825	3.667	2.164	2.2	1.059	1.077		168.4	1.099	1.105	0.382	0.372	0.145	0.135
168.6	0.301	0.293	0.178	0.177	0.115	0.116		168.6	1.034	1.006	0.649	0.636	0.401	0.396		168.6	2.446	2.452	1.184	1.141	0.501	0.471		168.6	3.827	3.67	2.165	2.202	1.061	1.078		168.6	1.1	1.106	0.381	0.372	0.144	0.135
168.8	0.301	0.293	0.178	0.177	0.115	0.116		168.8	1.033	1.006	0.648	0.636	0.4	0.396		168.8	2.448	2.454	1.184	1.142	0.502	0.472		168.8	3.829	3.672	2.168	2.204	1.062	1.079		168.8	1.101	1.107	0.382	0.372	0.144	0.135
169	0.301	0.293	0.178	0.177	0.115	0.116		169	1.033	1.006	0.648	0.636	0.4	0.396		169	2.449	2.455	1.186	1.143	0.502	0.472		169	3.831	3.674	2.169	2.206	1.063	1.08		169	1.102	1.108	0.382	0.373	0.145	0.135
169.2	0.302	0.293	0.178	0.177	0.115	0.116		169.2	1.033	1.006	0.648	0.637	0.4	0.396		169.2	2.451	2.457	1.187	1.144	0.503	0.473		169.2	3.834	3.677	2.172	2.208	1.064	1.081		169.2	1.103	1.109	0.383	0.373	0.145	0.135
169.4	0.301	0.293	0.178	0.177	0.115	0.116		169.4	1.033	1.006	0.648	0.637	0.4	0.396		169.4	2.453	2.459	1.188	1.145	0.503	0.473		169.4	3.836	3.679	2.174	2.21	1.065	1.082		169.4	1.105	1.11	0.383	0.374	0.145	0.135
169.6	0.301	0.293	0.178	0.177	0.114	0.116		169.6	1.033	1.006	0.648	0.637	0.4	0.396		169.6	2.455	2.46	1.19	1.146	0.504	0.474		169.6	3.839	3.681	2.176	2.212	1.066	1.083		169.6	1.106	1.111	0.384	0.374	0.146	0.135
169.8	0.301	0.293	0.178	0.177	0.114	0.116		169.8	1.034	1.006	0.648	0.637	0.401	0.397		169.8	2.458	2.462	1.191	1.147	0.505	0.474		169.8	3.842	3.684	2.178	2.214	1.068	1.084		169.8	1.107	1.112	0.384	0.374	0.145	0.136
170	0.301	0.293	0.177	0.177	0.113	0.116		170	1.033	1.006	0.648	0.637	0.401	0.397		170	2.459	2.464	1.193	1.148	0.506	0.474		170	3.845	3.686	2.181	2.215	1.069	1.085		170	1.108	1.113	0.385	0.375	0.145	0.136
170.2	0.301	0.293	0.177	0.177	0.113	0.116		170.2	1.033	1.006	0.648	0.637	0.401	0.397		170.2	2.461	2.465	1.195	1.149	0.507	0.475		170.2	3.848	3.688	2.183	2.217	1.071	1.086		170.2	1.11	1.114	0.385	0.375	0.146	0.136
170.4	0.301	0.293	0.177	0.177	0.113	0.116		170.4	1.033	1.006	0.648	0.637	0.401	0.397		170.4	2.463	2.467	1.195	1.15	0.508	0.475		170.4	3.85	3.691	2.185	2.219	1.072	1.088		170.4	1.111	1.115	0.386	0.375	0.146	0.136
170.6	0.3	0.293	0.177	0.177	0.113	0.116		170.6	1.034	1.006	0.648	0.637	0.402	0.397		170.6	2.465	2.469	1.196	1.151	0.508	0.476		170.6	3.852	3.693	2.186	2.221	1.073	1.089		170.6	1.112	1.116	0.386	0.376	0.146	0.136
170.8	0.299	0.293	0.177	0.177	0.113	0.116		170.8	1.034	1.006	0.648	0.637	0.402	0.397		170.8	2.467	2.47	1.198	1.152	0.508	0.476		170.8	3.855	3.695	2.188	2.223	1.073	1.09		170.8	1.113	1.117	0.387	0.376	0.146	0.136
171	0.3	0.293	0.177	0.177	0.113	0.116		171	1.034	1.007	0.647	0.637	0.402	0.397		171	2.468	2.472	1.199	1.153	0.509	0.477		171	3.858	3.698	2.191	2.225	1.075	1.091		171	1.113	1.118	0.387	0.376	0.146	0.136
171.2	0.3	0.293	0.178	0.177	0.113	0.116		171.2	1.034	1.007	0.647	0.637	0.402	0.397		171.2	2.469	2.474	1.199	1.154	0.508	0.477		171.2	3.86	3.7	2.193	2.227	1.076	1.092		171.2	1.114	1.119	0.387	0.377	0.146	0.136
171.4	0.3	0.293	0.178	0.177	0.114	0.116		171.4	1.034	1.007	0.647	0.637	0.401	0.397		171.4	2.471	2.475	1.2	1.155	0.508	0.478		171.4	3.862	3.702	2.195	2.229	1.077	1.093		171.4	1.115	1.12	0.387	0.377	0.146	0.137
171.6	0.3	0.293	0.178	0.177	0.113	0.116		171.6	1.034	1.007	0.647	0.637	0.402	0.397		171.6	2.472	2.477	1.201	1.156	0.509	0.478		171.6	3.865	3.705	2.197	2.231	1.078	1.094		171.6	1.116	1.121	0.387	0.378	0.146	0.137
171.8	0.3	0.293	0.178	0.177	0.114	0.116		171.8	1.035	1.007	0.648	0.637	0.402	0.397		171.8	2.473	2.478	1.201	1.157	0.509	0.479		171.8	3.867	3.707	2.199	2.232	1.078	1.095		171.8	1.117	1.121	0.387	0.378	0.147	0.137
172	0.3	0.293	0.177	0.177	0.114	0.116		172	1.035	1.007	0.647	0.637	0.402	0.397		172	2.475	2.48	1.202	1.158	0.509	0.479		172	3.87	3.709	2.201	2.234	1.079	1.096		172	1.118	1.122	0.388	0.378	0.148	0.137
172.2	0.299	0.293	0.177	0.177	0.113	0.116		172.2	1.035	1.007	0.648	0.637	0.402	0.397		172.2	2.476	2.482	1.203	1.159	0.51	0.48		172.2	3.872	3.712	2.203	2.236	1.08	1.097		172.2	1.119	1.123	0.388	0.379	0.148	0.137
172.4	0.299	0.293	0.177	0.177	0.113	0.116		172.4	1.035	1.007	0.648	0.637	0.402	0.398		172.4	2.478	2.483	1.204	1.16	0.51	0.48		172.4	3.875	3.714	2.205	2.238	1.082	1.098		172.4	1.12	1.124	0.388	0.379	0.147	0.137
172.6	0.3	0.293	0.177	0.177	0.113	0.116		172.6	1.036	1.007	0.649	0.637	0.402	0.398		172.6	2.48	2.485	1.205	1.161	0.511	0.48		172.6	3.877	3.716	2.206	2.24	1.083	1.099		172.6	1.121	1.125	0.388	0.379	0.148	0.137
172.8	0.3	0.293	0.177	0.177	0.113	0.116		172.8	1.035	1.007	0.649	0.638	0.402	0.398		172.8	2.481	2.487	1.205	1.162	0.512	0.481		172.8	3.878	3.719	2.208	2.242	1.083	1.1		172.8	1.123	1.126	0.389	0.38	0.148	0.138
173	0.3	0.293	0.177	0.177	0.113	0.116		173	1.036	1.007	0.649	0.638	0.403	0.398		173	2.483	2.488	1.206	1.163	0.512	0.481		173	3.881	3.721	2.211	2.244	1.085	1.101		173	1.123	1.127	0.389	0.38	0.147	0.138
173.2	0.3	0.293	0.177	0.177	0.113	0.116		173.2	1.036	1.007	0.65	0.638	0.403	0.398		173.2	2.484	2.49	1.207	1.164	0.513	0.482		173.2	3.883	3.723	2.213	2.246	1.086	1.102		173.2	1.125	1.128	0.39	0.38	0.148	0.138
173.4	0.3	0.293	0.177	0.177	0.113	0.116		173.4	1.036	1.007	0.65	0.638	0.403	0.398		173.4	2.486	2.492	1.208	1.165	0.514	0.482		173.4	3.885	3.725	2.215	2.247	1.088	1.103		173.4	1.126	1.129	0.39	0.381	0.148	0.138
173.6	0.3	0.293	0.177	0.177	0.113	0.116		173.6	1.036	1.007	0.65	0.638	0.403	0.398		173.6	2.489	2.493	1.209	1.166	0.515	0.483		173.6	3.887	3.728	2.217	2.249	1.089	1.105		173.6	1.127	1.13	0.391	0.381	0.148	0.138
173.8	0.299	0.293	0.177	0.177	0.113	0.116		173.8	1.036	1.007	0.65	0.638	0.403	0.398		173.8	2.491	2.495	1.21	1.167	0.516	0.483		173.8	3.889	3.73	2.22	2.251	1.091	1.106		173.8	1.128	1.131	0.391	0.381	0.148	0.138
174	0.299	0.293	0.177	0.177	0.112	0.116		174	1.035	1.007	0.651	0.638	0.403	0.398		174	2.492	2.496	1.211	1.168	0.516	0.484		174	3.892	3.732	2.222	2.253	1.092	1.107		174	1.129	1.132	0.392	0.382	0.148	0.138
174.2	0.299	0.293	0.177	0.177	0.113	0.116		174.2	1.035	1.007	0.65	0.638	0.403	0.398		174.2	2.494	2.498	1.213	1.169	0.517	0.484		174.2	3.894	3.735	2.224	2.255	1.093	1.108		174.2	1.13	1.133	0.392	0.382	0.148	0.139
174.4	0.299	0.293	0.177	0.177	0.113	0.116		174.4	1.035	1.007	0.65	0.638	0.403	0.398		174.4	2.496	2.5	1.213	1.17	0.517	0.485		174.4	3.897	3.737	2.226	2.257	1.094	1.109		174.4	1.131	1.134	0.392	0.383	0.148	0.139
174.6	0.299	0.293	0.178	0.177	0.113	0.116		174.6	1.035	1.007	0.65	0.638	0.403	0.398		174.6	2.498	2.501	1.214	1.171	0.518	0.485		174.6	3.899	3.739	2.229	2.259	1.095	1.11		174.6	1.132	1.135	0.393	0.383	0.147	0.139
174.8	0.299	0.293	0.178	0.177	0.113	0.116		174.8	1.035	1.007	0.65	0.638	0.403	0.398		174.8	2.5	2.503	1.215	1.172	0.518	0.486		174.8	3.901	3.741	2.231	2.26	1.097	1.111		174.8	1.133	1.135	0.393	0.383	0.148	0.139
175	0.299	0.293	0.178	0.177	0.114	0.116		175	1.035	1.007	0.649	0.638	0.403	0.399		175	2.501	2.505	1.216	1.173	0.518	0.486		175	3.903	3.744	2.232	2.262	1.098	1.112		175	1.134	1.136	0.393	0.384	0.148	0.139
175.2	0.299	0.293	0.177	0.177	0.113	0.116		175.2	1.035	1.007	0.65	0.638	0.404	0.399		175.2	2.502	2.506	1.216	1.174	0.518	0.486		175.2	3.906	3.746	2.234	2.264	1.098	1.113		175.2	1.135	1.137	0.393	0.384	0.148	0.139
175.4	0.299	0.293	0.177	0.177	0.113	0.116		175.4	1.035	1.007	0.649	0.638	0.404	0.399		175.4	2.504	2.508	1.218	1.175	0.519	0.487		175.4	3.908	3.748	2.236	2.266	1.098	1.114		175.4	1.136	1.138	0.394	0.384	0.148	0.139
175.6	0.299	0.293	0.176	0.177	0.113	0.116		175.6	1.035	1.007	0.649	0.638	0.405	0.399		175.6	2.506	2.509	1.219	1.176	0.52	0.487		175.6	3.91	3.75	2.238	2.268	1.1	1.115		175.6	1.137	1.139	0.394	0.385	0.148	0.14
175.8	0.299	0.293	0.176	0.177	0.113	0.116		175.8	1.036	1.007	0.649	0.638	0.405	0.399		175.8	2.508	2.511	1.22	1.177	0.521	0.488		175.8	3.912	3.753	2.24	2.27	1.101	1.116		175.8	1.138	1.14	0.395	0.385	0.149	0.14
176	0.299	0.293	0.176	0.177	0.113	0.116		176	1.036	1.007	0.649	0.638	0.405	0.399		176	2.51	2.513	1.221	1.178	0.521	0.488		176	3.915	3.755	2.241	2.272	1.102	1.117		176	1.139	1.141	0.395	0.385	0.149	0.14
176.2	0.299	0.293	0.177	0.177	0.114	0.116		176.2	1.036	1.007	0.649	0.638	0.405	0.399		176.2	2.512	2.514	1.223	1.179	0.522	0.489		176.2	3.917	3.757	2.242	2.273	1.102	1.118		176.2	1.14	1.142	0.395	0.386	0.148	0.14
176.4	0.3	0.293	0.177	0.177	0.114	0.116		176.4	1.036	1.007	0.649	0.639	0.405	0.399		176.4	2.513	2.516	1.224	1.18	0.522	0.489		176.4	3.92	3.759	2.244	2.275	1.103	1.119		176.4	1.141	1.143	0.395	0.386	0.148	0.14
176.6	0.3	0.293	0.177	0.177	0.114	0.116		176.6	1.036	1.007	0.649	0.639	0.406	0.399		176.6	2.514	2.517	1.225	1.181	0.523	0.49		176.6	3.921	3.762	2.246	2.277	1.104	1.12		176.6	1.142	1.144	0.395	0.386	0.149	0.14
176.8	0.301	0.293	0.178	0.177	0.115	0.116		176.8	1.035	1.007	0.65	0.639	0.406	0.399		176.8	2.516	2.519	1.226	1.182	0.523	0.49		176.8	3.923	3.764	2.248	2.279	1.105	1.121		176.8	1.143	1.145	0.396	0.387	0.149	0.14
177	0.3	0.293	0.178	0.177	0.115	0.116		177	1.036	1.007	0.65	0.639	0.406	0.399		177	2.517	2.521	1.227	1.183	0.523	0.491		177	3.925	3.766	2.25	2.281	1.106	1.122		177	1.143	1.146	0.395	0.387	0.149	0.14
177.2	0.301	0.293	0.178	0.177	0.115	0.116		177.2	1.036	1.007	0.65	0.639	0.406	0.399		177.2	2.519	2.522	1.228	1.184	0.525	0.491		177.2	3.928	3.768	2.252	2.283	1.107	1.123		177.2	1.144	1.147	0.396	0.388	0.15	0.141
177.4	0.301	0.293	0.178	0.177	0.115	0.116		177.4	1.036	1.007	0.65	0.639	0.406	0.399		177.4	2.521	2.524	1.229	1.185	0.525	0.491		177.4	3.93	3.771	2.254	2.285	1.108	1.125		177.4	1.145	1.147	0.396	0.388	0.15	0.141
177.6	0.3	0.293	0.178	0.177	0.115	0.116		177.6	1.036	1.007	0.65	0.639	0.406	0.399		177.6	2.523	2.525	1.231	1.186	0.525	0.492		177.6	3.931	3.773	2.256	2.286	1.109	1.126		177.6	1.146	1.148	0.396	0.388	0.15	0.141
177.8	0.3	0.293	0.178	0.177	0.114	0.116		177.8	1.036	1.007	0.65	0.639	0.405	0.4		177.8	2.524	2.527	1.232	1.186	0.526	0.492		177.8	3.933	3.775	2.258	2.288	1.11	1.127		177.8	1.147	1.149	0.397	0.389	0.15	0.141
178	0.301	0.293	0.177	0.177	0.114	0.116		178	1.035	1.007	0.65	0.639	0.405	0.4		178	2.526	2.528	1.233	1.187	0.526	0.493		178	3.936	3.777	2.26	2.29	1.111	1.128		178	1.147	1.15	0.397	0.389	0.149	0.141
178.2	0.301	0.293	0.177	0.177	0.114	0.116		178.2	1.035	1.007	0.649	0.639	0.404	0.4		178.2	2.527	2.53	1.233	1.188	0.527	0.493		178.2	3.938	3.78	2.263	2.292	1.113	1.129		178.2	1.148	1.151	0.398	0.389	0.15	0.141
178.4	0.301	0.293	0.178	0.177	0.114	0.116		178.4	1.035	1.007	0.649	0.639	0.404	0.4		178.4	2.529	2.532	1.234	1.189	0.527	0.494		178.4	3.94	3.782	2.265	2.294	1.114	1.13		178.4	1.15	1.152	0.398	0.39	0.151	0.141
178.6	0.301	0.293	0.178	0.177	0.114	0.116		178.6	1.035	1.007	0.649	0.639	0.404	0.4		178.6	2.53	2.533	1.234	1.19	0.527	0.494		178.6	3.943	3.784	2.268	2.296	1.115	1.131		178.6	1.151	1.153	0.399	0.39	0.151	0.142
178.8	0.3	0.293	0.177	0.177	0.114	0.116		178.8	1.036	1.007	0.649	0.639	0.404	0.4		178.8	2.532	2.535	1.235	1.191	0.528	0.495		178.8	3.945	3.786	2.27	2.297	1.116	1.132		178.8	1.152	1.154	0.4	0.39	0.152	0.142
179	0.3	0.293	0.176	0.177	0.114	0.116		179	1.036	1.007	0.649	0.639	0.404	0.4		179	2.533	2.536	1.236	1.192	0.528	0.495		179	3.947	3.788	2.273	2.299	1.118	1.133		179	1.154	1.155	0.401	0.391	0.153	0.142
179.2	0.3	0.293	0.176	0.177	0.113	0.116		179.2	1.036	1.007	0.649	0.639	0.404	0.4		179.2	2.535	2.538	1.236	1.193	0.529	0.496		179.2	3.949	3.791	2.275	2.301	1.119	1.134		179.2	1.155	1.156	0.401	0.391	0.153	0.142
179.4	0.299	0.293	0.176	0.177	0.113	0.116		179.4	1.036	1.007	0.649	0.639	0.404	0.4		179.4	2.537	2.54	1.237	1.194	0.529	0.496		179.4	3.951	3.793	2.277	2.303	1.12	1.135		179.4	1.157	1.157	0.402	0.391	0.153	0.142
179.6	0.299	0.293	0.175	0.177	0.113	0.116		179.6	1.036	1.007	0.649	0.639	0.404	0.4		179.6	2.539	2.541	1.238	1.195	0.529	0.497		179.6	3.953	3.795	2.279	2.305	1.121	1.136		179.6	1.158	1.158	0.403	0.392	0.153	0.142
179.8	0.299	0.293	0.175	0.177	0.113	0.116		179.8	1.036	1.007	0.649	0.639	0.404	0.4		179.8	2.541	2.543	1.24	1.196	0.529	0.497		179.8	3.955	3.797	2.281	2.307	1.123	1.137		179.8	1.159	1.158	0.404	0.392	0.153	0.142
180	0.299	0.293	0.175	0.177	0.113	0.116		180	1.037	1.007	0.65	0.639	0.405	0.4		180	2.542	2.544	1.24	1.197	0.529	0.497		180	3.958	3.799	2.282	2.308	1.124	1.138		180	1.16	1.159	0.404	0.392	0.154	0.143
180.2	0.299	0.293	0.175	0.177	0.113	0.116		180.2	1.037	1.007	0.65	0.639	0.404	0.4		180.2	2.544	2.546	1.242	1.198	0.529	0.498		180.2	3.96	3.802	2.284	2.31	1.124	1.139		180.2	1.161	1.16	0.405	0.393	0.154	0.143
180.4	0.298	0.293	0.175	0.177	0.113	0.116		180.4	1.037	1.007	0.651	0.639	0.405	0.4		180.4	2.545	2.547	1.243	1.199	0.53	0.498		180.4	3.962	3.804	2.285	2.312	1.125	1.14		180.4	1.162	1.161	0.405	0.393	0.154	0.143
180.6	0.298	0.293	0.175	0.177	0.113	0.116		180.6	1.037	1.007	0.651	0.64	0.405	0.401		180.6	2.547	2.549	1.244	1.2	0.531	0.499		180.6	3.963	3.806	2.287	2.314	1.127	1.141		180.6	1.163	1.162	0.406	0.394	0.155	0.143
180.8	0.298	0.293	0.176	0.177	0.113	0.116		180.8	1.038	1.007	0.652	0.64	0.404	0.401		180.8	2.549	2.55	1.245	1.201	0.531	0.499		180.8	3.965	3.808	2.288	2.316	1.128	1.142		180.8	1.164	1.163	0.406	0.394	0.154	0.143
181	0.298	0.293	0.175	0.177	0.113	0.116		181	1.038	1.007	0.652	0.64	0.405	0.401		181	2.551	2.552	1.247	1.202	0.531	0.5		181	3.967	3.81	2.29	2.317	1.129	1.143		181	1.164	1.164	0.406	0.394	0.154	0.143
181.2	0.298	0.293	0.176	0.177	0.113	0.116		181.2	1.038	1.007	0.652	0.64	0.405	0.401		181.2	2.553	2.554	1.247	1.203	0.532	0.5		181.2	3.969	3.813	2.291	2.319	1.13	1.144		181.2	1.165	1.165	0.406	0.395	0.154	0.143
181.4	0.298	0.293	0.176	0.177	0.112	0.116		181.4	1.038	1.007	0.652	0.64	0.405	0.401		181.4	2.554	2.555	1.249	1.204	0.532	0.501		181.4	3.971	3.815	2.292	2.321	1.13	1.145		181.4	1.166	1.166	0.406	0.395	0.154	0.143
181.6	0.298	0.293	0.177	0.177	0.113	0.116		181.6	1.037	1.007	0.652	0.64	0.404	0.401		181.6	2.556	2.557	1.25	1.205	0.533	0.501		181.6	3.972	3.817	2.293	2.323	1.131	1.146		181.6	1.167	1.167	0.406	0.395	0.153	0.144
181.8	0.298	0.293	0.177	0.177	0.112	0.116		181.8	1.037	1.007	0.652	0.64	0.404	0.401		181.8	2.557	2.558	1.251	1.206	0.533	0.501		181.8	3.974	3.819	2.294	2.325	1.132	1.148		181.8	1.167	1.167	0.406	0.396	0.153	0.144
182	0.299	0.293	0.178	0.177	0.112	0.116		182	1.037	1.007	0.651	0.64	0.404	0.401		182	2.559	2.56	1.251	1.207	0.533	0.502		182	3.976	3.821	2.296	2.327	1.133	1.149		182	1.168	1.168	0.406	0.396	0.153	0.144
182.2	0.299	0.293	0.178	0.177	0.113	0.116		182.2	1.037	1.007	0.651	0.64	0.404	0.401		182.2	2.56	2.561	1.251	1.208	0.534	0.502		182.2	3.978	3.823	2.299	2.328	1.135	1.15		182.2	1.169	1.169	0.406	0.396	0.153	0.144
182.4	0.299	0.293	0.178	0.177	0.113	0.116		182.4	1.037	1.007	0.651	0.64	0.404	0.401		182.4	2.562	2.563	1.252	1.209	0.534	0.503		182.4	3.98	3.826	2.3	2.33	1.136	1.151		182.4	1.17	1.17	0.407	0.397	0.153	0.144
182.6	0.3	0.293	0.178	0.177	0.113	0.116		182.6	1.036	1.007	0.651	0.64	0.403	0.401		182.6	2.563	2.564	1.252	1.21	0.535	0.503		182.6	3.982	3.828	2.303	2.332	1.137	1.152		182.6	1.171	1.171	0.407	0.397	0.153	0.144
182.8	0.3	0.293	0.178	0.177	0.113	0.116		182.8	1.037	1.007	0.651	0.64	0.404	0.401		182.8	2.565	2.566	1.252	1.211	0.535	0.504		182.8	3.984	3.83	2.305	2.334	1.138	1.153		182.8	1.172	1.172	0.407	0.397	0.153	0.144
183	0.3	0.293	0.178	0.177	0.113	0.116		183	1.037	1.007	0.65	0.64	0.404	0.401		183	2.566	2.567	1.253	1.211	0.535	0.504		183	3.986	3.832	2.307	2.336	1.139	1.154		183	1.173	1.173	0.407	0.398	0.153	0.145
183.2	0.3	0.293	0.177	0.177	0.113	0.116		183.2	1.037	1.007	0.65	0.64	0.404	0.401		183.2	2.568	2.569	1.254	1.212	0.535	0.505		183.2	3.989	3.834	2.309	2.337	1.141	1.155		183.2	1.174	1.174	0.407	0.398	0.153	0.145
183.4	0.3	0.293	0.177	0.177	0.113	0.116		183.4	1.037	1.007	0.65	0.64	0.405	0.401		183.4	2.569	2.571	1.254	1.213	0.535	0.505		183.4	3.99	3.836	2.311	2.339	1.142	1.156		183.4	1.175	1.175	0.408	0.398	0.154	0.145
183.6	0.3	0.293	0.176	0.177	0.113	0.116		183.6	1.037	1.007	0.65	0.64	0.404	0.402		183.6	2.572	2.572	1.256	1.214	0.536	0.506		183.6	3.993	3.838	2.314	2.341	1.143	1.157		183.6	1.175	1.176	0.408	0.399	0.154	0.145
183.8	0.3	0.293	0.176	0.177	0.113	0.116		183.8	1.037	1.007	0.65	0.64	0.405	0.402		183.8	2.573	2.574	1.257	1.215	0.536	0.506		183.8	3.996	3.841	2.316	2.343	1.144	1.158		183.8	1.176	1.176	0.409	0.399	0.154	0.145
184	0.301	0.293	0.175	0.177	0.113	0.116		184	1.037	1.007	0.651	0.64	0.405	0.402		184	2.575	2.575	1.258	1.216	0.537	0.506		184	3.998	3.843	2.318	2.345	1.145	1.159		184	1.177	1.177	0.409	0.399	0.155	0.145
184.2	0.3	0.293	0.175	0.177	0.113	0.116		184.2	1.037	1.007	0.651	0.64	0.405	0.402		184.2	2.576	2.577	1.26	1.217	0.538	0.507		184.2	4	3.845	2.321	2.346	1.146	1.16		184.2	1.178	1.178	0.41	0.4	0.155	0.145
184.4	0.3	0.293	0.175	0.177	0.113	0.116		184.4	1.037	1.007	0.651	0.64	0.406	0.402		184.4	2.578	2.578	1.262	1.218	0.539	0.507		184.4	4.002	3.847	2.323	2.348	1.147	1.161		184.4	1.178	1.179	0.41	0.4	0.155	0.146
184.6	0.3	0.293	0.175	0.177	0.113	0.116		184.6	1.037	1.007	0.652	0.64	0.405	0.402		184.6	2.579	2.58	1.263	1.219	0.539	0.508		184.6	4.004	3.849	2.325	2.35	1.148	1.162		184.6	1.179	1.18	0.41	0.401	0.155	0.146
184.8	0.3	0.293	0.175	0.177	0.113	0.116		184.8	1.036	1.007	0.651	0.64	0.405	0.402		184.8	2.581	2.581	1.265	1.22	0.541	0.508		184.8	4.007	3.851	2.327	2.352	1.149	1.163		184.8	1.181	1.181	0.41	0.401	0.155	0.146
185	0.3	0.293	0.176	0.177	0.113	0.116		185	1.036	1.007	0.651	0.64	0.405	0.402		185	2.583	2.583	1.267	1.221	0.541	0.509		185	4.008	3.853	2.328	2.354	1.149	1.164		185	1.182	1.182	0.411	0.401	0.155	0.146
185.2	0.3	0.293	0.177	0.177	0.113	0.116		185.2	1.036	1.007	0.651	0.641	0.405	0.402		185.2	2.584	2.584	1.268	1.222	0.542	0.509		185.2	4.01	3.855	2.33	2.355	1.15	1.165		185.2	1.182	1.183	0.411	0.402	0.155	0.146
185.4	0.3	0.293	0.177	0.177	0.113	0.116		185.4	1.037	1.007	0.651	0.641	0.405	0.402		185.4	2.586	2.586	1.269	1.223	0.543	0.51		185.4	4.012	3.858	2.331	2.357	1.151	1.166		185.4	1.183	1.184	0.412	0.402	0.155	0.146
185.6	0.3	0.293	0.177	0.177	0.112	0.116		185.6	1.036	1.007	0.651	0.641	0.404	0.402		185.6	2.588	2.587	1.27	1.224	0.543	0.51		185.6	4.013	3.86	2.333	2.359	1.152	1.167		185.6	1.184	1.185	0.412	0.402	0.155	0.146
185.8	0.299	0.293	0.177	0.177	0.112	0.116		185.8	1.036	1.007	0.651	0.641	0.404	0.402		185.8	2.589	2.589	1.271	1.225	0.543	0.511		185.8	4.016	3.862	2.335	2.361	1.153	1.168		185.8	1.186	1.185	0.413	0.403	0.155	0.146
186	0.3	0.293	0.178	0.177	0.113	0.116		186	1.037	1.007	0.651	0.641	0.404	0.402		186	2.591	2.59	1.272	1.226	0.543	0.511		186	4.017	3.864	2.336	2.363	1.154	1.169		186	1.187	1.186	0.414	0.403	0.155	0.147
186.2	0.3	0.293	0.177	0.177	0.113	0.116		186.2	1.036	1.007	0.651	0.641	0.404	0.402		186.2	2.592	2.592	1.273	1.227	0.543	0.511		186.2	4.018	3.866	2.338	2.364	1.155	1.17		186.2	1.188	1.187	0.414	0.403	0.155	0.147
186.4	0.301	0.293	0.177	0.177	0.113	0.116		186.4	1.036	1.007	0.65	0.641	0.404	0.402		186.4	2.594	2.593	1.274	1.228	0.544	0.512		186.4	4.02	3.868	2.339	2.366	1.156	1.171		186.4	1.189	1.188	0.414	0.404	0.155	0.147
186.6	0.301	0.293	0.178	0.177	0.113	0.116		186.6	1.036	1.007	0.65	0.641	0.404	0.402		186.6	2.595	2.595	1.275	1.229	0.545	0.512		186.6	4.022	3.87	2.341	2.368	1.157	1.172		186.6	1.19	1.189	0.414	0.404	0.155	0.147
186.8	0.301	0.293	0.178	0.177	0.113	0.116		186.8	1.035	1.007	0.649	0.641	0.403	0.403		186.8	2.596	2.596	1.276	1.229	0.544	0.513		186.8	4.024	3.872	2.343	2.37	1.159	1.173		186.8	1.191	1.19	0.414	0.404	0.155	0.147
187	0.3	0.293	0.177	0.177	0.113	0.116		187	1.036	1.007	0.649	0.641	0.403	0.403		187	2.598	2.598	1.276	1.23	0.545	0.513		187	4.027	3.874	2.346	2.371	1.16	1.174		187	1.192	1.191	0.415	0.405	0.155	0.147
187.2	0.301	0.293	0.177	0.177	0.114	0.116		187.2	1.036	1.008	0.649	0.641	0.404	0.403		187.2	2.599	2.599	1.277	1.231	0.545	0.514		187.2	4.029	3.877	2.348	2.373	1.162	1.175		187.2	1.193	1.192	0.416	0.405	0.156	0.147
187.4	0.301	0.293	0.176	0.177	0.114	0.116		187.4	1.036	1.008	0.649	0.641	0.404	0.403		187.4	2.6	2.601	1.278	1.232	0.545	0.514		187.4	4.03	3.879	2.35	2.375	1.162	1.176		187.4	1.194	1.193	0.416	0.405	0.156	0.148
187.6	0.301	0.293	0.176	0.177	0.114	0.116		187.6	1.036	1.008	0.649	0.641	0.404	0.403		187.6	2.602	2.602	1.279	1.233	0.546	0.515		187.6	4.032	3.881	2.352	2.377	1.164	1.178		187.6	1.195	1.193	0.417	0.406	0.156	0.148
187.8	0.302	0.293	0.176	0.177	0.115	0.116		187.8	1.036	1.008	0.649	0.641	0.404	0.403		187.8	2.603	2.604	1.28	1.234	0.546	0.515		187.8	4.033	3.883	2.354	2.379	1.166	1.179		187.8	1.196	1.194	0.417	0.406	0.156	0.148
188	0.302	0.293	0.176	0.177	0.114	0.116		188	1.036	1.008	0.649	0.641	0.404	0.403		188	2.605	2.605	1.28	1.235	0.547	0.515		188	4.035	3.885	2.356	2.38	1.167	1.18		188	1.196	1.195	0.416	0.406	0.157	0.148
188.2	0.301	0.293	0.176	0.177	0.114	0.116		188.2	1.036	1.008	0.65	0.641	0.404	0.403		188.2	2.607	2.607	1.282	1.236	0.548	0.516		188.2	4.036	3.887	2.358	2.382	1.168	1.181		188.2	1.197	1.196	0.417	0.407	0.157	0.148
188.4	0.301	0.293	0.176	0.177	0.115	0.116		188.4	1.037	1.008	0.65	0.641	0.404	0.403		188.4	2.608	2.608	1.283	1.237	0.549	0.516		188.4	4.038	3.889	2.361	2.384	1.169	1.182		188.4	1.198	1.197	0.417	0.407	0.157	0.148
188.6	0.301	0.293	0.176	0.177	0.115	0.116		188.6	1.037	1.008	0.65	0.641	0.404	0.403		188.6	2.609	2.61	1.283	1.238	0.549	0.517		188.6	4.041	3.891	2.363	2.386	1.17	1.183		188.6	1.199	1.198	0.417	0.407	0.157	0.148
188.8	0.301	0.293	0.177	0.177	0.115	0.116		188.8	1.037	1.008	0.65	0.641	0.405	0.403		188.8	2.611	2.611	1.284	1.239	0.55	0.517		188.8	4.042	3.893	2.365	2.387	1.172	1.184		188.8	1.2	1.199	0.417	0.408	0.158	0.148
189	0.3	0.293	0.176	0.177	0.114	0.116		189	1.038	1.008	0.651	0.641	0.405	0.403		189	2.612	2.613	1.285	1.24	0.55	0.518		189	4.043	3.895	2.366	2.389	1.172	1.185		189	1.2	1.2	0.417	0.408	0.157	0.149
189.2	0.3	0.293	0.176	0.177	0.114	0.116		189.2	1.038	1.008	0.651	0.641	0.405	0.403		189.2	2.614	2.614	1.286	1.241	0.551	0.518		189.2	4.045	3.897	2.368	2.391	1.173	1.186		189.2	1.201	1.2	0.418	0.408	0.157	0.149
189.4	0.3	0.293	0.177	0.177	0.114	0.116		189.4	1.038	1.008	0.652	0.641	0.405	0.403		189.4	2.615	2.616	1.286	1.242	0.551	0.519		189.4	4.047	3.899	2.37	2.393	1.174	1.187		189.4	1.203	1.201	0.418	0.409	0.157	0.149
189.6	0.299	0.293	0.177	0.177	0.114	0.116		189.6	1.038	1.008	0.652	0.641	0.405	0.403		189.6	2.617	2.617	1.287	1.243	0.551	0.519		189.6	4.049	3.901	2.372	2.395	1.175	1.188		189.6	1.205	1.202	0.419	0.409	0.158	0.149
189.8	0.3	0.293	0.177	0.177	0.114	0.116		189.8	1.038	1.008	0.652	0.641	0.405	0.403		189.8	2.619	2.619	1.289	1.244	0.552	0.519		189.8	4.052	3.903	2.375	2.396	1.177	1.189		189.8	1.206	1.203	0.42	0.41	0.158	0.149
190	0.299	0.293	0.176	0.177	0.114	0.116		190	1.037	1.008	0.652	0.641	0.405	0.403		190	2.62	2.62	1.29	1.244	0.553	0.52		190	4.053	3.906	2.376	2.398	1.177	1.19		190	1.207	1.204	0.42	0.41	0.158	0.149
190.2	0.299	0.293	0.176	0.177	0.114	0.116		190.2	1.037	1.008	0.651	0.642	0.404	0.404		190.2	2.622	2.622	1.291	1.245	0.554	0.52		190.2	4.054	3.908	2.378	2.4	1.179	1.191		190.2	1.208	1.205	0.421	0.41	0.158	0.149
190.4	0.299	0.293	0.176	0.177	0.114	0.116		190.4	1.037	1.008	0.652	0.642	0.405	0.404		190.4	2.624	2.623	1.292	1.246	0.554	0.521		190.4	4.057	3.91	2.38	2.402	1.18	1.192		190.4	1.209	1.206	0.422	0.411	0.159	0.15
190.6	0.3	0.293	0.176	0.177	0.115	0.116		190.6	1.037	1.008	0.652	0.642	0.405	0.404		190.6	2.625	2.625	1.293	1.247	0.555	0.521		190.6	4.059	3.912	2.382	2.403	1.181	1.193		190.6	1.21	1.207	0.423	0.411	0.159	0.15
190.8	0.3	0.293	0.176	0.177	0.115	0.116		190.8	1.037	1.008	0.652	0.642	0.405	0.404		190.8	2.627	2.626	1.294	1.248	0.555	0.522		190.8	4.061	3.914	2.384	2.405	1.183	1.194		190.8	1.211	1.207	0.423	0.411	0.159	0.15
191	0.3	0.293	0.176	0.177	0.115	0.116		191	1.037	1.008	0.652	0.642	0.405	0.404		191	2.628	2.627	1.294	1.249	0.556	0.522		191	4.063	3.916	2.386	2.407	1.184	1.195		191	1.212	1.208	0.424	0.412	0.159	0.15
191.2	0.301	0.293	0.176	0.177	0.115	0.116		191.2	1.037	1.008	0.652	0.642	0.405	0.404		191.2	2.63	2.629	1.296	1.25	0.556	0.523		191.2	4.064	3.918	2.388	2.409	1.185	1.196		191.2	1.212	1.209	0.425	0.412	0.16	0.15
191.4	0.301	0.293	0.177	0.177	0.115	0.116		191.4	1.037	1.008	0.652	0.642	0.404	0.404		191.4	2.632	2.63	1.297	1.251	0.557	0.523		191.4	4.066	3.92	2.389	2.41	1.186	1.197		191.4	1.213	1.21	0.425	0.412	0.16	0.15
191.6	0.301	0.293	0.177	0.177	0.115	0.116		191.6	1.037	1.008	0.651	0.642	0.404	0.404		191.6	2.634	2.632	1.298	1.252	0.557	0.523		191.6	4.067	3.922	2.391	2.412	1.188	1.198		191.6	1.213	1.211	0.425	0.413	0.16	0.15
191.8	0.301	0.293	0.176	0.177	0.115	0.116		191.8	1.038	1.008	0.651	0.642	0.404	0.404		191.8	2.635	2.633	1.3	1.253	0.558	0.524		191.8	4.069	3.924	2.393	2.414	1.189	1.199		191.8	1.214	1.212	0.426	0.413	0.16	0.151
192	0.301	0.293	0.176	0.177	0.114	0.116		192	1.037	1.008	0.651	0.642	0.404	0.404		192	2.637	2.635	1.301	1.254	0.559	0.524		192	4.071	3.926	2.395	2.416	1.191	1.2		192	1.215	1.213	0.426	0.413	0.161	0.151
192.2	0.301	0.293	0.176	0.177	0.114	0.116		192.2	1.038	1.008	0.651	0.642	0.404	0.404		192.2	2.638	2.636	1.301	1.255	0.559	0.525		192.2	4.073	3.928	2.396	2.417	1.191	1.201		192.2	1.216	1.214	0.428	0.414	0.162	0.151
192.4	0.301	0.293	0.176	0.177	0.114	0.116		192.4	1.038	1.008	0.651	0.642	0.404	0.404		192.4	2.639	2.638	1.302	1.256	0.559	0.525		192.4	4.075	3.93	2.398	2.419	1.192	1.202		192.4	1.217	1.214	0.427	0.414	0.162	0.151
192.6	0.3	0.293	0.176	0.177	0.113	0.116		192.6	1.038	1.008	0.65	0.642	0.404	0.404		192.6	2.64	2.639	1.302	1.257	0.558	0.526		192.6	4.076	3.932	2.399	2.421	1.193	1.203		192.6	1.218	1.215	0.427	0.414	0.161	0.151
192.8	0.301	0.293	0.176	0.177	0.113	0.116		192.8	1.038	1.008	0.65	0.642	0.404	0.404		192.8	2.641	2.641	1.303	1.257	0.558	0.526		192.8	4.079	3.934	2.401	2.423	1.194	1.204		192.8	1.219	1.216	0.428	0.415	0.162	0.151
193	0.3	0.293	0.176	0.177	0.113	0.116		193	1.038	1.008	0.65	0.642	0.404	0.404		193	2.642	2.642	1.304	1.258	0.559	0.527		193	4.08	3.936	2.403	2.424	1.194	1.205		193	1.22	1.217	0.428	0.415	0.161	0.151
193.2	0.3	0.293	0.176	0.177	0.113	0.116		193.2	1.038	1.008	0.65	0.642	0.405	0.404		193.2	2.644	2.643	1.305	1.259	0.56	0.527		193.2	4.082	3.938	2.405	2.426	1.194	1.206		193.2	1.221	1.218	0.428	0.415	0.161	0.151
193.4	0.3	0.293	0.176	0.177	0.113	0.116		193.4	1.037	1.008	0.649	0.642	0.405	0.404		193.4	2.645	2.645	1.306	1.26	0.56	0.527		193.4	4.084	3.94	2.407	2.428	1.195	1.207		193.4	1.223	1.219	0.428	0.416	0.162	0.152
193.6	0.299	0.293	0.176	0.177	0.112	0.116		193.6	1.036	1.008	0.648	0.642	0.404	0.404		193.6	2.648	2.646	1.308	1.261	0.561	0.528		193.6	4.086	3.942	2.409	2.43	1.195	1.208		193.6	1.224	1.22	0.429	0.416	0.162	0.152
193.8	0.299	0.293	0.176	0.177	0.112	0.116		193.8	1.036	1.008	0.648	0.642	0.404	0.405		193.8	2.65	2.648	1.309	1.262	0.562	0.528		193.8	4.088	3.944	2.411	2.431	1.197	1.209		193.8	1.225	1.221	0.429	0.416	0.162	0.152
194	0.299	0.293	0.176	0.177	0.112	0.116		194	1.036	1.008	0.648	0.642	0.404	0.405		194	2.652	2.649	1.31	1.263	0.563	0.529		194	4.089	3.946	2.412	2.433	1.197	1.21		194	1.226	1.221	0.429	0.417	0.162	0.152
194.2	0.299	0.293	0.176	0.177	0.113	0.116		194.2	1.035	1.008	0.649	0.642	0.404	0.405		194.2	2.654	2.651	1.311	1.264	0.564	0.529		194.2	4.091	3.948	2.414	2.435	1.198	1.211		194.2	1.227	1.222	0.43	0.417	0.162	0.152
194.4	0.299	0.293	0.176	0.177	0.113	0.116		194.4	1.036	1.008	0.649	0.642	0.405	0.405		194.4	2.656	2.652	1.311	1.265	0.564	0.53		194.4	4.093	3.95	2.417	2.436	1.199	1.212		194.4	1.229	1.223	0.429	0.417	0.162	0.152
194.6	0.3	0.293	0.176	0.177	0.114	0.116		194.6	1.035	1.008	0.649	0.642	0.405	0.405		194.6	2.657	2.654	1.312	1.266	0.565	0.53		194.6	4.095	3.952	2.419	2.438	1.2	1.213		194.6	1.229	1.224	0.429	0.418	0.162	0.152
194.8	0.3	0.293	0.176	0.177	0.113	0.116		194.8	1.035	1.008	0.649	0.642	0.404	0.405		194.8	2.659	2.655	1.313	1.267	0.566	0.531		194.8	4.096	3.954	2.421	2.44	1.202	1.214		194.8	1.23	1.225	0.429	0.418	0.162	0.153
195	0.3	0.293	0.176	0.177	0.113	0.116		195	1.035	1.008	0.649	0.642	0.404	0.405		195	2.661	2.656	1.314	1.268	0.567	0.531		195	4.098	3.956	2.423	2.442	1.203	1.215		195	1.231	1.226	0.43	0.418	0.162	0.153
195.2	0.3	0.293	0.176	0.177	0.114	0.116		195.2	1.035	1.008	0.65	0.642	0.404	0.405		195.2	2.663	2.658	1.315	1.268	0.567	0.531		195.2	4.1	3.958	2.424	2.443	1.204	1.216		195.2	1.232	1.227	0.43	0.419	0.163	0.153
195.4	0.301	0.293	0.176	0.177	0.114	0.116		195.4	1.035	1.008	0.65	0.642	0.403	0.405		195.4	2.664	2.659	1.316	1.269	0.568	0.532		195.4	4.102	3.96	2.426	2.445	1.206	1.217		195.4	1.233	1.227	0.431	0.419	0.163	0.153
195.6	0.3	0.293	0.175	0.177	0.113	0.116		195.6	1.035	1.008	0.65	0.642	0.404	0.405		195.6	2.665	2.661	1.317	1.27	0.568	0.532		195.6	4.104	3.962	2.429	2.447	1.207	1.218		195.6	1.234	1.228	0.431	0.419	0.164	0.153
195.8	0.301	0.293	0.175	0.177	0.113	0.116		195.8	1.036	1.008	0.651	0.642	0.404	0.405		195.8	2.666	2.662	1.318	1.271	0.568	0.533		195.8	4.106	3.964	2.431	2.449	1.208	1.219		195.8	1.235	1.229	0.431	0.42	0.164	0.153
196	0.301	0.293	0.175	0.177	0.112	0.116		196	1.036	1.008	0.651	0.643	0.404	0.405		196	2.667	2.664	1.319	1.272	0.568	0.533		196	4.107	3.966	2.432	2.45	1.209	1.22		196	1.236	1.23	0.432	0.42	0.164	0.153
196.2	0.3	0.293	0.175	0.177	0.112	0.116		196.2	1.037	1.008	0.652	0.643	0.404	0.405		196.2	2.667	2.665	1.318	1.273	0.567	0.534		196.2	4.109	3.968	2.434	2.452	1.21	1.221		196.2	1.236	1.231	0.431	0.42	0.164	0.153
196.4	0.301	0.293	0.175	0.177	0.113	0.116		196.4	1.037	1.008	0.652	0.643	0.404	0.405		196.4	2.668	2.666	1.32	1.274	0.567	0.534		196.4	4.111	3.97	2.435	2.454	1.211	1.222		196.4	1.236	1.232	0.431	0.421	0.164	0.154
196.6	0.301	0.293	0.174	0.177	0.112	0.116		196.6	1.037	1.008	0.652	0.643	0.405	0.405		196.6	2.669	2.668	1.321	1.275	0.568	0.534		196.6	4.112	3.972	2.437	2.455	1.212	1.223		196.6	1.236	1.233	0.431	0.421	0.163	0.154
196.8	0.301	0.293	0.175	0.177	0.113	0.116		196.8	1.037	1.008	0.652	0.643	0.405	0.405		196.8	2.671	2.669	1.322	1.276	0.568	0.535		196.8	4.114	3.974	2.439	2.457	1.213	1.224		196.8	1.237	1.233	0.432	0.421	0.163	0.154
197	0.301	0.293	0.175	0.177	0.113	0.116		197	1.037	1.008	0.652	0.643	0.406	0.405		197	2.672	2.671	1.323	1.277	0.569	0.535		197	4.115	3.976	2.441	2.459	1.213	1.225		197	1.238	1.234	0.432	0.422	0.163	0.154
197.2	0.301	0.293	0.175	0.177	0.114	0.116		197.2	1.037	1.008	0.651	0.643	0.406	0.405		197.2	2.674	2.672	1.324	1.278	0.569	0.536		197.2	4.116	3.978	2.443	2.461	1.214	1.226		197.2	1.238	1.235	0.433	0.422	0.163	0.154
197.4	0.301	0.293	0.175	0.177	0.113	0.116		197.4	1.037	1.008	0.651	0.643	0.406	0.405		197.4	2.675	2.673	1.325	1.278	0.57	0.536		197.4	4.118	3.98	2.445	2.462	1.216	1.227		197.4	1.239	1.236	0.433	0.422	0.163	0.154
197.6	0.301	0.293	0.175	0.177	0.113	0.116		197.6	1.037	1.008	0.651	0.643	0.406	0.406		197.6	2.678	2.675	1.326	1.279	0.571	0.537		197.6	4.119	3.982	2.447	2.464	1.217	1.228		197.6	1.241	1.237	0.434	0.423	0.163	0.154
197.8	0.301	0.293	0.175	0.177	0.113	0.116		197.8	1.037	1.008	0.652	0.643	0.406	0.406		197.8	2.679	2.676	1.327	1.28	0.572	0.537		197.8	4.121	3.984	2.449	2.466	1.218	1.229		197.8	1.242	1.238	0.434	0.423	0.164	0.155
198	0.301	0.293	0.175	0.177	0.114	0.116		198	1.038	1.008	0.652	0.643	0.407	0.406		198	2.681	2.678	1.328	1.281	0.572	0.538		198	4.122	3.985	2.45	2.468	1.218	1.23		198	1.243	1.239	0.434	0.423	0.164	0.155
198.2	0.301	0.293	0.175	0.177	0.114	0.116		198.2	1.037	1.008	0.652	0.643	0.407	0.406		198.2	2.682	2.679	1.329	1.282	0.572	0.538		198.2	4.124	3.987	2.452	2.469	1.22	1.231		198.2	1.244	1.239	0.435	0.424	0.164	0.155
198.4	0.3	0.293	0.175	0.177	0.113	0.116		198.4	1.037	1.008	0.652	0.643	0.407	0.406		198.4	2.684	2.68	1.33	1.283	0.573	0.538		198.4	4.125	3.989	2.454	2.471	1.221	1.232		198.4	1.245	1.24	0.435	0.424	0.165	0.155
198.6	0.3	0.293	0.175	0.177	0.114	0.116		198.6	1.037	1.008	0.652	0.643	0.407	0.406		198.6	2.685	2.682	1.331	1.284	0.573	0.539		198.6	4.127	3.991	2.456	2.473	1.222	1.233		198.6	1.247	1.241	0.436	0.425	0.165	0.155
198.8	0.3	0.293	0.175	0.177	0.113	0.116		198.8	1.037	1.008	0.652	0.643	0.407	0.406		198.8	2.687	2.683	1.332	1.285	0.574	0.539		198.8	4.128	3.993	2.458	2.474	1.223	1.234		198.8	1.248	1.242	0.437	0.425	0.166	0.155
199	0.299	0.293	0.174	0.177	0.113	0.116		199	1.037	1.008	0.652	0.643	0.407	0.406		199	2.688	2.685	1.333	1.286	0.575	0.54		199	4.13	3.995	2.46	2.476	1.224	1.235		199	1.25	1.243	0.438	0.425	0.166	0.155
199.2	0.299	0.293	0.174	0.177	0.113	0.116		199.2	1.037	1.008	0.652	0.643	0.407	0.406		199.2	2.69	2.686	1.334	1.287	0.575	0.54		199.2	4.132	3.997	2.463	2.478	1.226	1.236		199.2	1.251	1.244	0.439	0.426	0.167	0.155
199.4	0.3	0.293	0.174	0.177	0.113	0.116		199.4	1.037	1.008	0.652	0.643	0.407	0.406		199.4	2.691	2.687	1.335	1.288	0.576	0.541		199.4	4.134	3.999	2.464	2.479	1.227	1.237		199.4	1.252	1.245	0.439	0.426	0.167	0.156
199.6	0.3	0.293	0.174	0.177	0.113	0.116		199.6	1.038	1.008	0.653	0.643	0.407	0.406		199.6	2.692	2.689	1.336	1.288	0.576	0.541		199.6	4.136	4.001	2.466	2.481	1.228	1.238		199.6	1.253	1.245	0.439	0.426	0.167	0.156
199.8	0.3	0.293	0.175	0.177	0.113	0.116		199.8	1.037	1.008	0.653	0.643	0.407	0.406		199.8	2.694	2.69	1.337	1.289	0.576	0.541		199.8	4.137	4.003	2.468	2.483	1.228	1.239		199.8	1.253	1.246	0.439	0.427	0.167	0.156
200	0.3	0.293	0.175	0.177	0.113	0.116		200	1.038	1.008	0.653	0.643	0.407	0.406		200	2.696	2.692	1.338	1.29	0.576	0.542		200	4.138	4.005	2.469	2.485	1.229	1.24		200	1.254	1.247	0.439	0.427	0.166	0.156
200.2	0.3	0.293	0.175	0.177	0.113	0.116		200.2	1.037	1.008	0.654	0.643	0.407	0.406		200.2	2.698	2.693	1.34	1.291	0.577	0.542		200.2	4.14	4.007	2.47	2.486	1.23	1.241		200.2	1.254	1.248	0.439	0.427	0.166	0.156
200.4	0.3	0.293	0.175	0.177	0.113	0.116		200.4	1.037	1.008	0.654	0.643	0.406	0.406		200.4	2.699	2.694	1.34	1.292	0.577	0.543		200.4	4.141	4.009	2.472	2.488	1.231	1.242		200.4	1.255	1.249	0.439	0.428	0.166	0.156
200.6	0.3	0.293	0.175	0.177	0.112	0.116		200.6	1.036	1.008	0.653	0.643	0.406	0.406		200.6	2.7	2.696	1.342	1.293	0.577	0.543		200.6	4.143	4.011	2.473	2.49	1.232	1.243		200.6	1.255	1.25	0.439	0.428	0.165	0.156
200.8	0.3	0.293	0.176	0.177	0.112	0.116		200.8	1.036	1.008	0.653	0.643	0.406	0.406		200.8	2.702	2.697	1.342	1.294	0.578	0.544		200.8	4.144	4.012	2.475	2.491	1.233	1.244		200.8	1.256	1.25	0.439	0.428	0.166	0.156
201	0.301	0.293	0.176	0.177	0.113	0.116		201	1.036	1.008	0.653	0.643	0.406	0.406		201	2.704	2.699	1.343	1.295	0.578	0.544		201	4.146	4.014	2.477	2.493	1.234	1.245		201	1.258	1.251	0.439	0.429	0.166	0.157
201.2	0.3	0.293	0.176	0.177	0.113	0.116		201.2	1.036	1.008	0.652	0.643	0.406	0.406		201.2	2.705	2.7	1.344	1.296	0.578	0.545		201.2	4.147	4.016	2.479	2.495	1.235	1.246		201.2	1.259	1.252	0.439	0.429	0.166	0.157
201.4	0.3	0.293	0.176	0.177	0.113	0.116		201.4	1.036	1.008	0.652	0.643	0.405	0.406		201.4	2.707	2.701	1.345	1.297	0.579	0.545		201.4	4.148	4.018	2.48	2.496	1.237	1.247		201.4	1.259	1.253	0.44	0.429	0.167	0.157
201.6	0.299	0.293	0.176	0.177	0.113	0.116		201.6	1.036	1.008	0.651	0.643	0.405	0.406		201.6	2.709	2.703	1.347	1.297	0.579	0.545		201.6	4.15	4.02	2.482	2.498	1.238	1.248		201.6	1.261	1.254	0.44	0.43	0.167	0.157
201.8	0.299	0.293	0.175	0.177	0.113	0.116		201.8	1.036	1.008	0.651	0.643	0.405	0.407		201.8	2.71	2.704	1.347	1.298	0.579	0.546		201.8	4.151	4.022	2.483	2.5	1.238	1.249		201.8	1.261	1.255	0.44	0.43	0.167	0.157
202	0.299	0.293	0.175	0.177	0.113	0.116		202	1.036	1.008	0.651	0.643	0.405	0.407		202	2.711	2.705	1.348	1.299	0.58	0.546		202	4.152	4.024	2.485	2.502	1.239	1.25		202	1.262	1.255	0.441	0.43	0.167	0.157
202.2	0.299	0.293	0.174	0.177	0.113	0.116		202.2	1.036	1.008	0.651	0.643	0.405	0.407		202.2	2.713	2.707	1.349	1.3	0.58	0.547		202.2	4.154	4.026	2.487	2.503	1.24	1.251		202.2	1.264	1.256	0.442	0.431	0.168	0.157
202.4	0.299	0.293	0.174	0.177	0.113	0.116		202.4	1.037	1.008	0.65	0.643	0.405	0.407		202.4	2.714	2.708	1.35	1.301	0.58	0.547		202.4	4.154	4.028	2.488	2.505	1.241	1.252		202.4	1.265	1.257	0.443	0.431	0.168	0.158
202.6	0.298	0.293	0.173	0.177	0.113	0.116		202.6	1.037	1.008	0.651	0.644	0.406	0.407		202.6	2.715	2.709	1.351	1.302	0.58	0.548		202.6	4.155	4.03	2.489	2.507	1.242	1.253		202.6	1.266	1.258	0.444	0.431	0.169	0.158
202.8	0.298	0.293	0.172	0.177	0.112	0.116		202.8	1.038	1.008	0.651	0.644	0.406	0.407		202.8	2.716	2.711	1.352	1.303	0.581	0.548		202.8	4.157	4.031	2.491	2.508	1.243	1.254		202.8	1.268	1.259	0.445	0.432	0.169	0.158
203	0.298	0.293	0.172	0.177	0.112	0.116		203	1.038	1.008	0.65	0.644	0.406	0.407		203	2.717	2.712	1.353	1.304	0.581	0.548		203	4.158	4.033	2.493	2.51	1.244	1.255		203	1.269	1.26	0.446	0.432	0.168	0.158
203.2	0.298	0.293	0.172	0.177	0.112	0.116		203.2	1.038	1.008	0.651	0.644	0.407	0.407		203.2	2.718	2.714	1.353	1.305	0.582	0.549		203.2	4.16	4.035	2.495	2.512	1.245	1.256		203.2	1.27	1.261	0.447	0.432	0.168	0.158
203.4	0.298	0.293	0.172	0.177	0.112	0.116		203.4	1.039	1.008	0.651	0.644	0.407	0.407		203.4	2.72	2.715	1.354	1.305	0.582	0.549		203.4	4.161	4.037	2.496	2.513	1.245	1.257		203.4	1.27	1.261	0.447	0.433	0.168	0.158
203.6	0.298	0.293	0.172	0.177	0.112	0.116		203.6	1.039	1.008	0.652	0.644	0.408	0.407		203.6	2.72	2.716	1.354	1.306	0.582	0.55		203.6	4.162	4.039	2.497	2.515	1.246	1.258		203.6	1.27	1.262	0.447	0.433	0.167	0.158
203.8	0.298	0.293	0.172	0.177	0.112	0.116		203.8	1.039	1.008	0.652	0.644	0.408	0.407		203.8	2.722	2.718	1.355	1.307	0.583	0.55		203.8	4.163	4.041	2.499	2.517	1.246	1.259		203.8	1.271	1.263	0.447	0.433	0.167	0.158
204	0.299	0.293	0.172	0.177	0.112	0.116		204	1.039	1.008	0.653	0.644	0.408	0.407		204	2.723	2.719	1.356	1.308	0.583	0.551		204	4.164	4.043	2.501	2.518	1.247	1.26		204	1.271	1.264	0.447	0.434	0.166	0.159
204.2	0.299	0.293	0.173	0.177	0.111	0.116		204.2	1.039	1.008	0.653	0.644	0.408	0.407		204.2	2.724	2.72	1.356	1.309	0.583	0.551		204.2	4.166	4.045	2.503	2.52	1.249	1.261		204.2	1.272	1.265	0.446	0.434	0.167	0.159
204.4	0.299	0.293	0.173	0.177	0.111	0.116		204.4	1.039	1.008	0.653	0.644	0.408	0.407		204.4	2.725	2.722	1.356	1.31	0.584	0.551		204.4	4.167	4.046	2.505	2.522	1.25	1.262		204.4	1.273	1.266	0.445	0.434	0.166	0.159
204.6	0.3	0.293	0.174	0.177	0.111	0.116		204.6	1.038	1.008	0.653	0.644	0.408	0.407		204.6	2.727	2.723	1.358	1.311	0.585	0.552		204.6	4.169	4.048	2.507	2.523	1.251	1.263		204.6	1.273	1.266	0.445	0.435	0.165	0.159
204.8	0.3	0.293	0.175	0.177	0.112	0.116		204.8	1.039	1.008	0.653	0.644	0.408	0.407		204.8	2.728	2.724	1.358	1.312	0.585	0.552		204.8	4.17	4.05	2.509	2.525	1.252	1.264		204.8	1.275	1.267	0.446	0.435	0.166	0.159
205	0.299	0.293	0.174	0.177	0.112	0.116		205	1.038	1.008	0.653	0.644	0.408	0.407		205	2.73	2.726	1.359	1.313	0.585	0.553		205	4.171	4.052	2.511	2.527	1.253	1.265		205	1.276	1.268	0.446	0.435	0.166	0.159
205.2	0.299	0.293	0.175	0.177	0.112	0.116		205.2	1.038	1.008	0.653	0.644	0.407	0.407		205.2	2.732	2.727	1.36	1.313	0.586	0.553		205.2	4.173	4.054	2.514	2.528	1.255	1.266		205.2	1.277	1.269	0.447	0.436	0.167	0.159
205.4	0.299	0.293	0.175	0.177	0.113	0.116		205.4	1.038	1.008	0.652	0.644	0.407	0.407		205.4	2.733	2.728	1.362	1.314	0.587	0.554		205.4	4.174	4.056	2.516	2.53	1.257	1.267		205.4	1.278	1.27	0.447	0.436	0.167	0.16
205.6	0.299	0.293	0.175	0.177	0.113	0.116		205.6	1.038	1.008	0.652	0.644	0.407	0.407		205.6	2.735	2.73	1.362	1.315	0.587	0.554		205.6	4.176	4.058	2.518	2.532	1.258	1.268		205.6	1.279	1.27	0.447	0.436	0.167	0.16
205.8	0.298	0.293	0.175	0.177	0.113	0.116		205.8	1.037	1.008	0.652	0.644	0.406	0.407		205.8	2.736	2.731	1.362	1.316	0.588	0.554		205.8	4.177	4.059	2.52	2.533	1.259	1.269		205.8	1.28	1.271	0.448	0.437	0.168	0.16
206	0.299	0.293	0.174	0.177	0.112	0.116		206	1.037	1.008	0.651	0.644	0.406	0.408		206	2.738	2.732	1.363	1.317	0.588	0.555		206	4.179	4.061	2.522	2.535	1.261	1.27		206	1.282	1.272	0.449	0.437	0.168	0.16
206.2	0.299	0.293	0.175	0.177	0.112	0.116		206.2	1.037	1.008	0.652	0.644	0.406	0.408		206.2	2.739	2.734	1.365	1.318	0.589	0.555		206.2	4.18	4.063	2.524	2.537	1.262	1.271		206.2	1.283	1.273	0.449	0.437	0.169	0.16
206.4	0.299	0.293	0.174	0.177	0.112	0.116		206.4	1.037	1.008	0.651	0.644	0.406	0.408		206.4	2.741	2.735	1.366	1.319	0.589	0.556		206.4	4.182	4.065	2.525	2.538	1.263	1.272		206.4	1.285	1.274	0.45	0.438	0.169	0.16
206.6	0.299	0.293	0.174	0.177	0.111	0.116		206.6	1.037	1.008	0.652	0.644	0.406	0.408		206.6	2.743	2.736	1.367	1.32	0.591	0.556		206.6	4.184	4.067	2.527	2.54	1.264	1.273		206.6	1.286	1.275	0.45	0.438	0.169	0.16
206.8	0.299	0.293	0.174	0.177	0.111	0.116		206.8	1.037	1.008	0.651	0.644	0.406	0.408		206.8	2.744	2.738	1.368	1.32	0.591	0.557		206.8	4.186	4.069	2.529	2.542	1.265	1.274		206.8	1.287	1.275	0.451	0.438	0.169	0.16
207	0.299	0.293	0.174	0.177	0.111	0.116		207	1.037	1.008	0.652	0.644	0.406	0.408		207	2.746	2.739	1.368	1.321	0.591	0.557		207	4.188	4.071	2.531	2.543	1.266	1.275		207	1.287	1.276	0.451	0.439	0.169	0.161
207.2	0.299	0.293	0.174	0.177	0.111	0.116		207.2	1.038	1.008	0.652	0.644	0.406	0.408		207.2	2.747	2.74	1.369	1.322	0.592	0.558		207.2	4.19	4.072	2.533	2.545	1.266	1.276		207.2	1.288	1.277	0.452	0.439	0.17	0.161
207.4	0.299	0.293	0.174	0.177	0.111	0.116		207.4	1.037	1.008	0.652	0.644	0.406	0.408		207.4	2.749	2.742	1.37	1.323	0.592	0.558		207.4	4.192	4.074	2.535	2.547	1.267	1.277		207.4	1.288	1.278	0.452	0.439	0.171	0.161
207.6	0.299	0.293	0.175	0.177	0.112	0.116		207.6	1.037	1.008	0.652	0.644	0.406	0.408		207.6	2.75	2.743	1.371	1.324	0.593	0.558		207.6	4.193	4.076	2.537	2.548	1.268	1.278		207.6	1.288	1.279	0.451	0.44	0.17	0.161
207.8	0.299	0.293	0.175	0.177	0.112	0.116		207.8	1.037	1.008	0.651	0.644	0.406	0.408		207.8	2.752	2.744	1.373	1.325	0.594	0.559		207.8	4.195	4.078	2.539	2.55	1.269	1.279		207.8	1.289	1.28	0.452	0.44	0.17	0.161
208	0.3	0.293	0.175	0.177	0.112	0.116		208	1.036	1.008	0.651	0.644	0.406	0.408		208	2.754	2.746	1.374	1.326	0.595	0.559		208	4.195	4.08	2.541	2.552	1.27	1.28		208	1.29	1.28	0.453	0.44	0.171	0.161
208.2	0.3	0.293	0.175	0.177	0.112	0.116		208.2	1.036	1.008	0.651	0.644	0.406	0.408		208.2	2.756	2.747	1.376	1.327	0.596	0.56		208.2	4.197	4.081	2.542	2.553	1.271	1.281		208.2	1.291	1.281	0.453	0.441	0.171	0.161
208.4	0.3	0.293	0.175	0.177	0.112	0.116		208.4	1.036	1.008	0.651	0.644	0.405	0.408		208.4	2.757	2.748	1.377	1.327	0.597	0.56		208.4	4.198	4.083	2.544	2.555	1.272	1.282		208.4	1.29	1.282	0.453	0.441	0.17	0.161
208.6	0.3	0.293	0.175	0.177	0.112	0.116		208.6	1.036	1.008	0.65	0.644	0.405	0.408		208.6	2.759	2.75	1.379	1.328	0.598	0.561		208.6	4.199	4.085	2.546	2.557	1.273	1.283		208.6	1.291	1.283	0.454	0.441	0.171	0.162
208.8	0.3	0.293	0.175	0.177	0.112	0.116		208.8	1.037	1.008	0.65	0.644	0.405	0.408		208.8	2.76	2.751	1.379	1.329	0.598	0.561		208.8	4.2	4.087	2.548	2.558	1.275	1.284		208.8	1.293	1.284	0.456	0.442	0.172	0.162
209	0.299	0.293	0.174	0.177	0.112	0.116		209	1.036	1.008	0.65	0.644	0.404	0.408		209	2.761	2.752	1.38	1.33	0.598	0.561		209	4.202	4.089	2.55	2.56	1.276	1.285		209	1.293	1.284	0.456	0.442	0.172	0.162
209.2	0.3	0.293	0.174	0.177	0.112	0.116		209.2	1.036	1.008	0.65	0.644	0.405	0.408		209.2	2.762	2.754	1.381	1.331	0.599	0.562		209.2	4.202	4.091	2.551	2.561	1.277	1.286		209.2	1.295	1.285	0.457	0.442	0.172	0.162
209.4	0.299	0.293	0.174	0.177	0.112	0.116		209.4	1.037	1.008	0.65	0.644	0.405	0.408		209.4	2.763	2.755	1.382	1.332	0.599	0.562		209.4	4.203	4.092	2.553	2.563	1.278	1.287		209.4	1.296	1.286	0.458	0.442	0.172	0.162
209.6	0.299	0.293	0.174	0.177	0.111	0.116		209.6	1.037	1.008	0.651	0.644	0.405	0.408		209.6	2.764	2.756	1.382	1.333	0.599	0.563		209.6	4.205	4.094	2.554	2.565	1.28	1.288		209.6	1.297	1.287	0.459	0.443	0.173	0.162
209.8	0.298	0.293	0.174	0.177	0.111	0.116		209.8	1.037	1.008	0.651	0.644	0.405	0.408		209.8	2.765	2.758	1.383	1.334	0.599	0.563		209.8	4.206	4.096	2.555	2.566	1.28	1.289		209.8	1.298	1.288	0.459	0.443	0.174	0.162
210	0.298	0.293	0.174	0.177	0.111	0.116		210	1.036	1.008	0.651	0.644	0.406	0.408		210	2.766	2.759	1.384	1.334	0.599	0.563		210	4.207	4.098	2.557	2.568	1.281	1.29		210	1.299	1.289	0.459	0.443	0.173	0.163
210.2	0.299	0.293	0.174	0.177	0.111	0.116		210.2	1.037	1.008	0.652	0.644	0.406	0.408		210.2	2.768	2.76	1.385	1.335	0.599	0.564		210.2	4.208	4.1	2.558	2.57	1.282	1.291		210.2	1.301	1.289	0.459	0.444	0.173	0.163
210.4	0.299	0.293	0.174	0.177	0.112	0.116		210.4	1.037	1.008	0.651	0.644	0.407	0.408		210.4	2.769	2.761	1.386	1.336	0.599	0.564		210.4	4.21	4.101	2.559	2.571	1.283	1.292		210.4	1.302	1.29	0.459	0.444	0.173	0.163
210.6	0.299	0.293	0.175	0.177	0.112	0.116		210.6	1.038	1.008	0.652	0.645	0.407	0.408		210.6	2.77	2.763	1.386	1.337	0.599	0.565		210.6	4.211	4.103	2.561	2.573	1.284	1.293		210.6	1.302	1.291	0.458	0.444	0.173	0.163
210.8	0.299	0.293	0.175	0.177	0.112	0.116		210.8	1.038	1.008	0.651	0.645	0.407	0.409		210.8	2.771	2.764	1.387	1.338	0.599	0.565		210.8	4.213	4.105	2.563	2.575	1.285	1.294		210.8	1.303	1.292	0.458	0.445	0.173	0.163
211	0.299	0.293	0.175	0.177	0.113	0.116		211	1.038	1.008	0.651	0.645	0.407	0.409		211	2.773	2.765	1.388	1.339	0.599	0.566		211	4.215	4.107	2.565	2.576	1.285	1.295		211	1.303	1.293	0.458	0.445	0.172	0.163
211.2	0.299	0.293	0.176	0.177	0.113	0.116		211.2	1.039	1.008	0.651	0.645	0.407	0.409		211.2	2.774	2.767	1.389	1.34	0.6	0.566		211.2	4.216	4.108	2.567	2.578	1.286	1.296		211.2	1.304	1.293	0.458	0.445	0.172	0.163
211.4	0.299	0.293	0.176	0.177	0.114	0.116		211.4	1.038	1.008	0.65	0.645	0.408	0.409		211.4	2.776	2.768	1.39	1.341	0.6	0.566		211.4	4.217	4.11	2.569	2.579	1.287	1.297		211.4	1.305	1.294	0.458	0.446	0.172	0.163
211.6	0.299	0.293	0.176	0.177	0.114	0.116		211.6	1.038	1.008	0.65	0.645	0.408	0.409		211.6	2.778	2.769	1.392	1.341	0.601	0.567		211.6	4.218	4.112	2.57	2.581	1.287	1.298		211.6	1.305	1.295	0.457	0.446	0.172	0.164
211.8	0.299	0.293	0.176	0.177	0.114	0.116		211.8	1.038	1.008	0.65	0.645	0.408	0.409		211.8	2.779	2.771	1.393	1.342	0.602	0.567		211.8	4.219	4.114	2.572	2.583	1.288	1.299		211.8	1.306	1.296	0.458	0.446	0.173	0.164
212	0.299	0.293	0.175	0.177	0.114	0.116		212	1.037	1.008	0.65	0.645	0.408	0.409		212	2.78	2.772	1.393	1.343	0.602	0.568		212	4.22	4.116	2.574	2.584	1.289	1.3		212	1.307	1.297	0.458	0.447	0.172	0.164
212.2	0.3	0.293	0.175	0.177	0.114	0.116		212.2	1.037	1.008	0.65	0.645	0.407	0.409		212.2	2.782	2.773	1.395	1.344	0.603	0.568		212.2	4.221	4.117	2.576	2.586	1.29	1.301		212.2	1.308	1.297	0.458	0.447	0.172	0.164
212.4	0.299	0.293	0.175	0.177	0.114	0.116		212.4	1.037	1.008	0.649	0.645	0.407	0.409		212.4	2.783	2.774	1.396	1.345	0.603	0.569		212.4	4.223	4.119	2.578	2.588	1.292	1.302		212.4	1.308	1.298	0.458	0.447	0.172	0.164
212.6	0.3	0.293	0.175	0.177	0.114	0.116		212.6	1.036	1.008	0.649	0.645	0.406	0.409		212.6	2.785	2.776	1.397	1.346	0.604	0.569		212.6	4.224	4.121	2.58	2.589	1.293	1.303		212.6	1.309	1.299	0.459	0.448	0.173	0.164
212.8	0.3	0.293	0.174	0.177	0.112	0.116		212.8	1.036	1.008	0.649	0.645	0.406	0.409		212.8	2.786	2.777	1.397	1.347	0.605	0.569		212.8	4.225	4.123	2.582	2.591	1.293	1.304		212.8	1.31	1.3	0.459	0.448	0.173	0.164
213	0.299	0.293	0.174	0.177	0.112	0.116		213	1.036	1.008	0.65	0.645	0.406	0.409		213	2.787	2.778	1.399	1.347	0.605	0.57		213	4.226	4.124	2.583	2.593	1.294	1.305		213	1.311	1.301	0.459	0.448	0.173	0.164
213.2	0.299	0.293	0.173	0.177	0.112	0.116		213.2	1.037	1.008	0.651	0.645	0.407	0.409		213.2	2.789	2.78	1.399	1.348	0.606	0.57		213.2	4.227	4.126	2.585	2.594	1.295	1.306		213.2	1.312	1.302	0.46	0.449	0.173	0.165
213.4	0.298	0.293	0.173	0.177	0.111	0.116		213.4	1.037	1.008	0.651	0.645	0.407	0.409		213.4	2.79	2.781	1.4	1.349	0.606	0.571		213.4	4.228	4.128	2.587	2.596	1.295	1.307		213.4	1.313	1.302	0.46	0.449	0.173	0.165
213.6	0.298	0.293	0.173	0.177	0.111	0.116		213.6	1.037	1.008	0.651	0.645	0.407	0.409		213.6	2.791	2.782	1.401	1.35	0.607	0.571		213.6	4.229	4.13	2.588	2.597	1.296	1.308		213.6	1.314	1.303	0.46	0.449	0.174	0.165
213.8	0.298	0.293	0.174	0.177	0.112	0.116		213.8	1.037	1.008	0.651	0.645	0.406	0.409		213.8	2.793	2.783	1.402	1.351	0.608	0.572		213.8	4.23	4.131	2.59	2.599	1.297	1.309		213.8	1.315	1.304	0.46	0.45	0.174	0.165
214	0.298	0.293	0.173	0.177	0.112	0.116		214	1.037	1.008	0.652	0.645	0.406	0.409		214	2.795	2.785	1.403	1.352	0.608	0.572		214	4.232	4.133	2.592	2.601	1.298	1.31		214	1.315	1.305	0.461	0.45	0.174	0.165
214.2	0.299	0.293	0.173	0.177	0.112	0.116		214.2	1.037	1.008	0.652	0.645	0.406	0.409		214.2	2.795	2.786	1.404	1.353	0.608	0.572		214.2	4.233	4.135	2.594	2.602	1.299	1.311		214.2	1.317	1.306	0.462	0.45	0.175	0.165
214.4	0.299	0.293	0.174	0.177	0.113	0.116		214.4	1.038	1.008	0.652	0.645	0.406	0.409		214.4	2.796	2.787	1.404	1.353	0.608	0.573		214.4	4.234	4.137	2.597	2.604	1.301	1.312		214.4	1.318	1.306	0.462	0.451	0.175	0.165
214.6	0.299	0.293	0.174	0.177	0.113	0.116		214.6	1.037	1.008	0.652	0.645	0.406	0.409		214.6	2.798	2.788	1.405	1.354	0.609	0.573		214.6	4.235	4.138	2.598	2.605	1.302	1.313		214.6	1.318	1.307	0.463	0.451	0.174	0.165
214.8	0.299	0.293	0.173	0.177	0.112	0.116		214.8	1.038	1.008	0.652	0.645	0.407	0.409		214.8	2.799	2.79	1.406	1.355	0.61	0.574		214.8	4.236	4.14	2.6	2.607	1.303	1.313		214.8	1.319	1.308	0.463	0.451	0.175	0.166
215	0.299	0.293	0.173	0.177	0.112	0.116		215	1.038	1.008	0.652	0.645	0.407	0.409		215	2.801	2.791	1.407	1.356	0.611	0.574		215	4.238	4.142	2.601	2.609	1.303	1.314		215	1.319	1.309	0.464	0.452	0.175	0.166
215.2	0.299	0.293	0.173	0.177	0.112	0.116		215.2	1.038	1.008	0.652	0.645	0.406	0.409		215.2	2.802	2.792	1.408	1.357	0.611	0.575		215.2	4.238	4.144	2.603	2.61	1.304	1.315		215.2	1.32	1.31	0.465	0.452	0.175	0.166
215.4	0.299	0.293	0.173	0.177	0.112	0.116		215.4	1.038	1.008	0.652	0.645	0.406	0.409		215.4	2.802	2.794	1.408	1.358	0.611	0.575		215.4	4.239	4.145	2.605	2.612	1.305	1.316		215.4	1.321	1.31	0.465	0.452	0.175	0.166
215.6	0.298	0.293	0.172	0.177	0.112	0.116		215.6	1.038	1.008	0.651	0.645	0.406	0.409		215.6	2.804	2.795	1.409	1.359	0.611	0.575		215.6	4.24	4.147	2.606	2.613	1.306	1.317		215.6	1.321	1.311	0.465	0.453	0.175	0.166
215.8	0.299	0.293	0.172	0.177	0.111	0.116		215.8	1.037	1.008	0.65	0.645	0.405	0.409		215.8	2.804	2.796	1.409	1.359	0.611	0.576		215.8	4.241	4.149	2.608	2.615	1.307	1.318		215.8	1.322	1.312	0.466	0.453	0.175	0.166
216	0.299	0.293	0.172	0.177	0.111	0.116		216	1.037	1.008	0.65	0.645	0.405	0.41		216	2.806	2.797	1.41	1.36	0.611	0.576		216	4.242	4.151	2.609	2.617	1.308	1.319		216	1.323	1.313	0.466	0.453	0.175	0.166
216.2	0.299	0.293	0.172	0.177	0.111	0.116		216.2	1.038	1.008	0.65	0.645	0.405	0.41		216.2	2.807	2.799	1.411	1.361	0.611	0.577		216.2	4.243	4.152	2.61	2.618	1.309	1.32		216.2	1.324	1.314	0.467	0.454	0.175	0.167
216.4	0.298	0.293	0.172	0.177	0.11	0.116		216.4	1.037	1.008	0.649	0.645	0.405	0.41		216.4	2.808	2.8	1.412	1.362	0.612	0.577		216.4	4.244	4.154	2.611	2.62	1.31	1.321		216.4	1.324	1.314	0.467	0.454	0.175	0.167
216.6	0.299	0.293	0.172	0.177	0.11	0.116		216.6	1.037	1.008	0.649	0.645	0.405	0.41		216.6	2.809	2.801	1.413	1.363	0.612	0.577		216.6	4.245	4.156	2.612	2.622	1.311	1.322		216.6	1.326	1.315	0.467	0.454	0.174	0.167
216.8	0.298	0.293	0.172	0.177	0.108	0.116		216.8	1.038	1.008	0.65	0.645	0.406	0.41		216.8	2.811	2.802	1.414	1.364	0.613	0.578		216.8	4.246	4.158	2.614	2.623	1.313	1.323		216.8	1.326	1.316	0.467	0.455	0.174	0.167
217	0.298	0.293	0.172	0.177	0.109	0.116		217	1.038	1.008	0.65	0.645	0.406	0.41		217	2.812	2.804	1.415	1.365	0.614	0.578		217	4.248	4.159	2.615	2.625	1.314	1.324		217	1.327	1.317	0.467	0.455	0.174	0.167
217.2	0.297	0.293	0.172	0.177	0.109	0.116		217.2	1.039	1.008	0.651	0.645	0.406	0.41		217.2	2.813	2.805	1.416	1.365	0.614	0.579		217.2	4.249	4.161	2.617	2.626	1.315	1.325		217.2	1.329	1.318	0.468	0.455	0.174	0.167
217.4	0.297	0.293	0.172	0.177	0.109	0.116		217.4	1.038	1.008	0.651	0.645	0.406	0.41		217.4	2.815	2.806	1.416	1.366	0.614	0.579		217.4	4.251	4.163	2.619	2.628	1.317	1.326		217.4	1.33	1.318	0.468	0.456	0.174	0.167
217.6	0.297	0.293	0.172	0.177	0.109	0.116		217.6	1.039	1.008	0.651	0.645	0.406	0.41		217.6	2.817	2.807	1.418	1.367	0.616	0.58		217.6	4.252	4.164	2.621	2.63	1.318	1.327		217.6	1.331	1.319	0.469	0.456	0.175	0.167
217.8	0.297	0.293	0.172	0.177	0.11	0.116		217.8	1.038	1.008	0.651	0.645	0.406	0.41		217.8	2.818	2.809	1.42	1.368	0.617	0.58		217.8	4.253	4.166	2.623	2.631	1.32	1.328		217.8	1.332	1.32	0.469	0.456	0.175	0.168
218	0.297	0.293	0.172	0.177	0.109	0.116		218	1.038	1.008	0.652	0.645	0.406	0.41		218	2.82	2.81	1.421	1.369	0.617	0.58		218	4.255	4.168	2.625	2.633	1.32	1.329		218	1.334	1.321	0.47	0.457	0.176	0.168
218.2	0.298	0.293	0.172	0.177	0.11	0.116		218.2	1.038	1.008	0.652	0.645	0.406	0.41		218.2	2.821	2.811	1.422	1.37	0.618	0.581		218.2	4.256	4.169	2.627	2.634	1.321	1.33		218.2	1.335	1.321	0.471	0.457	0.176	0.168
218.4	0.297	0.293	0.171	0.177	0.11	0.116		218.4	1.038	1.008	0.652	0.645	0.406	0.41		218.4	2.822	2.812	1.422	1.37	0.619	0.581		218.4	4.257	4.171	2.629	2.636	1.322	1.331		218.4	1.336	1.322	0.472	0.457	0.177	0.168
218.6	0.298	0.293	0.171	0.177	0.11	0.116		218.6	1.038	1.008	0.653	0.645	0.407	0.41		218.6	2.824	2.814	1.424	1.371	0.619	0.582		218.6	4.258	4.173	2.631	2.637	1.323	1.332		218.6	1.337	1.323	0.472	0.457	0.177	0.168
218.8	0.297	0.293	0.171	0.177	0.109	0.116		218.8	1.038	1.008	0.652	0.645	0.407	0.41		218.8	2.825	2.815	1.425	1.372	0.621	0.582		218.8	4.259	4.175	2.633	2.639	1.323	1.333		218.8	1.338	1.324	0.473	0.458	0.178	0.168
219	0.297	0.293	0.171	0.177	0.109	0.116		219	1.038	1.008	0.652	0.645	0.407	0.41		219	2.827	2.816	1.426	1.373	0.621	0.583		219	4.26	4.176	2.634	2.641	1.324	1.334		219	1.339	1.325	0.473	0.458	0.178	0.168
219.2	0.297	0.293	0.171	0.177	0.11	0.116		219.2	1.038	1.008	0.652	0.645	0.406	0.41		219.2	2.828	2.817	1.427	1.374	0.622	0.583		219.2	4.261	4.178	2.637	2.642	1.325	1.335		219.2	1.34	1.325	0.474	0.458	0.178	0.168
219.4	0.297	0.293	0.172	0.177	0.11	0.116		219.4	1.038	1.008	0.651	0.645	0.406	0.41		219.4	2.829	2.819	1.428	1.375	0.622	0.583		219.4	4.262	4.18	2.638	2.644	1.325	1.336		219.4	1.34	1.326	0.473	0.459	0.178	0.169
219.6	0.297	0.293	0.172	0.177	0.11	0.116		219.6	1.038	1.008	0.651	0.645	0.407	0.41		219.6	2.831	2.82	1.428	1.375	0.622	0.584		219.6	4.263	4.181	2.64	2.645	1.326	1.337		219.6	1.341	1.327	0.474	0.459	0.178	0.169
219.8	0.298	0.293	0.172	0.177	0.111	0.116		219.8	1.038	1.008	0.652	0.645	0.407	0.41		219.8	2.832	2.821	1.429	1.376	0.623	0.584		219.8	4.264	4.183	2.642	2.647	1.327	1.338		219.8	1.342	1.328	0.474	0.459	0.179	0.169
220	0.298	0.293	0.172	0.177	0.111	0.116		220	1.038	1.008	0.652	0.645	0.407	0.41		220	2.833	2.822	1.43	1.377	0.623	0.585		220	4.265	4.185	2.643	2.649	1.328	1.339		220	1.342	1.329	0.475	0.46	0.179	0.169
220.2	0.298	0.293	0.173	0.177	0.111	0.116		220.2	1.038	1.008	0.652	0.646	0.407	0.41		220.2	2.834	2.823	1.43	1.378	0.623	0.585		220.2	4.266	4.186	2.643	2.65	1.328	1.34		220.2	1.343	1.329	0.475	0.46	0.178	0.169
220.4	0.298	0.293	0.173	0.177	0.111	0.116		220.4	1.038	1.008	0.652	0.646	0.407	0.41		220.4	2.835	2.825	1.431	1.379	0.624	0.585		220.4	4.268	4.188	2.645	2.652	1.33	1.341		220.4	1.344	1.33	0.474	0.46	0.177	0.169
220.6	0.298	0.293	0.173	0.177	0.111	0.116		220.6	1.038	1.008	0.652	0.646	0.408	0.41		220.6	2.836	2.826	1.432	1.38	0.624	0.586		220.6	4.269	4.19	2.647	2.653	1.331	1.341		220.6	1.345	1.331	0.474	0.461	0.177	0.169
220.8	0.298	0.293	0.173	0.177	0.111	0.116		220.8	1.038	1.008	0.653	0.646	0.408	0.41		220.8	2.837	2.827	1.433	1.381	0.624	0.586		220.8	4.27	4.191	2.648	2.655	1.333	1.342		220.8	1.346	1.332	0.474	0.461	0.177	0.169
221	0.298	0.293	0.172	0.177	0.111	0.116		221	1.038	1.008	0.653	0.646	0.407	0.41		221	2.838	2.828	1.434	1.381	0.624	0.587		221	4.272	4.193	2.65	2.656	1.334	1.343		221	1.347	1.332	0.474	0.461	0.177	0.17
221.2	0.298	0.293	0.172	0.177	0.111	0.116		221.2	1.038	1.008	0.653	0.646	0.407	0.41		221.2	2.84	2.83	1.434	1.382	0.625	0.587		221.2	4.272	4.195	2.652	2.658	1.334	1.344		221.2	1.348	1.333	0.474	0.462	0.177	0.17
221.4	0.298	0.293	0.172	0.177	0.112	0.116		221.4	1.038	1.008	0.653	0.646	0.407	0.41		221.4	2.84	2.831	1.434	1.383	0.624	0.588		221.4	4.273	4.196	2.653	2.66	1.336	1.345		221.4	1.348	1.334	0.474	0.462	0.177	0.17
221.6	0.298	0.293	0.172	0.177	0.112	0.116		221.6	1.038	1.008	0.654	0.646	0.407	0.411		221.6	2.841	2.832	1.435	1.384	0.625	0.588		221.6	4.275	4.198	2.656	2.661	1.337	1.346		221.6	1.349	1.335	0.475	0.462	0.177	0.17
221.8	0.298	0.293	0.172	0.177	0.112	0.116		221.8	1.038	1.008	0.654	0.646	0.407	0.411		221.8	2.842	2.833	1.436	1.385	0.625	0.588		221.8	4.276	4.2	2.658	2.663	1.339	1.347		221.8	1.351	1.336	0.475	0.463	0.177	0.17
222	0.298	0.293	0.171	0.177	0.111	0.116		222	1.038	1.008	0.654	0.646	0.407	0.411		222	2.843	2.834	1.437	1.386	0.625	0.589		222	4.278	4.201	2.66	2.664	1.34	1.348		222	1.351	1.336	0.476	0.463	0.178	0.17
222.2	0.298	0.293	0.17	0.177	0.111	0.116		222.2	1.037	1.008	0.653	0.646	0.407	0.411		222.2	2.844	2.836	1.438	1.386	0.625	0.589		222.2	4.28	4.203	2.662	2.666	1.342	1.349		222.2	1.352	1.337	0.477	0.463	0.179	0.17
222.4	0.298	0.293	0.17	0.177	0.11	0.116		222.4	1.037	1.008	0.653	0.646	0.407	0.411		222.4	2.845	2.837	1.438	1.387	0.625	0.59		222.4	4.28	4.205	2.664	2.667	1.343	1.35		222.4	1.353	1.338	0.477	0.464	0.179	0.17
222.6	0.298	0.293	0.17	0.177	0.11	0.116		222.6	1.037	1.008	0.652	0.646	0.407	0.411		222.6	2.847	2.838	1.439	1.388	0.625	0.59		222.6	4.282	4.206	2.666	2.669	1.344	1.351		222.6	1.355	1.339	0.478	0.464	0.18	0.171
222.8	0.298	0.293	0.17	0.177	0.11	0.116		222.8	1.036	1.008	0.652	0.646	0.407	0.411		222.8	2.848	2.839	1.44	1.389	0.626	0.59		222.8	4.283	4.208	2.668	2.671	1.345	1.352		222.8	1.355	1.34	0.478	0.464	0.181	0.171
223	0.298	0.293	0.171	0.177	0.11	0.116		223	1.037	1.008	0.652	0.646	0.407	0.411		223	2.85	2.84	1.441	1.39	0.626	0.591		223	4.285	4.21	2.669	2.672	1.346	1.353		223	1.356	1.34	0.479	0.465	0.181	0.171
223.2	0.298	0.293	0.171	0.177	0.111	0.116		223.2	1.037	1.008	0.652	0.646	0.407	0.411		223.2	2.851	2.842	1.442	1.391	0.627	0.591		223.2	4.286	4.211	2.67	2.674	1.346	1.354		223.2	1.357	1.341	0.479	0.465	0.181	0.171
223.4	0.299	0.293	0.171	0.177	0.111	0.116		223.4	1.038	1.008	0.653	0.646	0.407	0.411		223.4	2.852	2.843	1.442	1.391	0.627	0.592		223.4	4.287	4.213	2.672	2.675	1.347	1.355		223.4	1.358	1.342	0.479	0.465	0.182	0.171
223.6	0.299	0.293	0.172	0.177	0.112	0.116		223.6	1.038	1.008	0.652	0.646	0.407	0.411		223.6	2.854	2.844	1.443	1.392	0.628	0.592		223.6	4.287	4.215	2.673	2.677	1.348	1.356		223.6	1.358	1.343	0.479	0.465	0.182	0.171
223.8	0.298	0.293	0.171	0.177	0.112	0.116		223.8	1.037	1.008	0.652	0.646	0.406	0.411		223.8	2.856	2.845	1.444	1.393	0.628	0.593		223.8	4.288	4.216	2.674	2.678	1.349	1.357		223.8	1.359	1.343	0.479	0.466	0.182	0.171
224	0.298	0.293	0.172	0.177	0.112	0.116		224	1.037	1.008	0.652	0.646	0.406	0.411		224	2.857	2.847	1.444	1.394	0.628	0.593		224	4.289	4.218	2.676	2.68	1.349	1.358		224	1.36	1.344	0.48	0.466	0.182	0.172
224.2	0.299	0.293	0.172	0.177	0.112	0.116		224.2	1.037	1.008	0.651	0.646	0.406	0.411		224.2	2.858	2.848	1.445	1.395	0.629	0.593		224.2	4.289	4.22	2.676	2.682	1.349	1.359		224.2	1.361	1.345	0.48	0.466	0.182	0.172
224.4	0.299	0.293	0.172	0.177	0.112	0.116		224.4	1.036	1.008	0.651	0.646	0.406	0.411		224.4	2.86	2.849	1.446	1.396	0.629	0.594		224.4	4.29	4.221	2.678	2.683	1.35	1.36		224.4	1.362	1.346	0.481	0.467	0.182	0.172
224.6	0.299	0.293	0.172	0.177	0.112	0.116		224.6	1.036	1.008	0.651	0.646	0.406	0.411		224.6	2.861	2.85	1.448	1.396	0.63	0.594		224.6	4.29	4.223	2.679	2.685	1.351	1.361		224.6	1.363	1.346	0.481	0.467	0.182	0.172
224.8	0.299	0.293	0.172	0.177	0.113	0.116		224.8	1.036	1.008	0.652	0.646	0.406	0.411		224.8	2.863	2.851	1.449	1.397	0.63	0.595		224.8	4.291	4.224	2.681	2.686	1.351	1.362		224.8	1.364	1.347	0.481	0.467	0.182	0.172
225	0.299	0.293	0.172	0.177	0.112	0.116		225	1.036	1.008	0.651	0.646	0.406	0.411		225	2.864	2.852	1.45	1.398	0.631	0.595		225	4.291	4.226	2.682	2.688	1.352	1.363		225	1.364	1.348	0.482	0.468	0.182	0.172
225.2	0.299	0.293	0.172	0.177	0.112	0.116		225.2	1.037	1.008	0.652	0.646	0.406	0.411		225.2	2.865	2.854	1.451	1.399	0.632	0.595		225.2	4.291	4.228	2.684	2.689	1.353	1.363		225.2	1.365	1.349	0.482	0.468	0.181	0.172
225.4	0.299	0.293	0.172	0.177	0.112	0.116		225.4	1.037	1.008	0.652	0.646	0.406	0.411		225.4	2.866	2.855	1.452	1.4	0.633	0.596		225.4	4.293	4.229	2.686	2.691	1.354	1.364		225.4	1.366	1.35	0.483	0.468	0.182	0.172
225.6	0.299	0.293	0.172	0.177	0.112	0.116		225.6	1.037	1.008	0.652	0.646	0.407	0.411		225.6	2.868	2.856	1.454	1.4	0.634	0.596		225.6	4.294	4.231	2.688	2.692	1.355	1.365		225.6	1.367	1.35	0.483	0.469	0.182	0.173
225.8	0.299	0.293	0.172	0.177	0.111	0.116		225.8	1.037	1.008	0.652	0.646	0.407	0.411		225.8	2.87	2.857	1.456	1.401	0.634	0.597		225.8	4.295	4.233	2.69	2.694	1.357	1.366		225.8	1.367	1.351	0.483	0.469	0.182	0.173
226	0.299	0.293	0.172	0.177	0.111	0.116		226	1.037	1.008	0.652	0.646	0.407	0.411		226	2.871	2.858	1.457	1.402	0.635	0.597		226	4.297	4.234	2.692	2.696	1.359	1.367		226	1.368	1.352	0.484	0.469	0.182	0.173
226.2	0.299	0.293	0.173	0.177	0.111	0.116		226.2	1.037	1.008	0.652	0.646	0.406	0.411		226.2	2.872	2.86	1.457	1.403	0.635	0.597		226.2	4.298	4.236	2.694	2.697	1.359	1.368		226.2	1.369	1.353	0.484	0.47	0.181	0.173
226.4	0.298	0.293	0.172	0.177	0.11	0.116		226.4	1.038	1.008	0.652	0.646	0.406	0.411		226.4	2.873	2.861	1.458	1.404	0.635	0.598		226.4	4.299	4.237	2.695	2.699	1.359	1.369		226.4	1.369	1.353	0.485	0.47	0.181	0.173
226.6	0.298	0.293	0.172	0.177	0.11	0.116		226.6	1.038	1.008	0.652	0.646	0.407	0.411		226.6	2.875	2.862	1.458	1.405	0.636	0.598		226.6	4.3	4.239	2.697	2.7	1.361	1.37		226.6	1.37	1.354	0.485	0.47	0.182	0.173
226.8	0.298	0.293	0.172	0.177	0.11	0.116		226.8	1.039	1.008	0.652	0.646	0.407	0.411		226.8	2.875	2.863	1.46	1.405	0.637	0.599		226.8	4.301	4.241	2.699	2.702	1.361	1.371		226.8	1.372	1.355	0.485	0.471	0.182	0.173
227	0.298	0.293	0.172	0.177	0.11	0.116		227	1.039	1.008	0.652	0.646	0.407	0.411		227	2.876	2.864	1.46	1.406	0.637	0.599		227	4.303	4.242	2.7	2.703	1.362	1.372		227	1.372	1.356	0.486	0.471	0.182	0.173
227.2	0.298	0.293	0.172	0.177	0.111	0.116		227.2	1.04	1.008	0.652	0.646	0.407	0.411		227.2	2.878	2.866	1.461	1.407	0.638	0.6		227.2	4.304	4.244	2.701	2.705	1.363	1.373		227.2	1.373	1.356	0.485	0.471	0.182	0.174
227.4	0.298	0.293	0.172	0.177	0.111	0.116		227.4	1.04	1.008	0.652	0.646	0.407	0.411		227.4	2.878	2.867	1.461	1.408	0.638	0.6		227.4	4.305	4.245	2.703	2.706	1.364	1.374		227.4	1.374	1.357	0.485	0.472	0.182	0.174
227.6	0.298	0.293	0.173	0.177	0.111	0.116		227.6	1.04	1.008	0.652	0.646	0.406	0.411		227.6	2.879	2.868	1.462	1.409	0.638	0.6		227.6	4.306	4.247	2.705	2.708	1.365	1.375		227.6	1.375	1.358	0.485	0.472	0.182	0.174
227.8	0.298	0.293	0.172	0.177	0.111	0.116		227.8	1.04	1.008	0.652	0.646	0.406	0.412		227.8	2.88	2.869	1.462	1.41	0.638	0.601		227.8	4.307	4.249	2.706	2.709	1.366	1.376		227.8	1.375	1.359	0.485	0.472	0.182	0.174
228	0.299	0.293	0.173	0.177	0.111	0.116		228	1.041	1.008	0.652	0.646	0.406	0.412		228	2.881	2.87	1.463	1.41	0.638	0.601		228	4.308	4.25	2.708	2.711	1.366	1.377		228	1.376	1.36	0.485	0.472	0.182	0.174
228.2	0.299	0.293	0.172	0.177	0.111	0.116		228.2	1.04	1.008	0.652	0.646	0.407	0.412		228.2	2.882	2.871	1.464	1.411	0.639	0.602		228.2	4.31	4.252	2.709	2.712	1.367	1.378		228.2	1.377	1.36	0.486	0.473	0.183	0.174
228.4	0.299	0.293	0.172	0.177	0.111	0.116		228.4	1.04	1.008	0.653	0.646	0.407	0.412		228.4	2.883	2.873	1.466	1.412	0.639	0.602		228.4	4.31	4.253	2.711	2.714	1.368	1.379		228.4	1.378	1.361	0.486	0.473	0.183	0.174
228.6	0.3	0.293	0.172	0.177	0.111	0.116		228.6	1.04	1.008	0.653	0.646	0.407	0.412		228.6	2.884	2.874	1.467	1.413	0.64	0.602		228.6	4.311	4.255	2.713	2.716	1.369	1.38		228.6	1.379	1.362	0.487	0.473	0.184	0.174
228.8	0.3	0.293	0.172	0.177	0.112	0.116		228.8	1.04	1.008	0.654	0.646	0.408	0.412		228.8	2.885	2.875	1.467	1.414	0.64	0.603		228.8	4.312	4.257	2.715	2.717	1.371	1.381		228.8	1.38	1.363	0.487	0.474	0.184	0.175
229	0.299	0.293	0.172	0.177	0.112	0.116		229	1.04	1.008	0.653	0.646	0.408	0.412		229	2.886	2.876	1.468	1.414	0.641	0.603		229	4.312	4.258	2.717	2.719	1.372	1.381		229	1.381	1.363	0.488	0.474	0.184	0.175
229.2	0.3	0.293	0.172	0.177	0.112	0.116		229.2	1.04	1.008	0.653	0.646	0.408	0.412		229.2	2.888	2.877	1.469	1.415	0.641	0.604		229.2	4.313	4.26	2.719	2.72	1.372	1.382		229.2	1.381	1.364	0.488	0.474	0.183	0.175
229.4	0.299	0.293	0.172	0.177	0.112	0.116		229.4	1.04	1.008	0.653	0.646	0.408	0.412		229.4	2.89	2.878	1.469	1.416	0.642	0.604		229.4	4.315	4.261	2.721	2.722	1.374	1.383		229.4	1.382	1.365	0.489	0.475	0.184	0.175
229.6	0.299	0.293	0.172	0.177	0.112	0.116		229.6	1.04	1.008	0.653	0.646	0.408	0.412		229.6	2.891	2.88	1.47	1.417	0.642	0.604		229.6	4.316	4.263	2.723	2.723	1.376	1.384		229.6	1.383	1.366	0.489	0.475	0.183	0.175
229.8	0.299	0.293	0.172	0.177	0.112	0.116		229.8	1.04	1.008	0.653	0.646	0.408	0.412		229.8	2.893	2.881	1.47	1.418	0.642	0.605		229.8	4.317	4.265	2.724	2.725	1.377	1.385		229.8	1.384	1.366	0.489	0.475	0.183	0.175
230	0.3	0.293	0.172	0.177	0.112	0.116		230	1.04	1.009	0.652	0.646	0.408	0.412		230	2.894	2.882	1.47	1.418	0.643	0.605		230	4.319	4.266	2.726	2.726	1.378	1.386		230	1.384	1.367	0.49	0.476	0.183	0.175
230.2	0.299	0.293	0.171	0.177	0.111	0.116		230.2	1.04	1.009	0.652	0.646	0.408	0.412		230.2	2.895	2.883	1.471	1.419	0.643	0.606		230.2	4.319	4.268	2.728	2.728	1.379	1.387		230.2	1.386	1.368	0.491	0.476	0.184	0.175
230.4	0.299	0.293	0.171	0.177	0.11	0.116		230.4	1.04	1.009	0.652	0.646	0.408	0.412		230.4	2.897	2.884	1.471	1.42	0.644	0.606		230.4	4.32	4.269	2.729	2.729	1.38	1.388		230.4	1.387	1.369	0.493	0.476	0.184	0.176
230.6	0.299	0.293	0.171	0.177	0.111	0.116		230.6	1.039	1.009	0.652	0.646	0.408	0.412		230.6	2.898	2.885	1.472	1.421	0.644	0.607		230.6	4.321	4.271	2.731	2.731	1.382	1.389		230.6	1.387	1.369	0.493	0.477	0.184	0.176
230.8	0.299	0.293	0.171	0.177	0.111	0.116		230.8	1.039	1.009	0.652	0.646	0.408	0.412		230.8	2.899	2.886	1.472	1.422	0.644	0.607		230.8	4.322	4.272	2.732	2.732	1.383	1.39		230.8	1.389	1.37	0.494	0.477	0.185	0.176
231	0.299	0.293	0.171	0.177	0.11	0.116		231	1.039	1.009	0.652	0.646	0.408	0.412		231	2.9	2.888	1.473	1.423	0.644	0.607		231	4.323	4.274	2.733	2.734	1.384	1.391		231	1.389	1.371	0.494	0.477	0.185	0.176
231.2	0.3	0.293	0.171	0.177	0.111	0.116		231.2	1.039	1.009	0.652	0.646	0.408	0.412		231.2	2.901	2.889	1.474	1.423	0.645	0.608		231.2	4.324	4.276	2.735	2.735	1.385	1.392		231.2	1.39	1.372	0.495	0.477	0.185	0.176
231.4	0.299	0.293	0.171	0.177	0.111	0.116		231.4	1.039	1.009	0.652	0.646	0.408	0.412		231.4	2.901	2.89	1.475	1.424	0.645	0.608		231.4	4.325	4.277	2.736	2.737	1.386	1.393		231.4	1.391	1.372	0.495	0.478	0.185	0.176
231.6	0.3	0.293	0.171	0.177	0.111	0.116		231.6	1.039	1.009	0.652	0.646	0.407	0.412		231.6	2.903	2.891	1.477	1.425	0.645	0.609		231.6	4.326	4.279	2.737	2.738	1.387	1.394		231.6	1.392	1.373	0.495	0.478	0.185	0.176
231.8	0.3	0.293	0.171	0.177	0.111	0.116		231.8	1.039	1.009	0.652	0.646	0.407	0.412		231.8	2.905	2.892	1.479	1.426	0.646	0.609		231.8	4.326	4.28	2.739	2.74	1.387	1.395		231.8	1.392	1.374	0.495	0.478	0.186	0.176
232	0.3	0.293	0.171	0.177	0.111	0.116		232	1.039	1.009	0.652	0.646	0.407	0.412		232	2.907	2.893	1.481	1.427	0.647	0.609		232	4.327	4.282	2.74	2.741	1.388	1.396		232	1.393	1.375	0.495	0.479	0.186	0.177
232.2	0.299	0.293	0.171	0.177	0.11	0.116		232.2	1.038	1.009	0.651	0.646	0.407	0.412		232.2	2.908	2.895	1.482	1.427	0.647	0.61		232.2	4.328	4.283	2.742	2.743	1.389	1.397		232.2	1.394	1.375	0.496	0.479	0.187	0.177
232.4	0.3	0.293	0.172	0.177	0.111	0.116		232.4	1.038	1.009	0.651	0.646	0.407	0.412		232.4	2.909	2.896	1.483	1.428	0.647	0.61		232.4	4.329	4.285	2.744	2.745	1.39	1.397		232.4	1.395	1.376	0.496	0.479	0.187	0.177
232.6	0.3	0.293	0.172	0.177	0.111	0.116		232.6	1.038	1.009	0.651	0.647	0.407	0.412		232.6	2.911	2.897	1.484	1.429	0.648	0.611		232.6	4.33	4.286	2.746	2.746	1.39	1.398		232.6	1.396	1.377	0.497	0.48	0.187	0.177
232.8	0.299	0.293	0.172	0.177	0.11	0.116		232.8	1.038	1.009	0.651	0.647	0.407	0.412		232.8	2.912	2.898	1.485	1.43	0.649	0.611		232.8	4.331	4.288	2.748	2.748	1.391	1.399		232.8	1.396	1.378	0.497	0.48	0.187	0.177
233	0.299	0.293	0.172	0.177	0.11	0.116		233	1.037	1.009	0.65	0.647	0.406	0.412		233	2.913	2.899	1.486	1.431	0.649	0.611		233	4.332	4.289	2.75	2.749	1.392	1.4		233	1.397	1.378	0.497	0.48	0.187	0.177
233.2	0.299	0.293	0.172	0.177	0.11	0.116		233.2	1.037	1.009	0.649	0.647	0.406	0.412		233.2	2.915	2.9	1.487	1.431	0.65	0.612		233.2	4.333	4.291	2.752	2.751	1.394	1.401		233.2	1.397	1.379	0.497	0.481	0.187	0.177
233.4	0.299	0.293	0.173	0.177	0.11	0.116		233.4	1.037	1.009	0.649	0.647	0.406	0.412		233.4	2.917	2.901	1.487	1.432	0.65	0.612		233.4	4.334	4.293	2.754	2.752	1.395	1.402		233.4	1.398	1.38	0.497	0.481	0.187	0.177
233.6	0.299	0.293	0.172	0.177	0.11	0.116		233.6	1.037	1.009	0.649	0.647	0.405	0.412		233.6	2.917	2.902	1.488	1.433	0.65	0.613		233.6	4.336	4.294	2.756	2.754	1.395	1.403		233.6	1.399	1.381	0.497	0.481	0.187	0.178
233.8	0.299	0.293	0.173	0.177	0.11	0.116		233.8	1.038	1.009	0.649	0.647	0.405	0.412		233.8	2.918	2.904	1.489	1.434	0.651	0.613		233.8	4.337	4.296	2.757	2.755	1.396	1.404		233.8	1.399	1.381	0.497	0.482	0.186	0.178
234	0.299	0.293	0.173	0.177	0.11	0.116		234	1.038	1.009	0.649	0.647	0.406	0.412		234	2.92	2.905	1.489	1.435	0.651	0.613		234	4.338	4.297	2.758	2.757	1.397	1.405		234	1.399	1.382	0.497	0.482	0.186	0.178
234.2	0.299	0.293	0.173	0.177	0.11	0.116		234.2	1.038	1.009	0.65	0.647	0.406	0.412		234.2	2.92	2.906	1.49	1.435	0.651	0.614		234.2	4.339	4.299	2.76	2.758	1.399	1.406		234.2	1.401	1.383	0.498	0.482	0.186	0.178
234.4	0.299	0.293	0.172	0.177	0.11	0.116		234.4	1.038	1.009	0.65	0.647	0.406	0.412		234.4	2.921	2.907	1.49	1.436	0.651	0.614		234.4	4.34	4.3	2.762	2.76	1.399	1.407		234.4	1.401	1.384	0.498	0.482	0.186	0.178
234.6	0.299	0.293	0.172	0.177	0.11	0.116		234.6	1.037	1.009	0.65	0.647	0.406	0.412		234.6	2.921	2.908	1.49	1.437	0.651	0.615		234.6	4.342	4.302	2.764	2.761	1.401	1.408		234.6	1.402	1.384	0.499	0.483	0.186	0.178
234.8	0.299	0.293	0.172	0.177	0.11	0.116		234.8	1.038	1.009	0.65	0.647	0.406	0.413		234.8	2.922	2.909	1.491	1.438	0.651	0.615		234.8	4.342	4.303	2.765	2.763	1.401	1.409		234.8	1.403	1.385	0.499	0.483	0.186	0.178
235	0.299	0.293	0.172	0.177	0.111	0.116		235	1.038	1.009	0.65	0.647	0.407	0.413		235	2.923	2.91	1.492	1.439	0.652	0.615		235	4.343	4.305	2.767	2.764	1.403	1.41		235	1.403	1.386	0.499	0.483	0.186	0.178
235.2	0.299	0.293	0.172	0.177	0.111	0.116		235.2	1.038	1.009	0.651	0.647	0.407	0.413		235.2	2.923	2.911	1.493	1.439	0.653	0.616		235.2	4.344	4.306	2.769	2.766	1.403	1.411		235.2	1.404	1.387	0.5	0.484	0.186	0.179
235.4	0.299	0.293	0.171	0.177	0.111	0.116		235.4	1.039	1.009	0.652	0.647	0.407	0.413		235.4	2.925	2.913	1.494	1.44	0.654	0.616		235.4	4.344	4.308	2.77	2.767	1.404	1.411		235.4	1.405	1.387	0.499	0.484	0.186	0.179
235.6	0.299	0.293	0.171	0.177	0.112	0.116		235.6	1.039	1.009	0.652	0.647	0.408	0.413		235.6	2.926	2.914	1.495	1.441	0.654	0.617		235.6	4.345	4.309	2.771	2.769	1.405	1.412		235.6	1.406	1.388	0.5	0.484	0.186	0.179
235.8	0.299	0.293	0.172	0.177	0.112	0.116		235.8	1.039	1.009	0.652	0.647	0.407	0.413		235.8	2.927	2.915	1.497	1.442	0.654	0.617		235.8	4.346	4.311	2.773	2.77	1.406	1.413		235.8	1.407	1.389	0.5	0.485	0.187	0.179
236	0.299	0.293	0.171	0.177	0.112	0.116		236	1.039	1.009	0.652	0.647	0.407	0.413		236	2.929	2.916	1.498	1.443	0.654	0.617		236	4.348	4.312	2.775	2.772	1.407	1.414		236	1.408	1.39	0.5	0.485	0.186	0.179
236.2	0.299	0.293	0.171	0.177	0.112	0.116		236.2	1.039	1.009	0.652	0.647	0.408	0.413		236.2	2.93	2.917	1.498	1.443	0.655	0.618		236.2	4.35	4.314	2.777	2.773	1.409	1.415		236.2	1.409	1.39	0.5	0.485	0.187	0.179
236.4	0.299	0.293	0.171	0.177	0.112	0.116		236.4	1.04	1.009	0.653	0.647	0.408	0.413		236.4	2.932	2.918	1.499	1.444	0.655	0.618		236.4	4.351	4.315	2.778	2.775	1.41	1.416		236.4	1.41	1.391	0.501	0.486	0.187	0.179
236.6	0.299	0.293	0.171	0.177	0.111	0.116		236.6	1.04	1.009	0.653	0.647	0.408	0.413		236.6	2.934	2.919	1.5	1.445	0.656	0.619		236.6	4.351	4.317	2.78	2.776	1.411	1.417		236.6	1.411	1.392	0.501	0.486	0.187	0.179
236.8	0.298	0.293	0.17	0.177	0.11	0.116		236.8	1.04	1.009	0.653	0.647	0.407	0.413		236.8	2.935	2.92	1.501	1.446	0.656	0.619		236.8	4.351	4.318	2.78	2.778	1.412	1.418		236.8	1.411	1.393	0.501	0.486	0.187	0.18
237	0.298	0.293	0.17	0.177	0.111	0.116		237	1.041	1.009	0.653	0.647	0.408	0.413		237	2.936	2.922	1.502	1.447	0.657	0.62		237	4.353	4.32	2.782	2.779	1.413	1.419		237	1.412	1.393	0.501	0.487	0.188	0.18
237.2	0.298	0.293	0.17	0.177	0.111	0.116		237.2	1.041	1.009	0.653	0.647	0.408	0.413		237.2	2.938	2.923	1.503	1.447	0.657	0.62		237.2	4.353	4.321	2.783	2.781	1.414	1.42		237.2	1.413	1.394	0.501	0.487	0.188	0.18
237.4	0.298	0.293	0.17	0.177	0.111	0.116		237.4	1.041	1.009	0.653	0.647	0.408	0.413		237.4	2.939	2.924	1.504	1.448	0.657	0.62		237.4	4.354	4.323	2.785	2.782	1.415	1.421		237.4	1.414	1.395	0.502	0.487	0.188	0.18
237.6	0.298	0.293	0.17	0.177	0.11	0.116		237.6	1.04	1.009	0.654	0.647	0.407	0.413		237.6	2.94	2.925	1.504	1.449	0.658	0.621		237.6	4.355	4.324	2.786	2.783	1.416	1.422		237.6	1.414	1.396	0.502	0.487	0.188	0.18
237.8	0.298	0.293	0.171	0.177	0.111	0.116		237.8	1.041	1.009	0.654	0.647	0.408	0.413		237.8	2.941	2.926	1.505	1.45	0.659	0.621		237.8	4.355	4.326	2.787	2.785	1.417	1.423		237.8	1.415	1.396	0.502	0.488	0.188	0.18
238	0.298	0.293	0.171	0.177	0.111	0.116		238	1.04	1.009	0.654	0.647	0.408	0.413		238	2.943	2.927	1.506	1.451	0.659	0.622		238	4.356	4.327	2.789	2.786	1.417	1.424		238	1.417	1.397	0.503	0.488	0.188	0.18
238.2	0.298	0.293	0.171	0.177	0.111	0.116		238.2	1.04	1.009	0.654	0.647	0.408	0.413		238.2	2.944	2.928	1.507	1.451	0.66	0.622		238.2	4.357	4.329	2.791	2.788	1.418	1.424		238.2	1.418	1.398	0.504	0.488	0.189	0.18
238.4	0.298	0.293	0.17	0.177	0.11	0.116		238.4	1.04	1.009	0.654	0.647	0.408	0.413		238.4	2.945	2.929	1.508	1.452	0.661	0.622		238.4	4.357	4.33	2.793	2.789	1.419	1.425		238.4	1.419	1.398	0.505	0.489	0.189	0.181
238.6	0.298	0.293	0.171	0.177	0.111	0.116		238.6	1.039	1.009	0.653	0.647	0.407	0.413		238.6	2.947	2.93	1.508	1.453	0.661	0.623		238.6	4.357	4.332	2.794	2.791	1.419	1.426		238.6	1.42	1.399	0.506	0.489	0.189	0.181
238.8	0.298	0.293	0.171	0.177	0.11	0.116		238.8	1.04	1.009	0.653	0.647	0.407	0.413		238.8	2.948	2.931	1.509	1.454	0.662	0.623		238.8	4.357	4.333	2.795	2.792	1.42	1.427		238.8	1.421	1.4	0.506	0.489	0.189	0.181
239	0.299	0.293	0.171	0.177	0.11	0.116		239	1.04	1.009	0.653	0.647	0.407	0.413		239	2.949	2.933	1.51	1.454	0.662	0.624		239	4.357	4.335	2.796	2.794	1.42	1.428		239	1.422	1.401	0.506	0.49	0.189	0.181
239.2	0.298	0.293	0.171	0.177	0.11	0.116		239.2	1.04	1.009	0.653	0.647	0.407	0.413		239.2	2.95	2.934	1.511	1.455	0.663	0.624		239.2	4.358	4.336	2.797	2.795	1.42	1.429		239.2	1.423	1.401	0.506	0.49	0.189	0.181
239.4	0.298	0.293	0.171	0.177	0.109	0.116		239.4	1.04	1.009	0.652	0.647	0.407	0.413		239.4	2.951	2.935	1.511	1.456	0.663	0.624		239.4	4.359	4.338	2.798	2.797	1.421	1.43		239.4	1.424	1.402	0.507	0.49	0.19	0.181
239.6	0.298	0.293	0.171	0.177	0.109	0.116		239.6	1.04	1.009	0.652	0.647	0.407	0.413		239.6	2.951	2.936	1.511	1.457	0.663	0.625		239.6	4.359	4.339	2.798	2.798	1.421	1.431		239.6	1.425	1.403	0.507	0.491	0.19	0.181
239.8	0.298		0.171		0.109			239.8	1.04		0.651		0.406			239.8	2.952		1.512		0.663			239.8	4.36		2.799		1.421			239.8	1.426	1.404	0.507	0.491	0.19	0.181
240	0.298	0.293	0.171	0.177	0.109	0.116		240	1.04	1.009	0.651	0.647	0.406	0.413		239.999	2.952	2.938	1.512	1.458	0.663	0.626		240	4.36	4.342	2.799	2.801	1.421	1.433		240	1.426	1.404	0.507	0.491	0.19	0.182
240.2	0.296	0.292	0.169	0.176	0.108	0.115		240.2	1.037	1.006	0.65	0.646	0.406	0.412		240.199	2.952	2.938	1.511	1.458	0.663	0.625		240.2	4.358	4.342	2.798	2.801	1.421	1.433		240.2	1.425	1.404	0.507	0.491	0.19	0.182
240.4	0.294	0.29	0.167	0.175	0.108	0.114		240.4	1.032	1.004	0.648	0.644	0.405	0.411		240.399	2.951	2.937	1.51	1.458	0.663	0.625		240.4	4.357	4.341	2.798	2.801	1.421	1.432		240.4	1.425	1.404	0.507	0.491	0.19	0.181
240.6	0.291	0.288	0.165	0.174	0.107	0.114		240.6	1.028	1.002	0.645	0.643	0.404	0.411		240.599	2.95	2.937	1.509	1.458	0.662	0.625		240.6	4.356	4.341	2.798	2.8	1.421	1.432		240.6	1.424	1.404	0.507	0.491	0.19	0.181
240.8	0.288	0.287	0.163	0.173	0.106	0.113		240.8	1.023	1	0.643	0.642	0.402	0.41		240.799	2.949	2.936	1.508	1.457	0.662	0.625		240.8	4.355	4.34	2.797	2.8	1.42	1.432		240.8	1.423	1.403	0.506	0.491	0.19	0.181
241	0.284	0.285	0.16	0.172	0.105	0.112		241	1.017	0.998	0.64	0.64	0.4	0.409		240.999	2.949	2.936	1.507	1.457	0.661	0.625		241	4.353	4.34	2.797	2.8	1.42	1.432		241	1.422	1.403	0.506	0.491	0.189	0.181
241.2	0.28	0.284	0.157	0.171	0.104	0.112		241.2	1.011	0.996	0.637	0.639	0.399	0.408		241.199	2.948	2.935	1.506	1.457	0.661	0.625		241.2	4.351	4.339	2.796	2.799	1.419	1.432		241.2	1.421	1.403	0.505	0.491	0.189	0.181
241.4	0.276	0.282	0.155	0.17	0.103	0.111		241.4	1.006	0.994	0.634	0.637	0.397	0.407		241.399	2.946	2.935	1.505	1.457	0.66	0.625		241.4	4.349	4.339	2.796	2.799	1.419	1.432		241.4	1.42	1.403	0.505	0.49	0.188	0.181
241.6	0.273	0.28	0.153	0.169	0.102	0.11		241.6	1	0.992	0.631	0.636	0.395	0.406		241.599	2.945	2.934	1.504	1.457	0.66	0.625		241.6	4.347	4.339	2.795	2.799	1.418	1.432		241.6	1.418	1.402	0.504	0.49	0.188	0.181
241.8	0.269	0.279	0.15	0.168	0.101	0.11		241.8	0.994	0.99	0.627	0.635	0.394	0.405		241.799	2.944	2.934	1.504	1.456	0.66	0.625		241.8	4.344	4.338	2.794	2.798	1.417	1.431		241.8	1.417	1.402	0.503	0.49	0.187	0.181
242	0.265	0.277	0.149	0.167	0.1	0.109		242	0.99	0.987	0.625	0.633	0.392	0.405		241.999	2.942	2.933	1.503	1.456	0.659	0.625		242	4.342	4.338	2.793	2.798	1.417	1.431		242	1.416	1.402	0.502	0.49	0.187	0.181
242.2	0.262	0.276	0.146	0.166	0.099	0.109		242.2	0.985	0.985	0.622	0.632	0.391	0.404		242.199	2.94	2.933	1.502	1.456	0.658	0.624		242.2	4.34	4.337	2.792	2.798	1.416	1.431		242.2	1.415	1.401	0.5	0.49	0.187	0.181
242.4	0.258	0.274	0.145	0.166	0.098	0.108		242.4	0.981	0.983	0.62	0.631	0.389	0.403		242.399	2.939	2.932	1.5	1.456	0.657	0.624		242.4	4.339	4.337	2.792	2.798	1.416	1.431		242.4	1.415	1.401	0.5	0.49	0.186	0.181
242.6	0.255	0.273	0.143	0.165	0.097	0.107		242.6	0.977	0.981	0.618	0.629	0.388	0.402		242.599	2.938	2.932	1.5	1.455	0.657	0.624		242.6	4.337	4.336	2.791	2.797	1.416	1.431		242.6	1.415	1.401	0.5	0.49	0.186	0.181
242.8	0.251	0.271	0.141	0.164	0.096	0.107		242.8	0.972	0.979	0.615	0.628	0.386	0.401		242.799	2.937	2.931	1.499	1.455	0.656	0.624		242.8	4.337	4.336	2.791	2.797	1.417	1.431		242.8	1.414	1.401	0.498	0.49	0.185	0.181
243	0.249	0.269	0.139	0.163	0.095	0.106		243	0.968	0.977	0.613	0.627	0.385	0.4		242.999	2.935	2.931	1.498	1.455	0.655	0.624		243	4.335	4.335	2.79	2.797	1.416	1.43		243	1.413	1.4	0.498	0.49	0.186	0.181
243.2	0.246	0.268	0.138	0.162	0.093	0.106		243.2	0.963	0.975	0.611	0.625	0.383	0.399		243.199	2.934	2.931	1.497	1.455	0.655	0.624		243.2	4.334	4.335	2.79	2.796	1.416	1.43		243.2	1.412	1.4	0.497	0.49	0.186	0.181
243.4	0.243	0.266	0.137	0.161	0.092	0.105		243.4	0.958	0.973	0.608	0.624	0.382	0.399		243.399	2.934	2.93	1.496	1.454	0.654	0.624		243.4	4.333	4.334	2.789	2.796	1.416	1.43		243.4	1.411	1.4	0.496	0.49	0.186	0.181
243.6	0.24	0.265	0.135	0.16	0.09	0.104		243.6	0.954	0.971	0.606	0.623	0.381	0.398		243.599	2.933	2.93	1.494	1.454	0.654	0.624		243.6	4.332	4.334	2.789	2.796	1.416	1.43		243.6	1.41	1.4	0.495	0.489	0.185	0.181
243.8	0.238	0.263	0.133	0.159	0.09	0.104		243.8	0.95	0.969	0.604	0.621	0.379	0.397		243.799	2.932	2.929	1.493	1.454	0.654	0.624		243.8	4.331	4.333	2.788	2.795	1.416	1.43		243.8	1.409	1.399	0.493	0.489	0.184	0.181
244	0.235	0.262	0.132	0.158	0.088	0.103		244	0.945	0.967	0.602	0.62	0.378	0.396		243.999	2.932	2.929	1.493	1.454	0.654	0.624		244	4.33	4.333	2.788	2.795	1.416	1.43		244	1.408	1.399	0.493	0.489	0.184	0.181
244.2	0.233	0.26	0.13	0.157	0.087	0.103		244.2	0.941	0.965	0.599	0.619	0.377	0.395		244.199	2.931	2.928	1.492	1.454	0.654	0.623		244.2	4.328	4.332	2.787	2.795	1.416	1.43		244.2	1.407	1.399	0.492	0.489	0.183	0.181
244.4	0.23	0.259	0.128	0.156	0.086	0.102		244.4	0.936	0.963	0.597	0.618	0.375	0.394		244.399	2.93	2.928	1.492	1.453	0.653	0.623		244.4	4.327	4.332	2.787	2.795	1.416	1.429		244.4	1.406	1.399	0.491	0.489	0.183	0.181
244.6	0.227	0.258	0.127	0.156	0.085	0.101		244.6	0.933	0.961	0.595	0.616	0.374	0.394		244.599	2.929	2.927	1.491	1.453	0.653	0.623		244.6	4.326	4.331	2.786	2.794	1.416	1.429		244.6	1.404	1.398	0.49	0.489	0.182	0.181
244.8	0.224	0.256	0.125	0.155	0.084	0.101		244.8	0.929	0.959	0.593	0.615	0.373	0.393		244.799	2.929	2.927	1.49	1.453	0.653	0.623		244.8	4.325	4.331	2.786	2.794	1.416	1.429		244.8	1.402	1.398	0.489	0.489	0.181	0.181
245	0.222	0.255	0.124	0.154	0.082	0.1		245	0.925	0.957	0.591	0.614	0.372	0.392		244.999	2.928	2.926	1.49	1.453	0.653	0.623		245	4.324	4.331	2.785	2.794	1.416	1.429		245	1.402	1.398	0.489	0.489	0.18	0.181
245.2	0.219	0.253	0.122	0.153	0.081	0.1		245.2	0.921	0.955	0.588	0.612	0.371	0.391		245.199	2.927	2.926	1.489	1.452	0.652	0.623		245.2	4.323	4.33	2.785	2.793	1.415	1.429		245.2	1.401	1.398	0.488	0.489	0.179	0.181
245.4	0.217	0.252	0.121	0.152	0.08	0.099		245.4	0.917	0.953	0.586	0.611	0.369	0.39		245.399	2.926	2.925	1.489	1.452	0.652	0.623		245.4	4.321	4.33	2.785	2.793	1.415	1.429		245.4	1.401	1.397	0.488	0.489	0.179	0.181
245.6	0.215	0.25	0.12	0.151	0.08	0.099		245.6	0.913	0.951	0.583	0.61	0.367	0.389		245.599	2.925	2.925	1.488	1.452	0.652	0.623		245.6	4.32	4.329	2.784	2.793	1.415	1.428		245.6	1.4	1.397	0.488	0.489	0.179	0.181
245.8	0.212	0.249	0.119	0.15	0.079	0.098		245.8	0.909	0.949	0.581	0.608	0.366	0.389		245.799	2.924	2.924	1.488	1.452	0.652	0.623		245.8	4.318	4.329	2.785	2.792	1.414	1.428		245.8	1.4	1.397	0.488	0.488	0.179	0.181
246	0.21	0.248	0.118	0.149	0.079	0.098		246	0.906	0.946	0.579	0.607	0.365	0.388		245.999	2.923	2.924	1.487	1.451	0.651	0.623		246	4.317	4.328	2.784	2.792	1.414	1.428		246	1.399	1.397	0.488	0.488	0.179	0.181
246.2	0.208	0.246	0.116	0.149	0.078	0.097		246.2	0.903	0.944	0.577	0.606	0.364	0.387		246.199	2.921	2.924	1.486	1.451	0.65	0.622		246.2	4.316	4.328	2.783	2.792	1.414	1.428		246.2	1.4	1.396	0.487	0.488	0.18	0.181
246.4	0.206	0.245	0.115	0.148	0.078	0.096		246.4	0.899	0.942	0.575	0.605	0.362	0.386		246.399	2.919	2.923	1.484	1.451	0.649	0.622		246.4	4.315	4.327	2.783	2.792	1.414	1.428		246.4	1.4	1.396	0.488	0.488	0.18	0.18
246.6	0.204	0.243	0.114	0.147	0.077	0.096		246.6	0.896	0.94	0.574	0.603	0.362	0.385		246.599	2.918	2.923	1.484	1.451	0.649	0.622		246.6	4.314	4.327	2.783	2.791	1.414	1.428		246.6	1.4	1.396	0.488	0.488	0.18	0.18
246.8	0.203	0.242	0.113	0.146	0.077	0.095		246.8	0.892	0.939	0.572	0.602	0.36	0.384		246.799	2.917	2.922	1.483	1.451	0.648	0.622		246.8	4.313	4.326	2.783	2.791	1.414	1.428		246.8	1.4	1.395	0.488	0.488	0.181	0.18
247	0.201	0.241	0.112	0.145	0.076	0.095		247	0.889	0.937	0.571	0.601	0.359	0.384		246.999	2.916	2.922	1.482	1.45	0.648	0.622		247	4.312	4.326	2.782	2.791	1.414	1.427		247	1.4	1.395	0.488	0.488	0.181	0.18
247.2	0.199	0.239	0.111	0.144	0.076	0.094		247.2	0.885	0.935	0.569	0.599	0.358	0.383		247.199	2.915	2.921	1.481	1.45	0.647	0.622		247.2	4.311	4.325	2.782	2.79	1.414	1.427		247.2	1.4	1.395	0.487	0.488	0.181	0.18
247.4	0.197	0.238	0.109	0.144	0.075	0.094		247.4	0.883	0.933	0.567	0.598	0.357	0.382		247.399	2.915	2.921	1.48	1.45	0.648	0.622		247.4	4.311	4.325	2.782	2.79	1.414	1.427		247.4	1.399	1.395	0.487	0.488	0.181	0.18
247.6	0.196	0.237	0.108	0.143	0.075	0.093		247.6	0.879	0.931	0.566	0.597	0.356	0.381		247.599	2.914	2.92	1.479	1.45	0.648	0.622		247.6	4.309	4.324	2.781	2.79	1.413	1.427		247.6	1.398	1.394	0.486	0.488	0.181	0.18
247.8	0.194	0.235	0.107	0.142	0.075	0.093		247.8	0.876	0.929	0.564	0.596	0.355	0.38		247.799	2.912	2.92	1.479	1.449	0.648	0.622		247.8	4.308	4.324	2.78	2.789	1.413	1.427		247.8	1.398	1.394	0.487	0.488	0.18	0.18
248	0.192	0.234	0.106	0.141	0.074	0.092		248	0.872	0.927	0.562	0.594	0.354	0.38		247.999	2.911	2.919	1.478	1.449	0.648	0.622		248	4.306	4.323	2.78	2.789	1.412	1.427		248	1.397	1.394	0.486	0.487	0.18	0.18
248.2	0.191	0.233	0.105	0.14	0.073	0.092		248.2	0.869	0.925	0.56	0.593	0.353	0.379		248.199	2.91	2.919	1.477	1.449	0.647	0.621		248.2	4.305	4.323	2.779	2.789	1.412	1.426		248.2	1.397	1.394	0.486	0.487	0.18	0.18
248.4	0.189	0.231	0.104	0.14	0.072	0.091		248.4	0.866	0.923	0.558	0.592	0.352	0.378		248.399	2.91	2.918	1.476	1.449	0.647	0.621		248.4	4.304	4.323	2.779	2.788	1.413	1.426		248.4	1.396	1.393	0.486	0.487	0.18	0.18
248.6	0.187	0.23	0.102	0.139	0.071	0.091		248.6	0.863	0.921	0.556	0.591	0.352	0.377		248.599	2.909	2.918	1.476	1.448	0.647	0.621		248.6	4.303	4.322	2.778	2.788	1.413	1.426		248.6	1.396	1.393	0.486	0.487	0.179	0.18
248.8	0.185	0.229	0.101	0.138	0.071	0.09		248.8	0.86	0.919	0.554	0.589	0.351	0.376		248.799	2.909	2.918	1.476	1.448	0.647	0.621		248.8	4.302	4.322	2.779	2.788	1.414	1.426		248.8	1.395	1.393	0.486	0.487	0.179	0.18
249	0.183	0.227	0.1	0.137	0.069	0.09		249	0.857	0.917	0.552	0.588	0.349	0.376		248.999	2.908	2.917	1.475	1.448	0.647	0.621		249	4.301	4.321	2.778	2.788	1.413	1.426		249	1.396	1.393	0.485	0.487	0.178	0.18
249.2	0.181	0.226	0.099	0.137	0.069	0.089		249.2	0.854	0.915	0.55	0.587	0.348	0.375		249.199	2.907	2.917	1.475	1.448	0.647	0.621		249.2	4.301	4.321	2.778	2.787	1.413	1.426		249.2	1.395	1.392	0.486	0.487	0.178	0.18
249.4	0.179	0.225	0.099	0.136	0.069	0.089		249.4	0.85	0.913	0.548	0.586	0.346	0.374		249.399	2.906	2.916	1.474	1.448	0.646	0.621		249.4	4.299	4.32	2.777	2.787	1.413	1.426		249.4	1.395	1.392	0.485	0.487	0.178	0.18
249.6	0.177	0.224	0.098	0.135	0.068	0.088		249.6	0.846	0.911	0.546	0.584	0.345	0.373		249.599	2.905	2.916	1.474	1.447	0.646	0.621		249.6	4.298	4.32	2.777	2.787	1.413	1.425		249.6	1.395	1.392	0.485	0.487	0.178	0.18
249.8	0.175	0.222	0.097	0.134	0.068	0.088		249.8	0.843	0.909	0.543	0.583	0.344	0.372		249.799	2.904	2.915	1.474	1.447	0.645	0.621		249.8	4.297	4.319	2.776	2.786	1.412	1.425		249.8	1.395	1.392	0.485	0.487	0.178	0.18
250	0.173	0.221	0.095	0.133	0.067	0.087		250	0.841	0.907	0.542	0.582	0.343	0.372		249.999	2.903	2.915	1.474	1.447	0.644	0.621		250	4.295	4.319	2.775	2.786	1.412	1.425		250	1.394	1.391	0.485	0.487	0.178	0.18
250.2	0.171	0.22	0.094	0.133	0.066	0.087		250.2	0.838	0.905	0.54	0.581	0.343	0.371		250.199	2.902	2.914	1.474	1.447	0.644	0.62		250.2	4.295	4.318	2.775	2.786	1.411	1.425		250.2	1.394	1.391	0.484	0.486	0.178	0.18
250.4	0.17	0.219	0.093	0.132	0.066	0.086		250.4	0.835	0.903	0.539	0.58	0.342	0.37		250.399	2.901	2.914	1.473	1.446	0.644	0.62		250.4	4.294	4.318	2.774	2.785	1.411	1.425		250.4	1.394	1.391	0.484	0.486	0.178	0.18
250.6	0.169	0.217	0.092	0.131	0.065	0.086		250.6	0.832	0.901	0.537	0.578	0.341	0.369		250.599	2.9	2.913	1.472	1.446	0.644	0.62		250.6	4.293	4.317	2.774	2.785	1.411	1.425		250.6	1.394	1.391	0.484	0.486	0.178	0.18
250.8	0.167	0.216	0.091	0.13	0.064	0.085		250.8	0.83	0.9	0.536	0.577	0.34	0.369		250.799	2.899	2.913	1.472	1.446	0.643	0.62		250.8	4.292	4.317	2.773	2.785	1.411	1.424		250.8	1.393	1.39	0.484	0.486	0.178	0.18
251	0.166	0.215	0.09	0.13	0.063	0.085		251	0.827	0.898	0.534	0.576	0.34	0.368		250.999	2.898	2.912	1.471	1.446	0.643	0.62		251	4.292	4.316	2.772	2.785	1.41	1.424		251	1.391	1.39	0.483	0.486	0.177	0.18
251.2	0.165	0.214	0.089	0.129	0.063	0.084		251.2	0.825	0.896	0.533	0.575	0.339	0.367		251.199	2.898	2.912	1.47	1.445	0.642	0.62		251.2	4.291	4.316	2.771	2.784	1.41	1.424		251.2	1.391	1.39	0.483	0.486	0.177	0.18
251.4	0.164	0.212	0.089	0.128	0.062	0.084		251.4	0.822	0.894	0.531	0.573	0.338	0.366		251.399	2.897	2.912	1.469	1.445	0.641	0.62		251.4	4.29	4.316	2.771	2.784	1.409	1.424		251.4	1.39	1.39	0.482	0.486	0.177	0.18
251.6	0.163	0.211	0.088	0.128	0.062	0.083		251.6	0.819	0.892	0.529	0.572	0.337	0.365		251.599	2.896	2.911	1.469	1.445	0.64	0.62		251.6	4.289	4.315	2.771	2.784	1.409	1.424		251.6	1.389	1.389	0.482	0.486	0.177	0.18
251.8	0.162	0.21	0.087	0.127	0.061	0.083		251.8	0.816	0.89	0.527	0.571	0.336	0.365		251.799	2.896	2.911	1.468	1.445	0.64	0.62		251.8	4.288	4.315	2.77	2.783	1.409	1.424		251.8	1.388	1.389	0.481	0.486	0.176	0.18
252	0.161	0.209	0.086	0.126	0.06	0.082		252	0.813	0.888	0.526	0.57	0.336	0.364		251.999	2.895	2.91	1.467	1.445	0.639	0.62		252	4.287	4.314	2.77	2.783	1.409	1.424		252	1.387	1.389	0.481	0.486	0.176	0.18
252.2	0.159	0.208	0.085	0.125	0.059	0.082		252.2	0.81	0.886	0.524	0.569	0.334	0.363		252.199	2.895	2.91	1.466	1.444	0.638	0.62		252.2	4.286	4.314	2.77	2.783	1.409	1.423		252.2	1.387	1.388	0.481	0.486	0.176	0.18
252.4	0.158	0.207	0.084	0.125	0.059	0.081		252.4	0.807	0.884	0.522	0.567	0.333	0.362		252.399	2.894	2.909	1.466	1.444	0.638	0.619		252.4	4.286	4.313	2.77	2.782	1.41	1.423		252.4	1.386	1.388	0.481	0.485	0.176	0.179
252.6	0.156	0.205	0.083	0.124	0.058	0.081		252.6	0.804	0.883	0.521	0.566	0.332	0.362		252.599	2.893	2.909	1.466	1.444	0.637	0.619		252.6	4.285	4.313	2.77	2.782	1.41	1.423		252.6	1.386	1.388	0.481	0.485	0.176	0.179
252.8	0.156	0.204	0.082	0.123	0.058	0.08		252.8	0.802	0.881	0.519	0.565	0.332	0.361		252.799	2.892	2.908	1.465	1.444	0.637	0.619		252.8	4.285	4.312	2.77	2.782	1.41	1.423		252.8	1.385	1.388	0.48	0.485	0.177	0.179
253	0.154	0.203	0.082	0.123	0.057	0.08		253	0.799	0.879	0.517	0.564	0.33	0.36		252.999	2.892	2.908	1.465	1.443	0.638	0.619		253	4.284	4.312	2.769	2.782	1.41	1.423		253	1.386	1.387	0.48	0.485	0.177	0.179
253.2	0.154	0.202	0.081	0.122	0.057	0.08		253.2	0.796	0.877	0.516	0.563	0.329	0.359		253.199	2.891	2.907	1.465	1.443	0.638	0.619		253.2	4.283	4.311	2.768	2.781	1.409	1.423		253.2	1.385	1.387	0.48	0.485	0.177	0.179
253.4	0.153	0.201	0.081	0.121	0.057	0.079		253.4	0.793	0.875	0.514	0.561	0.328	0.359		253.399	2.89	2.907	1.464	1.443	0.638	0.619		253.4	4.281	4.311	2.768	2.781	1.409	1.422		253.4	1.386	1.387	0.479	0.485	0.177	0.179
253.6	0.152	0.2	0.08	0.121	0.057	0.079		253.6	0.79	0.873	0.513	0.56	0.327	0.358		253.599	2.89	2.906	1.465	1.443	0.639	0.619		253.6	4.28	4.31	2.768	2.781	1.409	1.422		253.6	1.386	1.387	0.48	0.485	0.177	0.179
253.8	0.15	0.199	0.079	0.12	0.056	0.078		253.8	0.787	0.871	0.511	0.559	0.326	0.357		253.799	2.89	2.906	1.465	1.442	0.639	0.619		253.8	4.279	4.31	2.768	2.78	1.409	1.422		253.8	1.385	1.386	0.479	0.485	0.177	0.179
254	0.15	0.197	0.078	0.119	0.056	0.078		254	0.785	0.87	0.51	0.558	0.325	0.356		253.999	2.889	2.906	1.464	1.442	0.639	0.619		254	4.278	4.309	2.768	2.78	1.409	1.422		254	1.385	1.386	0.478	0.485	0.177	0.179
254.2	0.15	0.196	0.078	0.119	0.056	0.077		254.2	0.783	0.868	0.508	0.557	0.325	0.356		254.199	2.888	2.905	1.464	1.442	0.639	0.619		254.2	4.277	4.309	2.767	2.78	1.409	1.422		254.2	1.385	1.386	0.478	0.485	0.176	0.179
254.4	0.149	0.195	0.077	0.118	0.056	0.077		254.4	0.78	0.866	0.507	0.555	0.323	0.355		254.399	2.887	2.905	1.464	1.442	0.639	0.618		254.4	4.276	4.308	2.767	2.779	1.409	1.422		254.4	1.385	1.386	0.479	0.485	0.176	0.179
254.6	0.148	0.194	0.077	0.117	0.056	0.076		254.6	0.778	0.864	0.506	0.554	0.322	0.354		254.599	2.886	2.904	1.463	1.442	0.639	0.618		254.6	4.276	4.308	2.767	2.779	1.409	1.421		254.6	1.385	1.385	0.479	0.484	0.176	0.179
254.8	0.147	0.193	0.076	0.117	0.055	0.076		254.8	0.776	0.862	0.504	0.553	0.322	0.353		254.799	2.885	2.904	1.463	1.441	0.639	0.618		254.8	4.274	4.308	2.766	2.779	1.409	1.421		254.8	1.384	1.385	0.479	0.484	0.175	0.179
255	0.146	0.192	0.076	0.116	0.055	0.076		255	0.774	0.86	0.503	0.552	0.321	0.353		254.999	2.883	2.903	1.462	1.441	0.638	0.618		255	4.273	4.307	2.765	2.779	1.408	1.421		255	1.384	1.385	0.479	0.484	0.175	0.179
255.2	0.145	0.191	0.075	0.115	0.054	0.075		255.2	0.771	0.859	0.501	0.551	0.32	0.352		255.199	2.883	2.903	1.461	1.441	0.637	0.618		255.2	4.272	4.307	2.765	2.778	1.408	1.421		255.2	1.384	1.385	0.479	0.484	0.175	0.179
255.4	0.143	0.19	0.074	0.115	0.054	0.075		255.4	0.769	0.857	0.499	0.55	0.319	0.351		255.399	2.882	2.902	1.46	1.441	0.637	0.618		255.4	4.271	4.306	2.765	2.778	1.408	1.421		255.4	1.383	1.384	0.478	0.484	0.174	0.179
255.6	0.142	0.189	0.073	0.114	0.053	0.074		255.6	0.767	0.855	0.498	0.548	0.319	0.35		255.599	2.881	2.902	1.459	1.44	0.637	0.618		255.6	4.269	4.306	2.764	2.778	1.408	1.421		255.6	1.383	1.384	0.478	0.484	0.174	0.179
255.8	0.141	0.188	0.073	0.113	0.053	0.074		255.8	0.764	0.853	0.496	0.547	0.318	0.35		255.799	2.881	2.901	1.459	1.44	0.636	0.618		255.8	4.268	4.305	2.763	2.777	1.408	1.421		255.8	1.382	1.384	0.478	0.484	0.174	0.179
256	0.139	0.187	0.072	0.113	0.052	0.074		256	0.761	0.851	0.495	0.546	0.317	0.349		255.999	2.879	2.901	1.458	1.44	0.635	0.618		256	4.268	4.305	2.763	2.777	1.407	1.42		256	1.381	1.384	0.478	0.484	0.174	0.179
256.2	0.138	0.185	0.071	0.112	0.051	0.073		256.2	0.758	0.85	0.493	0.545	0.315	0.348		256.199	2.878	2.9	1.457	1.44	0.634	0.618		256.2	4.267	4.304	2.763	2.777	1.407	1.42		256.2	1.381	1.383	0.477	0.484	0.174	0.179
256.4	0.136	0.184	0.07	0.111	0.05	0.073		256.4	0.756	0.848	0.491	0.544	0.315	0.347		256.399	2.877	2.9	1.457	1.44	0.633	0.617		256.4	4.266	4.304	2.763	2.776	1.407	1.42		256.4	1.381	1.383	0.477	0.484	0.174	0.179
256.6	0.135	0.183	0.07	0.111	0.049	0.072		256.6	0.754	0.846	0.49	0.543	0.314	0.347		256.599	2.876	2.9	1.456	1.439	0.632	0.617		256.6	4.266	4.303	2.763	2.776	1.407	1.42		256.6	1.38	1.383	0.477	0.484	0.175	0.179
256.8	0.134	0.182	0.069	0.11	0.048	0.072		256.8	0.751	0.844	0.488	0.542	0.314	0.346		256.799	2.875	2.899	1.455	1.439	0.632	0.617		256.8	4.266	4.303	2.763	2.776	1.407	1.42		256.8	1.38	1.383	0.477	0.484	0.175	0.179
257	0.133	0.181	0.067	0.109	0.047	0.071		257	0.748	0.842	0.486	0.54	0.313	0.345		256.999	2.875	2.899	1.455	1.439	0.632	0.617		257	4.264	4.302	2.762	2.776	1.406	1.42		257	1.379	1.382	0.476	0.483	0.175	0.179
257.2	0.132	0.18	0.067	0.109	0.047	0.071		257.2	0.745	0.841	0.485	0.539	0.311	0.344		257.199	2.874	2.898	1.453	1.439	0.631	0.617		257.2	4.264	4.302	2.762	2.775	1.406	1.419		257.2	1.379	1.382	0.476	0.483	0.175	0.179
257.4	0.13	0.179	0.066	0.108	0.046	0.071		257.4	0.743	0.839	0.483	0.538	0.31	0.344		257.399	2.874	2.898	1.453	1.438	0.631	0.617		257.4	4.264	4.301	2.762	2.775	1.406	1.419		257.4	1.379	1.382	0.476	0.483	0.175	0.179
257.6	0.13	0.178	0.066	0.108	0.046	0.07		257.6	0.74	0.837	0.481	0.537	0.309	0.343		257.599	2.874	2.897	1.453	1.438	0.631	0.617		257.6	4.263	4.301	2.763	2.775	1.406	1.419		257.6	1.378	1.382	0.475	0.483	0.175	0.179
257.8	0.129	0.177	0.065	0.107	0.046	0.07		257.8	0.738	0.835	0.48	0.536	0.307	0.342		257.799	2.873	2.897	1.453	1.438	0.631	0.617		257.8	4.262	4.301	2.762	2.774	1.405	1.419		257.8	1.378	1.381	0.475	0.483	0.175	0.179
258	0.129	0.176	0.064	0.106	0.046	0.069		258	0.736	0.834	0.478	0.535	0.306	0.341		257.999	2.872	2.896	1.452	1.438	0.631	0.617		258	4.262	4.3	2.762	2.774	1.406	1.419		258	1.378	1.381	0.475	0.483	0.175	0.179
258.2	0.129	0.175	0.064	0.106	0.045	0.069		258.2	0.733	0.832	0.477	0.534	0.305	0.341		258.199	2.871	2.896	1.451	1.437	0.63	0.617		258.2	4.261	4.3	2.762	2.774	1.406	1.419		258.2	1.378	1.381	0.475	0.483	0.175	0.179
258.4	0.128	0.174	0.063	0.105	0.045	0.069		258.4	0.731	0.83	0.476	0.532	0.304	0.34		258.399	2.87	2.895	1.452	1.437	0.631	0.616		258.4	4.26	4.299	2.762	2.773	1.406	1.419		258.4	1.378	1.381	0.475	0.483	0.174	0.178
258.6	0.128	0.173	0.064	0.105	0.045	0.068		258.6	0.729	0.828	0.474	0.531	0.303	0.339		258.599	2.87	2.895	1.451	1.437	0.631	0.616		258.6	4.259	4.299	2.761	2.773	1.406	1.418		258.6	1.377	1.38	0.475	0.483	0.174	0.178
258.8	0.127	0.172	0.063	0.104	0.045	0.068		258.8	0.727	0.827	0.473	0.53	0.302	0.339		258.799	2.869	2.894	1.451	1.437	0.631	0.616		258.8	4.258	4.298	2.76	2.773	1.406	1.418		258.8	1.377	1.38	0.475	0.483	0.174	0.178
259	0.126	0.171	0.063	0.103	0.045	0.068		259	0.725	0.825	0.472	0.529	0.3	0.338		258.999	2.869	2.894	1.45	1.437	0.631	0.616		259	4.257	4.298	2.76	2.772	1.406	1.418		259	1.377	1.38	0.475	0.483	0.174	0.178
259.2	0.125	0.17	0.063	0.103	0.044	0.067		259.2	0.722	0.823	0.47	0.528	0.3	0.337		259.199	2.869	2.894	1.449	1.436	0.631	0.616		259.2	4.256	4.297	2.759	2.772	1.406	1.418		259.2	1.376	1.379	0.476	0.482	0.174	0.178
259.4	0.124	0.169	0.063	0.102	0.044	0.067		259.4	0.721	0.821	0.468	0.527	0.299	0.336		259.399	2.868	2.893	1.449	1.436	0.631	0.616		259.4	4.256	4.297	2.759	2.772	1.406	1.418		259.4	1.376	1.379	0.475	0.482	0.173	0.178
259.6	0.123	0.168	0.063	0.102	0.044	0.066		259.6	0.719	0.82	0.468	0.526	0.298	0.336		259.599	2.868	2.893	1.449	1.436	0.63	0.616		259.6	4.256	4.296	2.759	2.772	1.406	1.418		259.6	1.376	1.379	0.475	0.482	0.174	0.178
259.8	0.123	0.167	0.062	0.101	0.044	0.066		259.8	0.716	0.818	0.466	0.525	0.298	0.335		259.799	2.867	2.892	1.448	1.436	0.63	0.616		259.8	4.255	4.296	2.758	2.771	1.406	1.417		259.8	1.375	1.379	0.475	0.482	0.174	0.178
260	0.122	0.167	0.061	0.101	0.043	0.066		260	0.714	0.816	0.465	0.523	0.298	0.334		259.999	2.866	2.892	1.448	1.435	0.63	0.616		260	4.255	4.295	2.758	2.771	1.406	1.417		260	1.374	1.378	0.474	0.482	0.173	0.178
260.2	0.122	0.166	0.061	0.1	0.044	0.065		260.2	0.712	0.814	0.464	0.522	0.298	0.334		260.199	2.866	2.891	1.447	1.435	0.63	0.616		260.2	4.254	4.295	2.758	2.771	1.406	1.417		260.2	1.374	1.378	0.475	0.482	0.174	0.178
260.4	0.121	0.165	0.06	0.099	0.043	0.065		260.4	0.711	0.813	0.463	0.521	0.297	0.333		260.399	2.864	2.891	1.446	1.435	0.629	0.615		260.4	4.253	4.294	2.757	2.77	1.405	1.417		260.4	1.373	1.378	0.475	0.482	0.174	0.178
260.6	0.121	0.164	0.06	0.099	0.042	0.065		260.6	0.709	0.811	0.462	0.52	0.297	0.332		260.599	2.864	2.89	1.446	1.435	0.628	0.615		260.6	4.253	4.294	2.757	2.77	1.406	1.417		260.6	1.372	1.378	0.475	0.482	0.174	0.178
260.8	0.119	0.163	0.058	0.098	0.041	0.064		260.8	0.707	0.809	0.46	0.519	0.296	0.332		260.799	2.864	2.89	1.446	1.434	0.629	0.615		260.8	4.252	4.294	2.757	2.77	1.405	1.417		260.8	1.371	1.377	0.474	0.482	0.174	0.178
261	0.118	0.162	0.057	0.098	0.041	0.064		261	0.705	0.807	0.459	0.518	0.295	0.331		260.999	2.863	2.889	1.445	1.434	0.629	0.615		261	4.251	4.293	2.757	2.769	1.405	1.417		261	1.371	1.377	0.474	0.482	0.174	0.178
261.2	0.117	0.161	0.056	0.097	0.04	0.063		261.2	0.703	0.806	0.458	0.517	0.294	0.33		261.199	2.862	2.889	1.445	1.434	0.628	0.615		261.2	4.25	4.293	2.756	2.769	1.404	1.416		261.2	1.371	1.377	0.473	0.482	0.174	0.178
261.4	0.117	0.16	0.055	0.097	0.04	0.063		261.4	0.701	0.804	0.457	0.516	0.294	0.329		261.399	2.862	2.888	1.445	1.434	0.629	0.615		261.4	4.249	4.292	2.756	2.769	1.404	1.416		261.4	1.371	1.377	0.473	0.481	0.174	0.178
261.6	0.116	0.159	0.055	0.096	0.04	0.063		261.6	0.7	0.802	0.456	0.515	0.293	0.329		261.599	2.861	2.888	1.445	1.434	0.628	0.615		261.6	4.247	4.292	2.756	2.769	1.404	1.416		261.6	1.37	1.376	0.472	0.481	0.174	0.178
261.8	0.115	0.158	0.054	0.096	0.039	0.062		261.8	0.698	0.801	0.454	0.514	0.292	0.328		261.799	2.861	2.888	1.444	1.433	0.628	0.615		261.8	4.246	4.291	2.755	2.768	1.403	1.416		261.8	1.37	1.376	0.473	0.481	0.175	0.178
262	0.115	0.157	0.054	0.095	0.039	0.062		262	0.696	0.799	0.453	0.513	0.291	0.327		261.999	2.86	2.887	1.443	1.433	0.627	0.615		262	4.245	4.291	2.755	2.768	1.403	1.416		262	1.37	1.376	0.473	0.481	0.175	0.178
262.2	0.115	0.156	0.054	0.094	0.039	0.062		262.2	0.693	0.797	0.452	0.511	0.29	0.327		262.199	2.859	2.887	1.443	1.433	0.627	0.615		262.2	4.244	4.29	2.754	2.768	1.403	1.416		262.2	1.37	1.376	0.473	0.481	0.175	0.178
262.4	0.114	0.156	0.055	0.094	0.039	0.061		262.4	0.691	0.796	0.45	0.51	0.29	0.326		262.399	2.859	2.886	1.443	1.433	0.627	0.615		262.4	4.242	4.29	2.753	2.767	1.402	1.415		262.4	1.37	1.375	0.473	0.481	0.175	0.178
262.6	0.114	0.155	0.055	0.093	0.039	0.061		262.6	0.689	0.794	0.449	0.509	0.289	0.325		262.599	2.858	2.886	1.442	1.432	0.626	0.614		262.6	4.241	4.289	2.753	2.767	1.402	1.415		262.6	1.369	1.375	0.473	0.481	0.174	0.178
262.8	0.113	0.154	0.055	0.093	0.039	0.061		262.8	0.686	0.792	0.448	0.508	0.287	0.325		262.799	2.858	2.885	1.441	1.432	0.626	0.614		262.8	4.24	4.289	2.752	2.767	1.401	1.415		262.8	1.369	1.375	0.474	0.481	0.174	0.178
263	0.113	0.153	0.056	0.092	0.039	0.06		263	0.684	0.791	0.446	0.507	0.286	0.324		262.999	2.857	2.885	1.441	1.432	0.625	0.614		263	4.239	4.288	2.751	2.766	1.401	1.415		263	1.369	1.375	0.474	0.481	0.174	0.178
263.2	0.112	0.152	0.055	0.092	0.038	0.06		263.2	0.681	0.789	0.444	0.506	0.286	0.323		263.199	2.856	2.884	1.44	1.432	0.624	0.614		263.2	4.239	4.288	2.751	2.766	1.401	1.415		263.2	1.369	1.374	0.474	0.481	0.174	0.178
263.4	0.112	0.151	0.055	0.091	0.038	0.06		263.4	0.679	0.787	0.443	0.505	0.285	0.323		263.399	2.855	2.884	1.44	1.432	0.624	0.614		263.4	4.238	4.287	2.751	2.766	1.401	1.415		263.4	1.369	1.374	0.473	0.481	0.173	0.178
263.6	0.111	0.15	0.055	0.091	0.037	0.059		263.6	0.677	0.786	0.442	0.504	0.285	0.322		263.599	2.854	2.883	1.439	1.431	0.623	0.614		263.6	4.237	4.287	2.751	2.766	1.401	1.415		263.6	1.369	1.374	0.473	0.48	0.173	0.178
263.8	0.11	0.15	0.054	0.09	0.037	0.059		263.8	0.675	0.784	0.441	0.503	0.285	0.321		263.799	2.853	2.883	1.438	1.431	0.622	0.614		263.8	4.237	4.287	2.751	2.765	1.401	1.414		263.8	1.368	1.374	0.472	0.48	0.172	0.178
264	0.11	0.149	0.053	0.09	0.037	0.059		264	0.673	0.782	0.44	0.502	0.284	0.32		263.999	2.853	2.883	1.438	1.431	0.622	0.614		264	4.236	4.286	2.75	2.765	1.4	1.414		264	1.367	1.373	0.472	0.48	0.172	0.178
264.2	0.11	0.148	0.053	0.089	0.037	0.058		264.2	0.672	0.781	0.439	0.501	0.284	0.32		264.199	2.852	2.882	1.437	1.431	0.622	0.614		264.2	4.235	4.286	2.75	2.765	1.4	1.414		264.2	1.367	1.373	0.471	0.48	0.172	0.178
264.4	0.109	0.147	0.053	0.089	0.036	0.058		264.4	0.67	0.779	0.438	0.5	0.283	0.319		264.399	2.852	2.882	1.438	1.43	0.622	0.614		264.4	4.234	4.285	2.75	2.764	1.401	1.414		264.4	1.366	1.373	0.471	0.48	0.171	0.177
264.6	0.108	0.146	0.052	0.088	0.035	0.058		264.6	0.668	0.777	0.436	0.499	0.283	0.318		264.599	2.851	2.881	1.437	1.43	0.622	0.613		264.6	4.234	4.285	2.751	2.764	1.401	1.414		264.6	1.366	1.373	0.47	0.48	0.17	0.177
264.8	0.106	0.145	0.05	0.088	0.034	0.057		264.8	0.666	0.776	0.435	0.498	0.282	0.318		264.799	2.851	2.881	1.437	1.43	0.622	0.613		264.8	4.233	4.284	2.75	2.764	1.401	1.414		264.8	1.366	1.372	0.47	0.48	0.17	0.177
265	0.106	0.145	0.049	0.087	0.034	0.057		265	0.665	0.774	0.434	0.496	0.281	0.317		264.999	2.85	2.88	1.437	1.43	0.622	0.613		265	4.232	4.284	2.75	2.763	1.401	1.413		265	1.365	1.372	0.469	0.48	0.17	0.177
265.2	0.106	0.144	0.049	0.087	0.034	0.057		265.2	0.663	0.772	0.432	0.495	0.28	0.316		265.199	2.849	2.88	1.437	1.429	0.622	0.613		265.2	4.231	4.283	2.749	2.763	1.401	1.413		265.2	1.365	1.372	0.469	0.48	0.17	0.177
265.4	0.106	0.143	0.048	0.086	0.034	0.056		265.4	0.661	0.771	0.431	0.494	0.279	0.316		265.399	2.849	2.879	1.436	1.429	0.622	0.613		265.4	4.231	4.283	2.749	2.763	1.401	1.413		265.4	1.364	1.372	0.469	0.48	0.17	0.177
265.6	0.105	0.142	0.048	0.086	0.034	0.056		265.6	0.659	0.769	0.43	0.493	0.278	0.315		265.599	2.848	2.879	1.436	1.429	0.622	0.613		265.6	4.23	4.282	2.749	2.763	1.4	1.413		265.6	1.364	1.371	0.469	0.48	0.17	0.177
265.8	0.105	0.141	0.047	0.085	0.034	0.056		265.8	0.658	0.767	0.429	0.492	0.277	0.314		265.799	2.847	2.878	1.435	1.429	0.622	0.613		265.8	4.229	4.282	2.748	2.762	1.4	1.413		265.8	1.364	1.371	0.47	0.479	0.171	0.177
266	0.105	0.141	0.047	0.085	0.034	0.055		266	0.655	0.766	0.427	0.491	0.276	0.314		265.999	2.846	2.878	1.434	1.429	0.622	0.613		266	4.229	4.281	2.748	2.762	1.4	1.413		266	1.364	1.371	0.471	0.479	0.171	0.177
266.2	0.104	0.14	0.047	0.084	0.034	0.055		266.2	0.653	0.764	0.426	0.49	0.275	0.313		266.199	2.846	2.878	1.434	1.428	0.622	0.613		266.2	4.229	4.281	2.747	2.762	1.4	1.413		266.2	1.363	1.371	0.471	0.479	0.171	0.177
266.4	0.103	0.139	0.047	0.084	0.034	0.055		266.4	0.651	0.763	0.425	0.489	0.274	0.312		266.399	2.845	2.877	1.433	1.428	0.621	0.613		266.4	4.228	4.281	2.746	2.761	1.399	1.412		266.4	1.362	1.37	0.47	0.479	0.171	0.177
266.6	0.103	0.138	0.046	0.083	0.034	0.054		266.6	0.649	0.761	0.424	0.488	0.273	0.312		266.599	2.845	2.877	1.433	1.428	0.622	0.612		266.6	4.228	4.28	2.746	2.761	1.399	1.412		266.6	1.362	1.37	0.47	0.479	0.171	0.177
266.8	0.103	0.137	0.046	0.083	0.034	0.054		266.8	0.648	0.759	0.422	0.487	0.272	0.311		266.799	2.844	2.876	1.432	1.428	0.621	0.612		266.8	4.227	4.28	2.746	2.761	1.4	1.412		266.8	1.361	1.37	0.47	0.479	0.171	0.177
267	0.101	0.137	0.046	0.082	0.034	0.054		267	0.645	0.758	0.421	0.486	0.271	0.31		266.999	2.843	2.876	1.431	1.427	0.621	0.612		267	4.226	4.279	2.745	2.76	1.4	1.412		267	1.361	1.37	0.47	0.479	0.171	0.177
267.2	0.101	0.136	0.045	0.082	0.033	0.054		267.2	0.644	0.756	0.419	0.485	0.27	0.31		267.199	2.843	2.875	1.431	1.427	0.621	0.612		267.2	4.226	4.279	2.745	2.76	1.4	1.412		267.2	1.361	1.369	0.47	0.479	0.172	0.177
267.4	0.1	0.135	0.045	0.082	0.034	0.053		267.4	0.643	0.755	0.419	0.484	0.27	0.309		267.399	2.842	2.875	1.429	1.427	0.62	0.612		267.4	4.225	4.278	2.745	2.76	1.4	1.412		267.4	1.36	1.369	0.469	0.479	0.172	0.177
267.6	0.099	0.134	0.045	0.081	0.033	0.053		267.6	0.641	0.753	0.418	0.483	0.27	0.308		267.599	2.841	2.874	1.429	1.427	0.62	0.612		267.6	4.225	4.278	2.745	2.76	1.399	1.412		267.6	1.359	1.369	0.468	0.479	0.172	0.177
267.8	0.098	0.134	0.044	0.081	0.033	0.053		267.8	0.639	0.751	0.418	0.482	0.27	0.308		267.799	2.84	2.874	1.428	1.427	0.62	0.612		267.8	4.224	4.277	2.745	2.759	1.399	1.411		267.8	1.358	1.368	0.467	0.479	0.171	0.177
268	0.098	0.133	0.044	0.08	0.033	0.052		268	0.639	0.75	0.417	0.481	0.27	0.307		267.999	2.84	2.873	1.428	1.426	0.619	0.612		268	4.222	4.277	2.744	2.759	1.399	1.411		268	1.358	1.368	0.467	0.478	0.172	0.177
268.2	0.098	0.132	0.044	0.08	0.033	0.052		268.2	0.637	0.748	0.416	0.48	0.269	0.307		268.199	2.839	2.873	1.427	1.426	0.619	0.612		268.2	4.222	4.276	2.745	2.759	1.399	1.411		268.2	1.358	1.368	0.467	0.478	0.172	0.177
268.4	0.098	0.131	0.043	0.079	0.033	0.052		268.4	0.636	0.747	0.415	0.479	0.269	0.306		268.399	2.839	2.872	1.427	1.426	0.619	0.612		268.4	4.222	4.276	2.744	2.758	1.4	1.411		268.4	1.357	1.368	0.466	0.478	0.171	0.177
268.6	0.097	0.131	0.043	0.079	0.033	0.051		268.6	0.634	0.745	0.414	0.478	0.268	0.305		268.599	2.838	2.872	1.426	1.426	0.619	0.611		268.6	4.221	4.275	2.744	2.758	1.4	1.411		268.6	1.357	1.367	0.466	0.478	0.171	0.177
268.8	0.097	0.13	0.042	0.078	0.033	0.051		268.8	0.633	0.743	0.414	0.477	0.267	0.305		268.799	2.838	2.872	1.426	1.425	0.619	0.611		268.8	4.22	4.275	2.743	2.758	1.399	1.411		268.8	1.357	1.367	0.466	0.478	0.171	0.177
269	0.097	0.129	0.042	0.078	0.033	0.051		269	0.632	0.742	0.413	0.476	0.267	0.304		268.999	2.837	2.871	1.426	1.425	0.619	0.611		269	4.219	4.274	2.743	2.757	1.399	1.41		269	1.357	1.367	0.466	0.478	0.17	0.177
269.2	0.098	0.128	0.042	0.078	0.033	0.051		269.2	0.63	0.74	0.411	0.475	0.266	0.303		269.199	2.836	2.871	1.426	1.425	0.618	0.611		269.2	4.218	4.274	2.742	2.757	1.399	1.41		269.2	1.357	1.367	0.466	0.478	0.171	0.177
269.4	0.098	0.128	0.042	0.077	0.032	0.05		269.4	0.628	0.739	0.411	0.474	0.266	0.303		269.399	2.836	2.87	1.426	1.425	0.618	0.611		269.4	4.217	4.274	2.742	2.757	1.398	1.41		269.4	1.357	1.366	0.466	0.478	0.171	0.177
269.6	0.098	0.127	0.042	0.077	0.032	0.05		269.6	0.627	0.737	0.409	0.473	0.265	0.302		269.599	2.835	2.87	1.425	1.425	0.618	0.611		269.6	4.217	4.273	2.742	2.757	1.398	1.41		269.6	1.357	1.366	0.466	0.478	0.171	0.177
269.8	0.098	0.126	0.041	0.076	0.032	0.05		269.8	0.625	0.736	0.409	0.472	0.264	0.301		269.799	2.834	2.869	1.425	1.424	0.617	0.611		269.8	4.216	4.273	2.741	2.756	1.397	1.41		269.8	1.357	1.366	0.467	0.478	0.171	0.177
270	0.098	0.125	0.041	0.076	0.031	0.049		270	0.623	0.734	0.408	0.471	0.263	0.301		269.999	2.833	2.869	1.424	1.424	0.616	0.611		270	4.216	4.272	2.74	2.756	1.397	1.41		270	1.357	1.366	0.466	0.478	0.171	0.177
270.2	0.097	0.125	0.041	0.075	0.03	0.049		270.2	0.621	0.733	0.406	0.47	0.262	0.3		270.199	2.833	2.868	1.425	1.424	0.616	0.611		270.2	4.215	4.272	2.74	2.756	1.396	1.41		270.2	1.357	1.365	0.466	0.478	0.171	0.177
270.4	0.096	0.124	0.041	0.075	0.03	0.049		270.4	0.619	0.731	0.405	0.469	0.261	0.299		270.399	2.832	2.868	1.424	1.424	0.616	0.611		270.4	4.215	4.271	2.74	2.755	1.397	1.409		270.4	1.356	1.365	0.466	0.477	0.171	0.176
270.6	0.096	0.123	0.041	0.074	0.029	0.049		270.6	0.618	0.729	0.404	0.468	0.26	0.299		270.599	2.832	2.867	1.424	1.423	0.616	0.611		270.6	4.215	4.271	2.74	2.755	1.398	1.409		270.6	1.355	1.365	0.466	0.477	0.17	0.176
270.8	0.095	0.123	0.041	0.074	0.029	0.048		270.8	0.616	0.728	0.402	0.467	0.259	0.298		270.799	2.83	2.867	1.423	1.423	0.615	0.61		270.8	4.214	4.27	2.739	2.755	1.397	1.409		270.8	1.355	1.365	0.466	0.477	0.171	0.176
271	0.095	0.122	0.041	0.074	0.029	0.048		271	0.614	0.726	0.401	0.466	0.258	0.298		270.999	2.83	2.867	1.423	1.423	0.616	0.61		271	4.214	4.27	2.739	2.754	1.397	1.409		271	1.355	1.364	0.466	0.477	0.17	0.176
271.2	0.094	0.121	0.04	0.073	0.028	0.048		271.2	0.613	0.725	0.4	0.465	0.258	0.297		271.199	2.829	2.866	1.422	1.423	0.616	0.61		271.2	4.213	4.269	2.739	2.754	1.397	1.409		271.2	1.355	1.364	0.465	0.477	0.171	0.176
271.4	0.094	0.121	0.039	0.073	0.028	0.048		271.4	0.611	0.723	0.399	0.464	0.257	0.296		271.399	2.828	2.866	1.421	1.422	0.614	0.61		271.4	4.211	4.269	2.739	2.754	1.396	1.409		271.4	1.354	1.364	0.465	0.477	0.171	0.176
271.6	0.093	0.12	0.039	0.072	0.027	0.047		271.6	0.609	0.722	0.398	0.463	0.256	0.296		271.599	2.828	2.865	1.421	1.422	0.614	0.61		271.6	4.21	4.268	2.738	2.754	1.395	1.408		271.6	1.354	1.364	0.465	0.477	0.171	0.176
271.8	0.092	0.119	0.039	0.072	0.027	0.047		271.8	0.608	0.72	0.397	0.462	0.256	0.295		271.799	2.827	2.865	1.42	1.422	0.614	0.61		271.8	4.209	4.268	2.739	2.753	1.395	1.408		271.8	1.354	1.363	0.465	0.477	0.171	0.176
272	0.091	0.119	0.038	0.072	0.026	0.047		272	0.607	0.719	0.396	0.461	0.255	0.294		271.999	2.826	2.864	1.419	1.422	0.613	0.61		272	4.208	4.268	2.738	2.753	1.394	1.408		272	1.354	1.363	0.465	0.477	0.171	0.176
272.2	0.09	0.118	0.038	0.071	0.026	0.046		272.2	0.606	0.717	0.394	0.46	0.254	0.294		272.199	2.826	2.864	1.419	1.422	0.613	0.61		272.2	4.208	4.267	2.738	2.753	1.394	1.408		272.2	1.353	1.363	0.465	0.477	0.17	0.176
272.4	0.09	0.117	0.037	0.071	0.026	0.046		272.4	0.604	0.716	0.393	0.459	0.253	0.293		272.399	2.826	2.863	1.419	1.421	0.614	0.61		272.4	4.206	4.267	2.737	2.752	1.394	1.408		272.4	1.353	1.363	0.464	0.477	0.169	0.176
272.6	0.09	0.117	0.037	0.07	0.026	0.046		272.6	0.603	0.714	0.392	0.458	0.252	0.293		272.599	2.826	2.863	1.418	1.421	0.613	0.61		272.6	4.205	4.266	2.737	2.752	1.394	1.408		272.6	1.353	1.362	0.465	0.476	0.169	0.176
272.8	0.09	0.116	0.036	0.07	0.025	0.046		272.8	0.601	0.713	0.391	0.457	0.251	0.292		272.799	2.825	2.862	1.418	1.421	0.613	0.609		272.8	4.204	4.266	2.737	2.752	1.393	1.408		272.8	1.352	1.362	0.464	0.476	0.169	0.176
273	0.089	0.115	0.036	0.07	0.025	0.045		273	0.6	0.711	0.39	0.456	0.251	0.291		272.999	2.824	2.862	1.418	1.421	0.612	0.609		273	4.203	4.265	2.736	2.752	1.393	1.407		273	1.352	1.362	0.464	0.476	0.169	0.176
273.2	0.089	0.115	0.036	0.069	0.025	0.045		273.2	0.598	0.71	0.389	0.455	0.251	0.291		273.199	2.824	2.862	1.417	1.42	0.612	0.609		273.2	4.203	4.265	2.736	2.751	1.393	1.407		273.2	1.352	1.362	0.464	0.476	0.169	0.176
273.4	0.089	0.114	0.036	0.069	0.025	0.045		273.4	0.597	0.708	0.388	0.454	0.251	0.29		273.399	2.824	2.861	1.417	1.42	0.612	0.609		273.4	4.202	4.264	2.736	2.751	1.393	1.407		273.4	1.352	1.361	0.464	0.476	0.169	0.176
273.6	0.089	0.113	0.036	0.068	0.026	0.045		273.6	0.595	0.707	0.387	0.453	0.25	0.289		273.599	2.824	2.861	1.417	1.42	0.612	0.609		273.6	4.201	4.264	2.736	2.751	1.393	1.407		273.6	1.352	1.361	0.463	0.476	0.169	0.176
273.8	0.088	0.113	0.036	0.068	0.026	0.044		273.8	0.593	0.705	0.387	0.452	0.249	0.289		273.799	2.823	2.86	1.417	1.42	0.612	0.609		273.8	4.201	4.263	2.734	2.75	1.392	1.407		273.8	1.351	1.361	0.463	0.476	0.168	0.176
274	0.088	0.112	0.036	0.068	0.025	0.044		274	0.592	0.704	0.386	0.451	0.249	0.288		273.999	2.823	2.86	1.417	1.42	0.612	0.609		274	4.201	4.263	2.734	2.75	1.392	1.407		274	1.35	1.361	0.462	0.476	0.168	0.176
274.2	0.088	0.111	0.036	0.067	0.025	0.044		274.2	0.59	0.702	0.385	0.45	0.248	0.288		274.199	2.822	2.859	1.417	1.419	0.612	0.609		274.2	4.2	4.262	2.734	2.75	1.392	1.406		274.2	1.35	1.36	0.462	0.476	0.168	0.176
274.4	0.088	0.111	0.037	0.067	0.026	0.044		274.4	0.589	0.701	0.384	0.449	0.247	0.287		274.399	2.821	2.859	1.416	1.419	0.612	0.609		274.4	4.2	4.262	2.734	2.749	1.393	1.406		274.4	1.35	1.36	0.462	0.476	0.168	0.176
274.6	0.088	0.11	0.038	0.067	0.026	0.043		274.6	0.588	0.699	0.383	0.448	0.247	0.286		274.599	2.82	2.858	1.416	1.419	0.612	0.609		274.6	4.2	4.262	2.734	2.749	1.393	1.406		274.6	1.35	1.36	0.462	0.476	0.168	0.176
274.8	0.088	0.11	0.038	0.066	0.026	0.043		274.8	0.586	0.698	0.383	0.448	0.247	0.286		274.799	2.82	2.858	1.415	1.419	0.612	0.608		274.8	4.199	4.261	2.734	2.749	1.393	1.406		274.8	1.35	1.36	0.462	0.475	0.168	0.176
275	0.088	0.109	0.038	0.066	0.026	0.043		275	0.586	0.696	0.383	0.447	0.247	0.285		274.999	2.819	2.857	1.415	1.418	0.612	0.608		275	4.198	4.261	2.733	2.749	1.393	1.406		275	1.35	1.359	0.462	0.475	0.168	0.176
275.2	0.088	0.108	0.038	0.065	0.026	0.043		275.2	0.583	0.695	0.381	0.446	0.246	0.285		275.199	2.819	2.857	1.415	1.418	0.612	0.608		275.2	4.198	4.26	2.733	2.748	1.393	1.406		275.2	1.35	1.359	0.463	0.475	0.169	0.176
275.4	0.087	0.108	0.038	0.065	0.026	0.042		275.4	0.582	0.693	0.381	0.445	0.245	0.284		275.399	2.818	2.857	1.413	1.418	0.611	0.608		275.4	4.197	4.26	2.734	2.748	1.393	1.406		275.4	1.35	1.359	0.463	0.475	0.169	0.176
275.6	0.087	0.107	0.038	0.065	0.026	0.042		275.6	0.58	0.692	0.38	0.444	0.244	0.283		275.599	2.817	2.856	1.413	1.418	0.611	0.608		275.6	4.197	4.259	2.734	2.748	1.393	1.405		275.6	1.35	1.359	0.464	0.475	0.17	0.176
275.8	0.087	0.106	0.038	0.064	0.025	0.042		275.8	0.579	0.69	0.379	0.443	0.244	0.283		275.799	2.817	2.856	1.413	1.418	0.611	0.608		275.8	4.197	4.259	2.733	2.747	1.393	1.405		275.8	1.35	1.358	0.464	0.475	0.17	0.176
276	0.087	0.106	0.037	0.064	0.025	0.042		276	0.577	0.689	0.377	0.442	0.242	0.282		275.999	2.817	2.855	1.413	1.417	0.611	0.608		276	4.197	4.258	2.732	2.747	1.393	1.405		276	1.35	1.358	0.463	0.475	0.17	0.176
276.2	0.087	0.105	0.037	0.064	0.026	0.041		276.2	0.576	0.687	0.376	0.441	0.242	0.282		276.199	2.817	2.855	1.412	1.417	0.611	0.608		276.2	4.196	4.258	2.732	2.747	1.392	1.405		276.2	1.349	1.358	0.463	0.475	0.17	0.176
276.4	0.087	0.105	0.036	0.063	0.026	0.041		276.4	0.574	0.686	0.375	0.44	0.241	0.281		276.399	2.817	2.854	1.412	1.417	0.61	0.608		276.4	4.196	4.257	2.731	2.746	1.393	1.405		276.4	1.349	1.358	0.463	0.475	0.17	0.176
276.6	0.087	0.104	0.035	0.063	0.025	0.041		276.6	0.573	0.685	0.375	0.439	0.24	0.28		276.599	2.815	2.854	1.411	1.417	0.61	0.608		276.6	4.195	4.257	2.73	2.746	1.392	1.405		276.6	1.349	1.357	0.463	0.475	0.17	0.175
276.8	0.087	0.104	0.035	0.063	0.025	0.041		276.8	0.572	0.683	0.374	0.438	0.24	0.28		276.799	2.815	2.853	1.41	1.416	0.609	0.608		276.8	4.195	4.256	2.731	2.746	1.393	1.404		276.8	1.348	1.357	0.463	0.475	0.17	0.175
277	0.087	0.103	0.035	0.062	0.024	0.041		277	0.571	0.682	0.373	0.437	0.24	0.279		276.999	2.814	2.853	1.41	1.416	0.609	0.607		277	4.194	4.256	2.73	2.746	1.393	1.404		277	1.348	1.357	0.464	0.475	0.17	0.175
277.2	0.087	0.102	0.035	0.062	0.024	0.04		277.2	0.57	0.68	0.372	0.436	0.239	0.279		277.199	2.814	2.852	1.41	1.416	0.609	0.607		277.2	4.193	4.256	2.731	2.745	1.393	1.404		277.2	1.347	1.357	0.463	0.474	0.17	0.175
277.4	0.087	0.102	0.035	0.061	0.025	0.04		277.4	0.568	0.679	0.37	0.435	0.239	0.278		277.399	2.814	2.852	1.41	1.416	0.609	0.607		277.4	4.193	4.255	2.731	2.745	1.393	1.404		277.4	1.347	1.356	0.464	0.474	0.169	0.175
277.6	0.086	0.101	0.035	0.061	0.025	0.04		277.6	0.566	0.677	0.369	0.434	0.238	0.277		277.599	2.813	2.852	1.41	1.415	0.608	0.607		277.6	4.192	4.255	2.73	2.745	1.393	1.404		277.6	1.347	1.356	0.463	0.474	0.169	0.175
277.8	0.085	0.101	0.035	0.061	0.024	0.04		277.8	0.565	0.676	0.368	0.434	0.237	0.277		277.799	2.813	2.851	1.41	1.415	0.608	0.607		277.8	4.192	4.254	2.73	2.744	1.393	1.404		277.8	1.346	1.356	0.463	0.474	0.169	0.175
278	0.086	0.1	0.035	0.06	0.024	0.039		278	0.563	0.674	0.367	0.433	0.236	0.276		277.999	2.812	2.851	1.409	1.415	0.608	0.607		278	4.191	4.254	2.73	2.744	1.392	1.404		278	1.346	1.356	0.464	0.474	0.169	0.175
278.2	0.086	0.099	0.034	0.06	0.024	0.039		278.2	0.562	0.673	0.366	0.432	0.236	0.276		278.199	2.812	2.85	1.408	1.415	0.608	0.607		278.2	4.19	4.253	2.73	2.744	1.392	1.403		278.2	1.347	1.355	0.464	0.474	0.169	0.175
278.4	0.085	0.099	0.035	0.06	0.025	0.039		278.4	0.561	0.672	0.365	0.431	0.236	0.275		278.399	2.811	2.85	1.407	1.415	0.608	0.607		278.4	4.19	4.253	2.73	2.743	1.392	1.403		278.4	1.346	1.355	0.464	0.474	0.169	0.175
278.6	0.085	0.098	0.034	0.059	0.025	0.039		278.6	0.56	0.67	0.364	0.43	0.236	0.275		278.599	2.81	2.849	1.407	1.414	0.608	0.607		278.6	4.189	4.252	2.729	2.743	1.392	1.403		278.6	1.347	1.355	0.464	0.474	0.169	0.175
278.8	0.085	0.098	0.034	0.059	0.025	0.039		278.8	0.559	0.669	0.364	0.429	0.235	0.274		278.799	2.81	2.849	1.407	1.414	0.608	0.607		278.8	4.188	4.252	2.729	2.743	1.391	1.403		278.8	1.346	1.355	0.463	0.474	0.169	0.175
279	0.085	0.097	0.035	0.059	0.025	0.038		279	0.558	0.667	0.363	0.428	0.235	0.273		278.999	2.81	2.848	1.407	1.414	0.607	0.606		279	4.187	4.251	2.728	2.743	1.391	1.403		279	1.346	1.354	0.464	0.474	0.169	0.175
279.2	0.085	0.097	0.035	0.058	0.026	0.038		279.2	0.555	0.666	0.362	0.427	0.234	0.273		279.199	2.809	2.848	1.407	1.414	0.606	0.606		279.2	4.186	4.251	2.728	2.742	1.391	1.403		279.2	1.346	1.354	0.463	0.474	0.169	0.175
279.4	0.084	0.096	0.035	0.058	0.026	0.038		279.4	0.554	0.665	0.361	0.426	0.233	0.272		279.399	2.808	2.848	1.407	1.413	0.606	0.606		279.4	4.186	4.25	2.728	2.742	1.39	1.402		279.4	1.346	1.354	0.463	0.473	0.17	0.175
279.6	0.084	0.096	0.035	0.058	0.026	0.038		279.6	0.552	0.663	0.36	0.425	0.232	0.272		279.599	2.807	2.847	1.406	1.413	0.606	0.606		279.6	4.185	4.25	2.726	2.742	1.39	1.402		279.6	1.346	1.354	0.462	0.473	0.17	0.175
279.8	0.085	0.095	0.035	0.057	0.026	0.037		279.8	0.551	0.662	0.359	0.424	0.232	0.271		279.799	2.807	2.847	1.406	1.413	0.606	0.606		279.8	4.184	4.25	2.725	2.741	1.389	1.402		279.8	1.345	1.353	0.462	0.473	0.17	0.175
280	0.085	0.095	0.035	0.057	0.026	0.037		280	0.55	0.66	0.358	0.424	0.231	0.271		279.999	2.807	2.846	1.406	1.413	0.606	0.606		280	4.183	4.249	2.725	2.741	1.388	1.402		280	1.344	1.353	0.461	0.473	0.169	0.175
280.2	0.085	0.094	0.035	0.057	0.026	0.037		280.2	0.549	0.659	0.357	0.423	0.231	0.27		280.199	2.806	2.846	1.405	1.413	0.606	0.606		280.2	4.182	4.249	2.725	2.741	1.388	1.402		280.2	1.344	1.353	0.46	0.473	0.17	0.175
280.4	0.084	0.093	0.034	0.056	0.026	0.037		280.4	0.548	0.658	0.357	0.422	0.23	0.269		280.399	2.805	2.845	1.404	1.412	0.605	0.606		280.4	4.182	4.248	2.724	2.74	1.388	1.402		280.4	1.343	1.353	0.461	0.473	0.17	0.175
280.6	0.083	0.093	0.034	0.056	0.025	0.037		280.6	0.546	0.656	0.356	0.421	0.229	0.269		280.599	2.805	2.845	1.404	1.412	0.606	0.606		280.6	4.18	4.248	2.724	2.74	1.388	1.402		280.6	1.342	1.352	0.46	0.473	0.169	0.175
280.8	0.083	0.092	0.034	0.056	0.025	0.036		280.8	0.545	0.655	0.355	0.42	0.228	0.268		280.799	2.804	2.844	1.404	1.412	0.605	0.606		280.8	4.18	4.247	2.725	2.74	1.389	1.401		280.8	1.341	1.352	0.459	0.473	0.168	0.175
281	0.083	0.092	0.034	0.055	0.025	0.036		281	0.544	0.653	0.354	0.419	0.228	0.268		280.999	2.804	2.844	1.404	1.412	0.605	0.606		281	4.179	4.247	2.725	2.74	1.389	1.401		281	1.341	1.352	0.459	0.473	0.168	0.175
281.2	0.082	0.091	0.033	0.055	0.024	0.036		281.2	0.543	0.652	0.353	0.418	0.227	0.267		281.199	2.803	2.843	1.403	1.411	0.605	0.605		281.2	4.179	4.246	2.725	2.739	1.39	1.401		281.2	1.34	1.352	0.459	0.473	0.168	0.175
281.4	0.082	0.091	0.033	0.055	0.024	0.036		281.4	0.541	0.651	0.353	0.417	0.227	0.267		281.399	2.802	2.843	1.402	1.411	0.605	0.605		281.4	4.178	4.246	2.724	2.739	1.389	1.401		281.4	1.34	1.351	0.459	0.473	0.167	0.175
281.6	0.081	0.09	0.032	0.055	0.023	0.036		281.6	0.54	0.649	0.353	0.416	0.226	0.266		281.599	2.802	2.843	1.401	1.411	0.604	0.605		281.6	4.177	4.245	2.723	2.739	1.389	1.401		281.6	1.34	1.351	0.458	0.472	0.167	0.175
281.8	0.08	0.09	0.031	0.054	0.022	0.035		281.8	0.538	0.648	0.352	0.416	0.224	0.265		281.799	2.802	2.842	1.401	1.411	0.605	0.605		281.8	4.177	4.245	2.723	2.738	1.388	1.401		281.8	1.339	1.351	0.458	0.472	0.167	0.175
282	0.08	0.089	0.03	0.054	0.022	0.035		282	0.536	0.646	0.351	0.415	0.224	0.265		281.999	2.801	2.842	1.4	1.411	0.605	0.605		282	4.177	4.244	2.723	2.738	1.388	1.401		282	1.339	1.351	0.458	0.472	0.167	0.175
282.2	0.079	0.089	0.03	0.054	0.022	0.035		282.2	0.536	0.645	0.351	0.414	0.224	0.264		282.199	2.801	2.841	1.4	1.41	0.604	0.605		282.2	4.176	4.244	2.722	2.738	1.388	1.4		282.2	1.338	1.35	0.458	0.472	0.166	0.175
282.4	0.079	0.088	0.029	0.053	0.022	0.035		282.4	0.535	0.644	0.35	0.413	0.223	0.264		282.399	2.8	2.841	1.399	1.41	0.604	0.605		282.4	4.177	4.244	2.722	2.738	1.388	1.4		282.4	1.338	1.35	0.458	0.472	0.166	0.175
282.6	0.079	0.088	0.029	0.053	0.022	0.035		282.6	0.534	0.642	0.349	0.412	0.223	0.263		282.599	2.799	2.84	1.399	1.41	0.604	0.605		282.6	4.176	4.243	2.722	2.737	1.387	1.4		282.6	1.338	1.35	0.458	0.472	0.166	0.174
282.8	0.079	0.087	0.029	0.053	0.022	0.034		282.8	0.532	0.641	0.349	0.411	0.222	0.263		282.799	2.799	2.84	1.4	1.41	0.603	0.605		282.8	4.176	4.243	2.722	2.737	1.387	1.4		282.8	1.337	1.35	0.458	0.472	0.166	0.174
283	0.079	0.087	0.03	0.052	0.021	0.034		283	0.532	0.64	0.349	0.41	0.222	0.262		282.999	2.798	2.839	1.4	1.409	0.602	0.605		283	4.176	4.242	2.722	2.737	1.387	1.4		283	1.337	1.349	0.459	0.472	0.167	0.174
283.2	0.079	0.086	0.03	0.052	0.021	0.034		283.2	0.53	0.638	0.348	0.409	0.221	0.262		283.199	2.797	2.839	1.399	1.409	0.602	0.604		283.2	4.176	4.242	2.722	2.736	1.387	1.4		283.2	1.337	1.349	0.46	0.472	0.167	0.174
283.4	0.08	0.086	0.03	0.052	0.021	0.034		283.4	0.529	0.637	0.347	0.409	0.221	0.261		283.399	2.796	2.838	1.399	1.409	0.602	0.604		283.4	4.175	4.241	2.722	2.736	1.387	1.399		283.4	1.337	1.349	0.459	0.472	0.167	0.174
283.6	0.08	0.085	0.03	0.052	0.021	0.034		283.6	0.528	0.636	0.346	0.408	0.221	0.26		283.599	2.795	2.838	1.398	1.409	0.601	0.604		283.6	4.175	4.241	2.721	2.736	1.386	1.399		283.6	1.337	1.349	0.46	0.472	0.167	0.174
283.8	0.08	0.085	0.03	0.051	0.021	0.033		283.8	0.528	0.634	0.346	0.407	0.221	0.26		283.799	2.795	2.838	1.398	1.409	0.601	0.604		283.8	4.174	4.24	2.722	2.735	1.386	1.399		283.8	1.337	1.348	0.46	0.472	0.167	0.174
284	0.079	0.084	0.03	0.051	0.02	0.033		284	0.527	0.633	0.345	0.406	0.221	0.259		283.999	2.794	2.837	1.398	1.408	0.6	0.604		284	4.173	4.24	2.721	2.735	1.386	1.399		284	1.336	1.348	0.46	0.471	0.167	0.174
284.2	0.079	0.084	0.03	0.051	0.02	0.033		284.2	0.526	0.632	0.344	0.405	0.22	0.259		284.199	2.794	2.837	1.397	1.408	0.6	0.604		284.2	4.172	4.239	2.722	2.735	1.386	1.399		284.2	1.336	1.348	0.46	0.471	0.167	0.174
284.4	0.078	0.083	0.029	0.05	0.02	0.033		284.4	0.524	0.63	0.343	0.404	0.22	0.258		284.399	2.793	2.836	1.397	1.408	0.599	0.604		284.4	4.172	4.239	2.721	2.735	1.386	1.399		284.4	1.336	1.348	0.46	0.471	0.167	0.174
284.6	0.078	0.083	0.03	0.05	0.02	0.033		284.6	0.523	0.629	0.342	0.403	0.219	0.258		284.599	2.793	2.836	1.397	1.408	0.6	0.604		284.6	4.171	4.238	2.721	2.734	1.386	1.399		284.6	1.336	1.347	0.459	0.471	0.167	0.174
284.8	0.078	0.083	0.03	0.05	0.021	0.033		284.8	0.522	0.628	0.341	0.403	0.219	0.257		284.799	2.793	2.835	1.397	1.407	0.6	0.604		284.8	4.17	4.238	2.721	2.734	1.387	1.398		284.8	1.336	1.347	0.459	0.471	0.167	0.174
285	0.078	0.082	0.03	0.05	0.02	0.032		285	0.521	0.626	0.34	0.402	0.219	0.257		284.999	2.792	2.835	1.396	1.407	0.6	0.604		285	4.17	4.238	2.721	2.734	1.387	1.398		285	1.336	1.347	0.459	0.471	0.168	0.174
285.2	0.078	0.082	0.03	0.049	0.02	0.032		285.2	0.52	0.625	0.339	0.401	0.218	0.256		285.199	2.791	2.834	1.395	1.407	0.599	0.603		285.2	4.17	4.237	2.72	2.733	1.387	1.398		285.2	1.336	1.347	0.459	0.471	0.167	0.174
285.4	0.077	0.081	0.029	0.049	0.02	0.032		285.4	0.519	0.624	0.339	0.4	0.218	0.255		285.399	2.791	2.834	1.395	1.407	0.6	0.603		285.4	4.169	4.237	2.719	2.733	1.387	1.398		285.4	1.336	1.346	0.46	0.471	0.168	0.174
285.6	0.077	0.081	0.029	0.049	0.02	0.032		285.6	0.518	0.622	0.337	0.399	0.217	0.255		285.599	2.79	2.834	1.395	1.407	0.599	0.603		285.6	4.169	4.236	2.72	2.733	1.387	1.398		285.6	1.336	1.346	0.46	0.471	0.168	0.174
285.8	0.077	0.08	0.029	0.048	0.02	0.032		285.8	0.517	0.621	0.336	0.398	0.217	0.254		285.799	2.79	2.833	1.395	1.406	0.6	0.603		285.8	4.169	4.236	2.72	2.732	1.387	1.398		285.8	1.336	1.346	0.46	0.471	0.168	0.174
286	0.076	0.08	0.029	0.048	0.02	0.031		286	0.515	0.62	0.336	0.397	0.217	0.254		285.999	2.79	2.833	1.394	1.406	0.6	0.603		286	4.168	4.235	2.719	2.732	1.387	1.397		286	1.336	1.346	0.459	0.471	0.167	0.174
286.2	0.077	0.079	0.03	0.048	0.02	0.031		286.2	0.515	0.618	0.335	0.397	0.217	0.253		286.199	2.789	2.832	1.393	1.406	0.6	0.603		286.2	4.168	4.235	2.719	2.732	1.387	1.397		286.2	1.335	1.345	0.459	0.47	0.167	0.174
286.4	0.077	0.079	0.03	0.048	0.02	0.031		286.4	0.514	0.617	0.335	0.396	0.216	0.253		286.399	2.789	2.832	1.393	1.406	0.6	0.603		286.4	4.167	4.234	2.719	2.732	1.388	1.397		286.4	1.335	1.345	0.458	0.47	0.167	0.174
286.6	0.077	0.078	0.03	0.047	0.021	0.031		286.6	0.513	0.616	0.335	0.395	0.215	0.252		286.599	2.789	2.831	1.392	1.405	0.6	0.603		286.6	4.167	4.234	2.719	2.731	1.388	1.397		286.6	1.335	1.345	0.459	0.47	0.167	0.174
286.8	0.077	0.078	0.03	0.047	0.021	0.031		286.8	0.512	0.614	0.334	0.394	0.215	0.252		286.799	2.789	2.831	1.392	1.405	0.599	0.603		286.8	4.166	4.233	2.719	2.731	1.388	1.397		286.8	1.335	1.345	0.459	0.47	0.167	0.174
287	0.077	0.078	0.03	0.047	0.021	0.031		287	0.511	0.613	0.333	0.393	0.214	0.251		286.999	2.789	2.83	1.392	1.405	0.599	0.603		287	4.165	4.233	2.719	2.731	1.388	1.397		287	1.335	1.344	0.458	0.47	0.167	0.174
287.2	0.077	0.077	0.029	0.047	0.021	0.03		287.2	0.509	0.612	0.332	0.392	0.213	0.251		287.199	2.789	2.83	1.391	1.405	0.599	0.603		287.2	4.164	4.232	2.719	2.73	1.388	1.397		287.2	1.334	1.344	0.457	0.47	0.167	0.174
287.4	0.077	0.077	0.029	0.046	0.02	0.03		287.4	0.508	0.611	0.331	0.392	0.212	0.25		287.399	2.788	2.829	1.39	1.405	0.599	0.602		287.4	4.163	4.232	2.718	2.73	1.388	1.396		287.4	1.334	1.344	0.457	0.47	0.167	0.174
287.6	0.078	0.076	0.029	0.046	0.02	0.03		287.6	0.507	0.609	0.331	0.391	0.212	0.25		287.599	2.788	2.829	1.389	1.404	0.598	0.602		287.6	4.162	4.232	2.718	2.73	1.388	1.396		287.6	1.333	1.344	0.456	0.47	0.166	0.174
287.8	0.077	0.076	0.028	0.046	0.02	0.03		287.8	0.507	0.608	0.331	0.39	0.211	0.249		287.799	2.788	2.829	1.389	1.404	0.598	0.602		287.8	4.161	4.231	2.717	2.73	1.387	1.396		287.8	1.332	1.343	0.456	0.47	0.165	0.174
288	0.077	0.075	0.028	0.046	0.02	0.03		288	0.505	0.607	0.33	0.389	0.211	0.249		287.999	2.788	2.828	1.388	1.404	0.598	0.602		288	4.16	4.231	2.716	2.729	1.387	1.396		288	1.331	1.343	0.455	0.47	0.165	0.174
288.2	0.078	0.075	0.028	0.045	0.021	0.03		288.2	0.504	0.605	0.329	0.388	0.21	0.248		288.199	2.788	2.828	1.388	1.404	0.598	0.602		288.2	4.159	4.23	2.716	2.729	1.386	1.396		288.2	1.33	1.343	0.455	0.47	0.164	0.174
288.4	0.077	0.075	0.028	0.045	0.02	0.029		288.4	0.503	0.604	0.328	0.388	0.209	0.247		288.399	2.787	2.827	1.387	1.403	0.598	0.602		288.4	4.158	4.23	2.715	2.729	1.385	1.396		288.4	1.33	1.343	0.455	0.469	0.164	0.174
288.6	0.077	0.074	0.028	0.045	0.021	0.029		288.6	0.501	0.603	0.327	0.387	0.208	0.247		288.599	2.787	2.827	1.387	1.403	0.598	0.602		288.6	4.158	4.229	2.715	2.728	1.385	1.396		288.6	1.329	1.342	0.455	0.469	0.164	0.174
288.8	0.077	0.074	0.028	0.045	0.02	0.029		288.8	0.5	0.602	0.326	0.386	0.208	0.246		288.799	2.787	2.826	1.388	1.403	0.598	0.602		288.8	4.157	4.229	2.714	2.728	1.384	1.395		288.8	1.329	1.342	0.455	0.469	0.164	0.173
289	0.076	0.073	0.027	0.044	0.02	0.029		289	0.498	0.6	0.325	0.385	0.208	0.246		288.999	2.786	2.826	1.387	1.403	0.598	0.602		289	4.158	4.228	2.713	2.728	1.385	1.395		289	1.329	1.342	0.455	0.469	0.165	0.173
289.2	0.077	0.073	0.028	0.044	0.02	0.029		289.2	0.497	0.599	0.324	0.384	0.207	0.245		289.199	2.785	2.825	1.387	1.403	0.597	0.602		289.2	4.158	4.228	2.713	2.727	1.384	1.395		289.2	1.329	1.342	0.456	0.469	0.165	0.173
289.4	0.076	0.072	0.028	0.044	0.02	0.029		289.4	0.497	0.598	0.323	0.383	0.207	0.245		289.399	2.784	2.825	1.387	1.402	0.597	0.601		289.4	4.157	4.227	2.712	2.727	1.384	1.395		289.4	1.329	1.341	0.456	0.469	0.165	0.173
289.6	0.076	0.072	0.028	0.044	0.019	0.028		289.6	0.495	0.596	0.321	0.383	0.207	0.244		289.599	2.783	2.825	1.387	1.402	0.596	0.601		289.6	4.157	4.227	2.712	2.727	1.385	1.395		289.6	1.329	1.341	0.456	0.469	0.165	0.173
289.8	0.077	0.072	0.029	0.043	0.019	0.028		289.8	0.494	0.595	0.321	0.382	0.206	0.244		289.799	2.783	2.824	1.386	1.402	0.596	0.601		289.8	4.156	4.227	2.712	2.727	1.384	1.395		289.8	1.329	1.341	0.456	0.469	0.165	0.173
290	0.077	0.071	0.029	0.043	0.019	0.028		290	0.493	0.594	0.32	0.381	0.206	0.243		289.999	2.782	2.824	1.386	1.402	0.596	0.601		290	4.156	4.226	2.711	2.726	1.384	1.394		290	1.329	1.341	0.456	0.469	0.165	0.173
290.2	0.077	0.071	0.029	0.043	0.02	0.028		290.2	0.492	0.593	0.319	0.38	0.205	0.243		290.199	2.78	2.823	1.385	1.401	0.596	0.601		290.2	4.155	4.226	2.711	2.726	1.385	1.394		290.2	1.328	1.34	0.455	0.469	0.164	0.173
290.4	0.076	0.07	0.03	0.043	0.02	0.028		290.4	0.491	0.591	0.319	0.379	0.205	0.242		290.399	2.78	2.823	1.385	1.401	0.596	0.601		290.4	4.154	4.225	2.711	2.726	1.385	1.394		290.4	1.329	1.34	0.455	0.469	0.165	0.173
290.6	0.076	0.07	0.029	0.042	0.02	0.028		290.6	0.49	0.59	0.317	0.379	0.204	0.242		290.599	2.779	2.822	1.385	1.401	0.595	0.601		290.6	4.154	4.225	2.711	2.725	1.385	1.394		290.6	1.329	1.34	0.455	0.469	0.165	0.173
290.8	0.076	0.07	0.029	0.042	0.02	0.027		290.8	0.489	0.589	0.316	0.378	0.204	0.241		290.799	2.778	2.822	1.385	1.401	0.594	0.601		290.8	4.153	4.224	2.71	2.725	1.385	1.394		290.8	1.329	1.34	0.455	0.468	0.165	0.173
291	0.076	0.069	0.029	0.042	0.019	0.027		291	0.487	0.588	0.315	0.377	0.202	0.241		290.999	2.778	2.821	1.384	1.401	0.594	0.601		291	4.152	4.224	2.711	2.725	1.385	1.394		291	1.328	1.339	0.454	0.468	0.165	0.173
291.2	0.075	0.069	0.029	0.042	0.019	0.027		291.2	0.485	0.586	0.314	0.376	0.202	0.24		291.199	2.777	2.821	1.383	1.4	0.594	0.601		291.2	4.152	4.223	2.71	2.724	1.384	1.394		291.2	1.328	1.339	0.455	0.468	0.165	0.173
291.4	0.075	0.068	0.028	0.041	0.019	0.027		291.4	0.484	0.585	0.314	0.375	0.201	0.24		291.399	2.777	2.821	1.383	1.4	0.594	0.601		291.4	4.15	4.223	2.71	2.724	1.384	1.393		291.4	1.328	1.339	0.455	0.468	0.165	0.173
291.6	0.075	0.068	0.029	0.041	0.019	0.027		291.6	0.484	0.584	0.314	0.375	0.201	0.239		291.599	2.777	2.82	1.383	1.4	0.594	0.6		291.6	4.15	4.222	2.71	2.724	1.384	1.393		291.6	1.327	1.339	0.454	0.468	0.164	0.173
291.8	0.075	0.068	0.028	0.041	0.019	0.027		291.8	0.483	0.583	0.314	0.374	0.201	0.239		291.799	2.777	2.82	1.383	1.4	0.594	0.6		291.8	4.149	4.222	2.709	2.724	1.383	1.393		291.8	1.327	1.338	0.455	0.468	0.165	0.173
292	0.074	0.067	0.028	0.041	0.019	0.027		292	0.482	0.582	0.313	0.373	0.201	0.238		291.999	2.777	2.819	1.382	1.399	0.594	0.6		292	4.149	4.221	2.71	2.723	1.383	1.393		292	1.327	1.338	0.455	0.468	0.165	0.173
292.2	0.073	0.067	0.027	0.04	0.019	0.026		292.2	0.481	0.58	0.313	0.372	0.2	0.238		292.199	2.777	2.819	1.383	1.399	0.594	0.6		292.2	4.149	4.221	2.71	2.723	1.383	1.393		292.2	1.327	1.338	0.455	0.468	0.165	0.173
292.4	0.072	0.067	0.026	0.04	0.018	0.026		292.4	0.48	0.579	0.312	0.371	0.2	0.237		292.399	2.777	2.818	1.383	1.399	0.595	0.6		292.4	4.149	4.221	2.71	2.723	1.382	1.393		292.4	1.326	1.338	0.456	0.468	0.165	0.173
292.6	0.072	0.066	0.026	0.04	0.018	0.026		292.6	0.48	0.578	0.311	0.371	0.199	0.237		292.599	2.777	2.818	1.383	1.399	0.594	0.6		292.6	4.149	4.22	2.709	2.722	1.382	1.392		292.6	1.327	1.337	0.455	0.468	0.166	0.173
292.8	0.072	0.066	0.026	0.04	0.019	0.026		292.8	0.479	0.577	0.311	0.37	0.199	0.236		292.799	2.776	2.817	1.383	1.399	0.594	0.6		292.8	4.148	4.22	2.709	2.722	1.383	1.392		292.8	1.326	1.337	0.455	0.468	0.166	0.173
293	0.071	0.065	0.025	0.04	0.018	0.026		293	0.478	0.575	0.31	0.369	0.199	0.236		292.999	2.776	2.817	1.382	1.398	0.594	0.6		293	4.148	4.219	2.709	2.722	1.383	1.392		293	1.326	1.337	0.455	0.467	0.166	0.173
293.2	0.072	0.065	0.025	0.039	0.018	0.026		293.2	0.478	0.574	0.31	0.368	0.199	0.235		293.199	2.775	2.816	1.382	1.398	0.593	0.6		293.2	4.147	4.219	2.709	2.722	1.382	1.392		293.2	1.326	1.337	0.455	0.467	0.166	0.173
293.4	0.072	0.065	0.025	0.039	0.018	0.025		293.4	0.477	0.573	0.31	0.368	0.198	0.235		293.399	2.775	2.816	1.381	1.398	0.593	0.6		293.4	4.147	4.218	2.708	2.721	1.383	1.392		293.4	1.325	1.336	0.454	0.467	0.165	0.173
293.6	0.072	0.064	0.025	0.039	0.018	0.025		293.6	0.476	0.572	0.309	0.367	0.198	0.234		293.599	2.775	2.816	1.381	1.398	0.593	0.599		293.6	4.147	4.218	2.709	2.721	1.383	1.392		293.6	1.325	1.336	0.454	0.467	0.166	0.173
293.8	0.072	0.064	0.024	0.039	0.018	0.025		293.8	0.475	0.571	0.308	0.366	0.197	0.234		293.799	2.774	2.815	1.381	1.397	0.594	0.599		293.8	4.146	4.217	2.708	2.721	1.382	1.392		293.8	1.324	1.336	0.454	0.467	0.166	0.173
294	0.072	0.064	0.024	0.038	0.018	0.025		294	0.475	0.569	0.308	0.365	0.197	0.233		293.999	2.774	2.815	1.381	1.397	0.593	0.599		294	4.145	4.217	2.709	2.72	1.383	1.391		294	1.324	1.336	0.453	0.467	0.165	0.173
294.2	0.072	0.063	0.024	0.038	0.018	0.025		294.2	0.474	0.568	0.307	0.364	0.197	0.233		294.199	2.773	2.814	1.381	1.397	0.593	0.599		294.2	4.145	4.216	2.708	2.72	1.383	1.391		294.2	1.324	1.335	0.453	0.467	0.165	0.173
294.4	0.072	0.063	0.024	0.038	0.019	0.025		294.4	0.473	0.567	0.307	0.364	0.197	0.232		294.399	2.773	2.814	1.38	1.397	0.593	0.599		294.4	4.144	4.216	2.708	2.72	1.382	1.391		294.4	1.323	1.335	0.453	0.467	0.165	0.173
294.6	0.072	0.063	0.025	0.038	0.019	0.025		294.6	0.471	0.566	0.306	0.363	0.196	0.232		294.599	2.773	2.813	1.38	1.397	0.592	0.599		294.6	4.143	4.216	2.708	2.719	1.382	1.391		294.6	1.323	1.335	0.452	0.467	0.165	0.173
294.8	0.072	0.062	0.025	0.038	0.019	0.025		294.8	0.47	0.565	0.305	0.362	0.195	0.231		294.799	2.772	2.813	1.38	1.396	0.592	0.599		294.8	4.142	4.215	2.708	2.719	1.382	1.391		294.8	1.323	1.335	0.452	0.467	0.164	0.173
295	0.072	0.062	0.025	0.037	0.019	0.024		295	0.469	0.563	0.304	0.361	0.195	0.231		294.999	2.771	2.812	1.379	1.396	0.592	0.599		295	4.142	4.215	2.709	2.719	1.383	1.391		295	1.322	1.334	0.452	0.467	0.164	0.172
295.2	0.072	0.061	0.025	0.037	0.018	0.024		295.2	0.468	0.562	0.304	0.361	0.195	0.23		295.199	2.77	2.812	1.379	1.396	0.592	0.599		295.2	4.141	4.214	2.708	2.719	1.382	1.391		295.2	1.322	1.334	0.452	0.467	0.164	0.172
295.4	0.072	0.061	0.026	0.037	0.019	0.024		295.4	0.468	0.561	0.304	0.36	0.195	0.23		295.399	2.769	2.812	1.378	1.396	0.591	0.599		295.4	4.14	4.214	2.708	2.718	1.382	1.39		295.4	1.321	1.334	0.452	0.466	0.165	0.172
295.6	0.072	0.061	0.026	0.037	0.019	0.024		295.6	0.467	0.56	0.303	0.359	0.195	0.229		295.599	2.769	2.811	1.377	1.395	0.591	0.599		295.6	4.139	4.213	2.707	2.718	1.381	1.39		295.6	1.321	1.334	0.451	0.466	0.164	0.172
295.8	0.073	0.06	0.026	0.037	0.02	0.024		295.8	0.467	0.559	0.302	0.358	0.194	0.229		295.799	2.768	2.811	1.377	1.395	0.592	0.598		295.8	4.139	4.213	2.707	2.718	1.381	1.39		295.8	1.321	1.333	0.451	0.466	0.165	0.172
296	0.073	0.06	0.027	0.036	0.02	0.024		296	0.465	0.557	0.301	0.358	0.195	0.228		295.999	2.768	2.81	1.377	1.395	0.591	0.598		296	4.138	4.212	2.707	2.717	1.381	1.39		296	1.32	1.333	0.451	0.466	0.164	0.172
296.2	0.073	0.06	0.026	0.036	0.019	0.024		296.2	0.464	0.556	0.3	0.357	0.194	0.228		296.199	2.767	2.81	1.377	1.395	0.591	0.598		296.2	4.138	4.212	2.707	2.717	1.381	1.39		296.2	1.32	1.333	0.451	0.466	0.164	0.172
296.4	0.073	0.059	0.027	0.036	0.019	0.023		296.4	0.463	0.555	0.299	0.356	0.194	0.227		296.399	2.767	2.809	1.377	1.395	0.592	0.598		296.4	4.137	4.211	2.706	2.717	1.38	1.39		296.4	1.321	1.333	0.451	0.466	0.165	0.172
296.6	0.074	0.059	0.027	0.036	0.02	0.023		296.6	0.462	0.554	0.298	0.355	0.193	0.227		296.599	2.766	2.809	1.376	1.394	0.591	0.598		296.6	4.137	4.211	2.706	2.717	1.381	1.389		296.6	1.32	1.332	0.451	0.466	0.165	0.172
296.8	0.074	0.059	0.027	0.035	0.02	0.023		296.8	0.461	0.553	0.297	0.355	0.193	0.226		296.799	2.766	2.808	1.375	1.394	0.591	0.598		296.8	4.136	4.21	2.705	2.716	1.381	1.389		296.8	1.32	1.332	0.451	0.466	0.165	0.172
297	0.074	0.058	0.026	0.035	0.019	0.023		297	0.46	0.552	0.296	0.354	0.192	0.226		296.999	2.766	2.808	1.375	1.394	0.591	0.598		297	4.135	4.21	2.705	2.716	1.381	1.389		297	1.32	1.332	0.451	0.466	0.165	0.172
297.2	0.074	0.058	0.026	0.035	0.019	0.023		297.2	0.46	0.55	0.296	0.353	0.192	0.225		297.199	2.765	2.808	1.374	1.394	0.59	0.598		297.2	4.135	4.21	2.704	2.716	1.38	1.389		297.2	1.32	1.332	0.452	0.466	0.164	0.172
297.4	0.074	0.058	0.026	0.035	0.019	0.023		297.4	0.458	0.549	0.294	0.352	0.19	0.225		297.399	2.765	2.807	1.373	1.393	0.589	0.598		297.4	4.135	4.209	2.704	2.715	1.381	1.389		297.4	1.32	1.331	0.452	0.466	0.165	0.172
297.6	0.074	0.057	0.026	0.035	0.019	0.023		297.6	0.457	0.548	0.292	0.352	0.189	0.225		297.599	2.765	2.807	1.374	1.393	0.589	0.598		297.6	4.135	4.209	2.703	2.715	1.38	1.389		297.6	1.32	1.331	0.453	0.465	0.165	0.172
297.8	0.074	0.057	0.025	0.034	0.018	0.023		297.8	0.455	0.547	0.292	0.351	0.188	0.224		297.799	2.764	2.806	1.373	1.393	0.588	0.597		297.8	4.134	4.208	2.702	2.715	1.379	1.389		297.8	1.32	1.331	0.452	0.465	0.165	0.172
298	0.074	0.057	0.025	0.034	0.018	0.022		298	0.454	0.546	0.291	0.35	0.188	0.224		297.999	2.765	2.806	1.374	1.393	0.589	0.597		298	4.134	4.208	2.702	2.714	1.379	1.388		298	1.32	1.331	0.453	0.465	0.165	0.172
298.2	0.074	0.056	0.026	0.034	0.018	0.022		298.2	0.453	0.545	0.29	0.349	0.187	0.223		298.199	2.765	2.805	1.373	1.393	0.589	0.597		298.2	4.133	4.207	2.701	2.714	1.379	1.388		298.2	1.319	1.33	0.453	0.465	0.165	0.172
298.4	0.074	0.056	0.026	0.034	0.018	0.022		298.4	0.451	0.543	0.289	0.349	0.187	0.223		298.399	2.765	2.805	1.373	1.392	0.589	0.597		298.4	4.132	4.207	2.701	2.714	1.378	1.388		298.4	1.319	1.33	0.453	0.465	0.165	0.172
298.6	0.073	0.056	0.026	0.034	0.017	0.022		298.6	0.45	0.542	0.289	0.348	0.186	0.222		298.599	2.764	2.804	1.373	1.392	0.589	0.597		298.6	4.132	4.206	2.701	2.714	1.378	1.388		298.6	1.319	1.33	0.452	0.465	0.165	0.172
298.8	0.073	0.056	0.025	0.034	0.017	0.022		298.8	0.45	0.541	0.288	0.347	0.186	0.222		298.799	2.763	2.804	1.373	1.392	0.588	0.597		298.8	4.132	4.206	2.701	2.713	1.379	1.388		298.8	1.319	1.33	0.453	0.465	0.165	0.172
299	0.072	0.055	0.025	0.033	0.017	0.022		299	0.45	0.54	0.289	0.346	0.185	0.221		298.999	2.762	2.804	1.372	1.392	0.587	0.597		299	4.132	4.205	2.701	2.713	1.379	1.388		299	1.319	1.329	0.453	0.465	0.165	0.172
299.2	0.072	0.055	0.025	0.033	0.017	0.022		299.2	0.449	0.539	0.289	0.346	0.186	0.221		299.199	2.761	2.803	1.371	1.391	0.587	0.597		299.2	4.131	4.205	2.7	2.713	1.378	1.388		299.2	1.319	1.329	0.453	0.465	0.166	0.172
299.4	0.072	0.055	0.025	0.033	0.017	0.022		299.4	0.449	0.538	0.289	0.345	0.186	0.22		299.399	2.76	2.803	1.37	1.391	0.587	0.597		299.4	4.131	4.205	2.7	2.712	1.378	1.387		299.4	1.318	1.329	0.452	0.465	0.165	0.172
299.6	0.071	0.054	0.025	0.033	0.018	0.021		299.6	0.448	0.537	0.289	0.344	0.185	0.22		299.599	2.76	2.802	1.37	1.391	0.587	0.597		299.6	4.13	4.204	2.7	2.712	1.377	1.387		299.6	1.318	1.329	0.452	0.465	0.164	0.172
299.8	0.072	0.054	0.026	0.033	0.018	0.021		299.8	0.447	0.535	0.289	0.343	0.185	0.219		299.799	2.76	2.802	1.371	1.391	0.588	0.597		299.8	4.13	4.204	2.7	2.712	1.377	1.387		299.8	1.318	1.328	0.452	0.465	0.164	0.172
300	0.072	0.054	0.026	0.032	0.017	0.021		300	0.447	0.534	0.289	0.343	0.185	0.219		299.999	2.76	2.801	1.37	1.391	0.588	0.596		300	4.13	4.203	2.7	2.711	1.377	1.387		300	1.319	1.328	0.452	0.464	0.165	0.172
300.2	0.071	0.053	0.025	0.032	0.017	0.021		300.2	0.446	0.533	0.289	0.342	0.185	0.218		300.199	2.76	2.801	1.37	1.39	0.588	0.596		300.2	4.129	4.203	2.7	2.711	1.377	1.387		300.2	1.318	1.328	0.452	0.464	0.164	0.172
300.4	0.071	0.053	0.025	0.032	0.017	0.021		300.4	0.446	0.532	0.289	0.341	0.184	0.218		300.399	2.76	2.8	1.37	1.39	0.588	0.596		300.4	4.129	4.202	2.701	2.711	1.377	1.387		300.4	1.318	1.328	0.451	0.464	0.164	0.172
300.6	0.071	0.053	0.025	0.032	0.017	0.021		300.6	0.445	0.531	0.289	0.341	0.184	0.217		300.599	2.759	2.8	1.37	1.39	0.587	0.596		300.6	4.129	4.202	2.701	2.711	1.378	1.386		300.6	1.317	1.327	0.451	0.464	0.164	0.172
300.8	0.07	0.052	0.024	0.032	0.016	0.021		300.8	0.444	0.53	0.288	0.34	0.184	0.217		300.799	2.759	2.8	1.369	1.39	0.587	0.596		300.8	4.128	4.201	2.7	2.71	1.378	1.386		300.8	1.317	1.327	0.451	0.464	0.164	0.172
301	0.07	0.052	0.024	0.032	0.017	0.021		301	0.443	0.529	0.287	0.339	0.183	0.217		300.999	2.758	2.799	1.368	1.389	0.586	0.596		301	4.127	4.201	2.7	2.71	1.378	1.386		301	1.317	1.327	0.451	0.464	0.163	0.172
301.2	0.07	0.052	0.024	0.031	0.017	0.02		301.2	0.442	0.528	0.286	0.338	0.182	0.216		301.199	2.758	2.799	1.367	1.389	0.585	0.596		301.2	4.127	4.2	2.699	2.71	1.378	1.386		301.2	1.316	1.327	0.451	0.464	0.163	0.172
301.4	0.07	0.052	0.024	0.031	0.017	0.02		301.4	0.441	0.526	0.285	0.338	0.181	0.216		301.399	2.757	2.798	1.367	1.389	0.585	0.596		301.4	4.127	4.2	2.7	2.709	1.378	1.386		301.4	1.316	1.326	0.451	0.464	0.164	0.171
301.6	0.07	0.051	0.024	0.031	0.017	0.02		301.6	0.44	0.525	0.284	0.337	0.181	0.215		301.599	2.757	2.798	1.367	1.389	0.585	0.596		301.6	4.126	4.2	2.699	2.709	1.377	1.386		301.6	1.316	1.326	0.451	0.464	0.163	0.171
301.8	0.07	0.051	0.024	0.031	0.017	0.02		301.8	0.438	0.524	0.283	0.336	0.18	0.215		301.799	2.756	2.797	1.367	1.389	0.584	0.596		301.8	4.124	4.199	2.698	2.709	1.377	1.386		301.8	1.316	1.326	0.451	0.464	0.163	0.171
302	0.071	0.051	0.025	0.031	0.017	0.02		302	0.437	0.523	0.282	0.336	0.18	0.214		301.999	2.756	2.797	1.366	1.388	0.585	0.595		302	4.124	4.199	2.698	2.709	1.377	1.385		302	1.315	1.326	0.451	0.464	0.163	0.171
302.2	0.07	0.05	0.024	0.03	0.016	0.02		302.2	0.436	0.522	0.281	0.335	0.18	0.214		302.199	2.755	2.796	1.366	1.388	0.584	0.595		302.2	4.123	4.198	2.698	2.708	1.377	1.385		302.2	1.315	1.325	0.449	0.464	0.162	0.171
302.4	0.07	0.05	0.024	0.03	0.016	0.02		302.4	0.435	0.521	0.28	0.334	0.18	0.213		302.399	2.754	2.796	1.365	1.388	0.584	0.595		302.4	4.123	4.198	2.697	2.708	1.377	1.385		302.4	1.315	1.325	0.45	0.463	0.163	0.171
302.6	0.07	0.05	0.024	0.03	0.016	0.02		302.6	0.435	0.52	0.28	0.333	0.18	0.213		302.599	2.753	2.796	1.365	1.388	0.584	0.595		302.6	4.122	4.197	2.697	2.708	1.377	1.385		302.6	1.314	1.325	0.45	0.463	0.162	0.171
302.8	0.07	0.05	0.023	0.03	0.017	0.02		302.8	0.434	0.519	0.279	0.333	0.179	0.212		302.799	2.752	2.795	1.364	1.387	0.583	0.595		302.8	4.121	4.197	2.697	2.707	1.377	1.385		302.8	1.314	1.325	0.449	0.463	0.162	0.171
303	0.069	0.049	0.023	0.03	0.016	0.019		303	0.434	0.518	0.279	0.332	0.179	0.212		302.999	2.75	2.795	1.363	1.387	0.583	0.595		303	4.121	4.196	2.696	2.707	1.376	1.385		303	1.314	1.324	0.45	0.463	0.162	0.171
303.2	0.069	0.049	0.024	0.03	0.016	0.019		303.2	0.434	0.516	0.279	0.331	0.179	0.212		303.199	2.75	2.794	1.362	1.387	0.582	0.595		303.2	4.12	4.196	2.696	2.707	1.376	1.385		303.2	1.314	1.324	0.45	0.463	0.163	0.171
303.4	0.069	0.049	0.024	0.029	0.015	0.019		303.4	0.433	0.515	0.279	0.331	0.179	0.211		303.399	2.749	2.794	1.361	1.387	0.582	0.595		303.4	4.12	4.195	2.695	2.706	1.375	1.384		303.4	1.314	1.324	0.45	0.463	0.162	0.171
303.6	0.068	0.048	0.023	0.029	0.015	0.019		303.6	0.432	0.514	0.279	0.33	0.179	0.211		303.599	2.748	2.793	1.362	1.387	0.582	0.595		303.6	4.12	4.195	2.696	2.706	1.376	1.384		303.6	1.313	1.324	0.45	0.463	0.162	0.171
303.8	0.068	0.048	0.023	0.029	0.015	0.019		303.8	0.432	0.513	0.278	0.329	0.178	0.21		303.799	2.749	2.793	1.362	1.386	0.583	0.595		303.8	4.12	4.195	2.696	2.706	1.376	1.384		303.8	1.313	1.323	0.449	0.463	0.163	0.171
304	0.068	0.048	0.023	0.029	0.014	0.019		304	0.432	0.512	0.277	0.329	0.177	0.21		303.999	2.75	2.792	1.361	1.386	0.583	0.595		304	4.12	4.194	2.696	2.706	1.376	1.384		304	1.312	1.323	0.449	0.463	0.162	0.171
304.2	0.067	0.048	0.023	0.029	0.015	0.019		304.2	0.431	0.511	0.277	0.328	0.177	0.209		304.199	2.749	2.792	1.361	1.386	0.583	0.594		304.2	4.12	4.194	2.696	2.705	1.376	1.384		304.2	1.311	1.323	0.448	0.463	0.162	0.171
304.4	0.067	0.047	0.023	0.029	0.014	0.019		304.4	0.43	0.51	0.277	0.327	0.177	0.209		304.399	2.749	2.792	1.36	1.386	0.583	0.594		304.4	4.12	4.193	2.696	2.705	1.377	1.384		304.4	1.311	1.323	0.448	0.463	0.163	0.171
304.6	0.068	0.047	0.023	0.028	0.014	0.019		304.6	0.43	0.509	0.277	0.326	0.176	0.208		304.599	2.748	2.791	1.36	1.385	0.582	0.594		304.6	4.119	4.193	2.696	2.705	1.378	1.383		304.6	1.31	1.322	0.448	0.462	0.163	0.171
304.8	0.067	0.047	0.022	0.028	0.015	0.018		304.8	0.429	0.508	0.277	0.326	0.176	0.208		304.799	2.748	2.791	1.359	1.385	0.582	0.594		304.8	4.119	4.192	2.696	2.704	1.377	1.383		304.8	1.31	1.322	0.448	0.462	0.163	0.171
305	0.068	0.047	0.022	0.028	0.015	0.018		305	0.428	0.507	0.276	0.325	0.175	0.208		304.999	2.747	2.79	1.359	1.385	0.581	0.594		305	4.119	4.192	2.696	2.704	1.377	1.383		305	1.31	1.322	0.448	0.462	0.163	0.171
305.2	0.068	0.046	0.022	0.028	0.015	0.018		305.2	0.427	0.506	0.276	0.324	0.175	0.207		305.199	2.747	2.79	1.359	1.385	0.582	0.594		305.2	4.117	4.191	2.696	2.704	1.377	1.383		305.2	1.31	1.322	0.449	0.462	0.163	0.171
305.4	0.068	0.046	0.022	0.028	0.015	0.018		305.4	0.426	0.505	0.275	0.324	0.175	0.207		305.399	2.747	2.789	1.359	1.385	0.582	0.594		305.4	4.118	4.191	2.696	2.704	1.377	1.383		305.4	1.31	1.321	0.448	0.462	0.162	0.171
305.6	0.068	0.046	0.022	0.028	0.016	0.018		305.6	0.425	0.504	0.275	0.323	0.174	0.206		305.599	2.747	2.789	1.359	1.384	0.582	0.594		305.6	4.117	4.19	2.696	2.703	1.377	1.383		305.6	1.31	1.321	0.448	0.462	0.162	0.171
305.8	0.069	0.046	0.022	0.028	0.016	0.018		305.8	0.424	0.502	0.274	0.322	0.174	0.206		305.799	2.746	2.788	1.359	1.384	0.582	0.594		305.8	4.116	4.19	2.695	2.703	1.377	1.383		305.8	1.31	1.321	0.448	0.462	0.162	0.171
306	0.068	0.045	0.021	0.027	0.015	0.018		306	0.423	0.501	0.273	0.322	0.173	0.205		305.999	2.746	2.788	1.358	1.384	0.582	0.594		306	4.115	4.19	2.695	2.703	1.376	1.382		306	1.309	1.321	0.448	0.462	0.162	0.171
306.2	0.069	0.045	0.021	0.027	0.015	0.018		306.2	0.423	0.5	0.273	0.321	0.173	0.205		306.199	2.746	2.788	1.358	1.384	0.582	0.594		306.2	4.114	4.189	2.694	2.702	1.376	1.382		306.2	1.309	1.32	0.448	0.462	0.162	0.171
306.4	0.068	0.045	0.022	0.027	0.015	0.018		306.4	0.423	0.499	0.272	0.32	0.173	0.205		306.399	2.746	2.787	1.358	1.383	0.581	0.593		306.4	4.113	4.189	2.694	2.702	1.375	1.382		306.4	1.31	1.32	0.449	0.462	0.162	0.171
306.6	0.069	0.045	0.022	0.027	0.016	0.018		306.6	0.422	0.498	0.271	0.32	0.173	0.204		306.599	2.746	2.787	1.358	1.383	0.582	0.593		306.6	4.112	4.188	2.693	2.702	1.374	1.382		306.6	1.309	1.32	0.448	0.462	0.162	0.171
306.8	0.069	0.044	0.023	0.027	0.016	0.017		306.8	0.421	0.497	0.27	0.319	0.172	0.204		306.799	2.745	2.786	1.357	1.383	0.581	0.593		306.8	4.112	4.188	2.692	2.702	1.374	1.382		306.8	1.309	1.32	0.448	0.462	0.162	0.171
307	0.069	0.044	0.023	0.027	0.016	0.017		307	0.42	0.496	0.269	0.318	0.172	0.203		306.999	2.745	2.786	1.358	1.383	0.581	0.593		307	4.111	4.187	2.692	2.701	1.373	1.382		307	1.308	1.319	0.448	0.461	0.161	0.171
307.2	0.07	0.044	0.024	0.026	0.017	0.017		307.2	0.419	0.495	0.269	0.318	0.172	0.203		307.199	2.744	2.785	1.357	1.383	0.58	0.593		307.2	4.111	4.187	2.691	2.701	1.373	1.381		307.2	1.308	1.319	0.448	0.461	0.162	0.171
307.4	0.069	0.044	0.024	0.026	0.017	0.017		307.4	0.418	0.494	0.268	0.317	0.172	0.202		307.399	2.743	2.785	1.357	1.382	0.58	0.593		307.4	4.11	4.186	2.691	2.701	1.373	1.381		307.4	1.307	1.319	0.447	0.461	0.161	0.171
307.6	0.069	0.043	0.025	0.026	0.017	0.017		307.6	0.417	0.493	0.267	0.316	0.171	0.202		307.599	2.744	2.784	1.357	1.382	0.58	0.593		307.6	4.11	4.186	2.691	2.7	1.373	1.381		307.6	1.306	1.319	0.448	0.461	0.162	0.17
307.8	0.07	0.043	0.025	0.026	0.017	0.017		307.8	0.416	0.492	0.266	0.316	0.171	0.202		307.799	2.744	2.784	1.356	1.382	0.579	0.593		307.8	4.109	4.185	2.69	2.7	1.373	1.381		307.8	1.307	1.318	0.448	0.461	0.163	0.17
308	0.07	0.043	0.025	0.026	0.017	0.017		308	0.415	0.491	0.266	0.315	0.171	0.201		307.999	2.743	2.784	1.356	1.382	0.579	0.593		308	4.109	4.185	2.689	2.7	1.373	1.381		308	1.307	1.318	0.449	0.461	0.163	0.17
308.2	0.07	0.043	0.025	0.026	0.017	0.017		308.2	0.414	0.49	0.266	0.314	0.17	0.201		308.199	2.743	2.783	1.355	1.382	0.579	0.593		308.2	4.109	4.185	2.689	2.699	1.373	1.381		308.2	1.306	1.318	0.449	0.461	0.164	0.17
308.4	0.07	0.042	0.024	0.026	0.017	0.017		308.4	0.413	0.489	0.265	0.314	0.169	0.2		308.399	2.742	2.783	1.355	1.381	0.579	0.592		308.4	4.109	4.184	2.689	2.699	1.374	1.381		308.4	1.306	1.318	0.449	0.461	0.164	0.17
308.6	0.07	0.042	0.024	0.025	0.017	0.017		308.6	0.413	0.488	0.265	0.313	0.169	0.2		308.599	2.742	2.782	1.355	1.381	0.578	0.592		308.6	4.108	4.184	2.69	2.699	1.374	1.38		308.6	1.306	1.318	0.448	0.461	0.164	0.17
308.8	0.07	0.042	0.024	0.025	0.018	0.016		308.8	0.412	0.487	0.265	0.312	0.169	0.199		308.799	2.742	2.782	1.355	1.381	0.577	0.592		308.8	4.107	4.183	2.689	2.699	1.374	1.38		308.8	1.306	1.317	0.449	0.461	0.164	0.17
309	0.07	0.042	0.023	0.025	0.018	0.016		309	0.411	0.486	0.265	0.312	0.169	0.199		308.999	2.741	2.781	1.355	1.381	0.578	0.592		309	4.107	4.183	2.688	2.698	1.374	1.38		309	1.306	1.317	0.449	0.461	0.164	0.17
309.2	0.069	0.041	0.022	0.025	0.017	0.016		309.2	0.411	0.485	0.265	0.311	0.169	0.199		309.199	2.741	2.781	1.355	1.38	0.578	0.592		309.2	4.106	4.182	2.688	2.698	1.374	1.38		309.2	1.306	1.317	0.449	0.46	0.164	0.17
309.4	0.069	0.041	0.022	0.025	0.017	0.016		309.4	0.41	0.484	0.265	0.31	0.169	0.198		309.399	2.74	2.78	1.355	1.38	0.577	0.592		309.4	4.106	4.182	2.688	2.698	1.374	1.38		309.4	1.306	1.317	0.449	0.46	0.164	0.17
309.6	0.069	0.041	0.022	0.025	0.017	0.016		309.6	0.41	0.483	0.264	0.31	0.168	0.198		309.599	2.74	2.78	1.355	1.38	0.578	0.592		309.6	4.106	4.181	2.688	2.697	1.374	1.38		309.6	1.306	1.316	0.449	0.46	0.164	0.17
309.8	0.068	0.041	0.021	0.025	0.016	0.016		309.8	0.409	0.482	0.264	0.309	0.168	0.197		309.799	2.741	2.78	1.355	1.38	0.579	0.592		309.8	4.105	4.181	2.688	2.697	1.373	1.38		309.8	1.306	1.316	0.448	0.46	0.163	0.17
310	0.068	0.04	0.021	0.024	0.016	0.016		310	0.409	0.481	0.263	0.308	0.167	0.197		309.999	2.74	2.779	1.354	1.38	0.579	0.592		310	4.104	4.18	2.688	2.697	1.373	1.379		310	1.306	1.316	0.448	0.46	0.163	0.17
310.2	0.069	0.04	0.022	0.024	0.016	0.016		310.2	0.409	0.48	0.262	0.308	0.167	0.196		310.199	2.74	2.779	1.354	1.379	0.579	0.592		310.2	4.104	4.18	2.688	2.697	1.373	1.379		310.2	1.306	1.316	0.448	0.46	0.162	0.17
310.4	0.068	0.04	0.022	0.024	0.016	0.016		310.4	0.408	0.479	0.262	0.307	0.167	0.196		310.399	2.739	2.778	1.354	1.379	0.579	0.592		310.4	4.104	4.18	2.688	2.696	1.373	1.379		310.4	1.305	1.315	0.447	0.46	0.162	0.17
310.6	0.068	0.04	0.022	0.024	0.017	0.016		310.6	0.407	0.478	0.262	0.306	0.166	0.196		310.599	2.739	2.778	1.353	1.379	0.579	0.591		310.6	4.103	4.179	2.688	2.696	1.373	1.379		310.6	1.304	1.315	0.447	0.46	0.161	0.17
310.8	0.068	0.04	0.022	0.024	0.017	0.016		310.8	0.407	0.477	0.261	0.306	0.166	0.195		310.799	2.737	2.777	1.353	1.379	0.578	0.591		310.8	4.104	4.179	2.688	2.696	1.374	1.379		310.8	1.304	1.315	0.446	0.46	0.161	0.17
311	0.069	0.039	0.022	0.024	0.017	0.015		311	0.407	0.476	0.26	0.305	0.166	0.195		310.999	2.737	2.777	1.353	1.378	0.579	0.591		311	4.103	4.178	2.688	2.695	1.374	1.379		311	1.303	1.315	0.446	0.46	0.161	0.17
311.2	0.069	0.039	0.022	0.024	0.017	0.015		311.2	0.406	0.475	0.26	0.304	0.166	0.194		311.199	2.737	2.777	1.352	1.378	0.578	0.591		311.2	4.103	4.178	2.688	2.695	1.373	1.379		311.2	1.303	1.314	0.446	0.46	0.161	0.17
311.4	0.068	0.039	0.022	0.023	0.016	0.015		311.4	0.404	0.474	0.259	0.304	0.165	0.194		311.399	2.736	2.776	1.352	1.378	0.578	0.591		311.4	4.102	4.177	2.687	2.695	1.373	1.378		311.4	1.303	1.314	0.446	0.46	0.161	0.17
311.6	0.068	0.039	0.022	0.023	0.016	0.015		311.6	0.404	0.473	0.259	0.303	0.165	0.194		311.599	2.736	2.776	1.351	1.378	0.578	0.591		311.6	4.101	4.177	2.686	2.694	1.372	1.378		311.6	1.303	1.314	0.446	0.459	0.161	0.17
311.8	0.068	0.038	0.022	0.023	0.016	0.015		311.8	0.402	0.472	0.258	0.302	0.165	0.193		311.799	2.735	2.775	1.35	1.378	0.577	0.591		311.8	4.101	4.176	2.686	2.694	1.372	1.378		311.8	1.304	1.314	0.446	0.459	0.162	0.17
312	0.068	0.038	0.022	0.023	0.015	0.015		312	0.402	0.471	0.257	0.302	0.164	0.193		311.999	2.735	2.775	1.35	1.377	0.577	0.591		312	4.101	4.176	2.686	2.694	1.373	1.378		312	1.303	1.313	0.445	0.459	0.161	0.17
312.2	0.068	0.038	0.022	0.023	0.014	0.015		312.2	0.4	0.47	0.256	0.301	0.163	0.192		312.199	2.734	2.774	1.35	1.377	0.577	0.591		312.2	4.1	4.175	2.686	2.694	1.373	1.378		312.2	1.302	1.313	0.445	0.459	0.162	0.17
312.4	0.068	0.038	0.022	0.023	0.014	0.015		312.4	0.4	0.469	0.256	0.301	0.163	0.192		312.399	2.733	2.774	1.349	1.377	0.576	0.591		312.4	4.1	4.175	2.686	2.693	1.373	1.378		312.4	1.301	1.313	0.444	0.459	0.161	0.17
312.6	0.068	0.038	0.022	0.023	0.014	0.015		312.6	0.399	0.468	0.255	0.3	0.163	0.192		312.599	2.733	2.773	1.349	1.377	0.575	0.591		312.6	4.099	4.175	2.686	2.693	1.372	1.377		312.6	1.301	1.313	0.444	0.459	0.161	0.17
312.8	0.068	0.037	0.022	0.023	0.014	0.015		312.8	0.398	0.467	0.254	0.299	0.163	0.191		312.799	2.733	2.773	1.349	1.376	0.575	0.59		312.8	4.099	4.174	2.685	2.693	1.372	1.377		312.8	1.302	1.312	0.445	0.459	0.161	0.17
313	0.068	0.037	0.021	0.022	0.013	0.015		313	0.397	0.466	0.253	0.299	0.162	0.191		312.999	2.733	2.773	1.349	1.376	0.576	0.59		313	4.099	4.174	2.684	2.692	1.371	1.377		313	1.302	1.312	0.445	0.459	0.161	0.17
313.2	0.067	0.037	0.022	0.022	0.013	0.015		313.2	0.397	0.465	0.252	0.298	0.162	0.19		313.199	2.734	2.772	1.349	1.376	0.576	0.59		313.2	4.098	4.173	2.684	2.692	1.371	1.377		313.2	1.301	1.312	0.445	0.459	0.162	0.17
313.4	0.068	0.037	0.022	0.022	0.013	0.014		313.4	0.396	0.464	0.251	0.297	0.162	0.19		313.399	2.734	2.772	1.349	1.376	0.576	0.59		313.4	4.098	4.173	2.684	2.692	1.371	1.377		313.4	1.301	1.312	0.445	0.459	0.161	0.17
313.6	0.068	0.037	0.022	0.022	0.013	0.014		313.6	0.395	0.463	0.25	0.297	0.162	0.19		313.599	2.734	2.771	1.349	1.376	0.576	0.59		313.6	4.097	4.172	2.684	2.692	1.371	1.377		313.6	1.301	1.311	0.445	0.459	0.162	0.17
313.8	0.068	0.036	0.022	0.022	0.014	0.014		313.8	0.395	0.462	0.25	0.296	0.161	0.189		313.799	2.733	2.771	1.349	1.375	0.576	0.59		313.8	4.097	4.172	2.684	2.691	1.371	1.377		313.8	1.301	1.311	0.446	0.459	0.162	0.17
314	0.068	0.036	0.022	0.022	0.013	0.014		314	0.394	0.461	0.25	0.296	0.161	0.189		313.999	2.732	2.77	1.349	1.375	0.576	0.59		314	4.097	4.171	2.684	2.691	1.371	1.376		314	1.302	1.311	0.446	0.458	0.162	0.169
314.2	0.069	0.036	0.022	0.022	0.014	0.014		314.2	0.394	0.46	0.249	0.295	0.161	0.188		314.199	2.732	2.77	1.349	1.375	0.576	0.59		314.2	4.097	4.171	2.684	2.691	1.372	1.376		314.2	1.301	1.311	0.446	0.458	0.163	0.169
314.4	0.068	0.036	0.022	0.022	0.015	0.014		314.4	0.393	0.459	0.25	0.294	0.161	0.188		314.399	2.731	2.769	1.349	1.375	0.575	0.59		314.4	4.096	4.17	2.683	2.69	1.372	1.376		314.4	1.301	1.31	0.446	0.458	0.164	0.169
314.6	0.068	0.036	0.022	0.021	0.015	0.014		314.6	0.393	0.458	0.249	0.294	0.161	0.188		314.599	2.73	2.769	1.349	1.375	0.575	0.59		314.6	4.095	4.17	2.683	2.69	1.372	1.376		314.6	1.301	1.31	0.446	0.458	0.163	0.169
314.8	0.069	0.035	0.022	0.021	0.015	0.014		314.8	0.392	0.457	0.249	0.293	0.161	0.187		314.799	2.731	2.769	1.349	1.374	0.576	0.589		314.8	4.095	4.17	2.683	2.69	1.371	1.376		314.8	1.301	1.31	0.446	0.458	0.163	0.169
315	0.069	0.035	0.022	0.021	0.015	0.014		315	0.391	0.456	0.249	0.292	0.161	0.187		314.999	2.731	2.768	1.349	1.374	0.576	0.589		315	4.094	4.169	2.682	2.69	1.371	1.376		315	1.301	1.31	0.446	0.458	0.163	0.169
315.2	0.069	0.035	0.022	0.021	0.016	0.014		315.2	0.391	0.455	0.249	0.292	0.161	0.186		315.199	2.731	2.768	1.349	1.374	0.576	0.589		315.2	4.094	4.169	2.682	2.689	1.371	1.376		315.2	1.301	1.309	0.446	0.458	0.163	0.169
315.4	0.068	0.035	0.022	0.021	0.016	0.014		315.4	0.391	0.454	0.249	0.291	0.16	0.186		315.399	2.73	2.767	1.348	1.374	0.576	0.589		315.4	4.093	4.168	2.682	2.689	1.371	1.375		315.4	1.3	1.309	0.446	0.458	0.162	0.169
315.6	0.068	0.035	0.023	0.021	0.016	0.014		315.6	0.39	0.453	0.249	0.291	0.161	0.186		315.599	2.73	2.767	1.348	1.373	0.575	0.589		315.6	4.092	4.168	2.681	2.689	1.371	1.375		315.6	1.299	1.309	0.445	0.458	0.162	0.169
315.8	0.069	0.034	0.023	0.021	0.017	0.014		315.8	0.39	0.452	0.249	0.29	0.16	0.185		315.799	2.729	2.766	1.348	1.373	0.575	0.589		315.8	4.092	4.167	2.681	2.688	1.371	1.375		315.8	1.299	1.309	0.445	0.458	0.162	0.169
316	0.068	0.034	0.023	0.021	0.017	0.013		316	0.389	0.451	0.249	0.289	0.159	0.185		315.999	2.728	2.766	1.347	1.373	0.574	0.589		316	4.091	4.167	2.681	2.688	1.371	1.375		316	1.298	1.308	0.445	0.458	0.161	0.169
316.2	0.068	0.034	0.024	0.02	0.016	0.013		316.2	0.389	0.45	0.249	0.289	0.159	0.184		316.199	2.727	2.766	1.347	1.373	0.574	0.589		316.2	4.091	4.166	2.681	2.688	1.37	1.375		316.2	1.297	1.308	0.444	0.458	0.161	0.169
316.4	0.068	0.034	0.024	0.02	0.016	0.013		316.4	0.389	0.449	0.249	0.288	0.159	0.184		316.399	2.727	2.765	1.346	1.373	0.574	0.589		316.4	4.091	4.166	2.681	2.687	1.37	1.375		316.4	1.296	1.308	0.444	0.457	0.161	0.169
316.6	0.068	0.034	0.023	0.02	0.016	0.013		316.6	0.388	0.448	0.248	0.287	0.158	0.184		316.599	2.727	2.765	1.346	1.372	0.574	0.589		316.6	4.09	4.165	2.68	2.687	1.37	1.374		316.6	1.297	1.308	0.445	0.457	0.161	0.169
316.8	0.068	0.033	0.024	0.02	0.017	0.013		316.8	0.387	0.447	0.248	0.287	0.157	0.183		316.799	2.728	2.764	1.346	1.372	0.574	0.589		316.8	4.09	4.165	2.68	2.687	1.369	1.374		316.8	1.297	1.307	0.445	0.457	0.16	0.169
317	0.068	0.033	0.024	0.02	0.017	0.013		317	0.387	0.446	0.248	0.286	0.157	0.183		316.999	2.728	2.764	1.346	1.372	0.574	0.588		317	4.089	4.165	2.68	2.687	1.37	1.374		317	1.297	1.307	0.445	0.457	0.16	0.169
317.2	0.068	0.033	0.024	0.02	0.017	0.013		317.2	0.386	0.445	0.247	0.286	0.156	0.182		317.199	2.727	2.763	1.345	1.372	0.574	0.588		317.2	4.088	4.164	2.68	2.686	1.37	1.374		317.2	1.297	1.307	0.445	0.457	0.161	0.169
317.4	0.068	0.033	0.023	0.02	0.016	0.013		317.4	0.385	0.444	0.247	0.285	0.155	0.182		317.399	2.727	2.763	1.344	1.371	0.573	0.588		317.4	4.088	4.164	2.68	2.686	1.37	1.374		317.4	1.297	1.307	0.444	0.457	0.16	0.169
317.6	0.068	0.033	0.022	0.02	0.015	0.013		317.6	0.385	0.443	0.246	0.284	0.155	0.182		317.599	2.726	2.762	1.344	1.371	0.573	0.588		317.6	4.087	4.163	2.68	2.686	1.37	1.374		317.6	1.297	1.307	0.444	0.457	0.161	0.169
317.8	0.068	0.032	0.021	0.02	0.015	0.013		317.8	0.384	0.442	0.245	0.284	0.154	0.181		317.799	2.726	2.762	1.343	1.371	0.572	0.588		317.8	4.086	4.163	2.679	2.685	1.369	1.374		317.8	1.297	1.306	0.444	0.457	0.162	0.169
318	0.067	0.032	0.021	0.019	0.015	0.013		318	0.383	0.442	0.244	0.283	0.154	0.181		317.999	2.726	2.762	1.342	1.371	0.572	0.588		318	4.086	4.162	2.679	2.685	1.369	1.373		318	1.297	1.306	0.444	0.457	0.162	0.169
318.2	0.068	0.032	0.022	0.019	0.016	0.013		318.2	0.382	0.441	0.243	0.283	0.153	0.181		318.199	2.726	2.761	1.342	1.371	0.572	0.588		318.2	4.085	4.162	2.679	2.685	1.369	1.373		318.2	1.297	1.306	0.444	0.457	0.162	0.169
318.4	0.067	0.032	0.021	0.019	0.015	0.013		318.4	0.381	0.44	0.243	0.282	0.154	0.18		318.399	2.726	2.761	1.341	1.37	0.573	0.588		318.4	4.085	4.161	2.678	2.685	1.369	1.373		318.4	1.297	1.306	0.444	0.457	0.162	0.169
318.6	0.067	0.032	0.021	0.019	0.015	0.012		318.6	0.38	0.439	0.241	0.281	0.153	0.18		318.599	2.725	2.76	1.341	1.37	0.573	0.588		318.6	4.085	4.161	2.678	2.684	1.369	1.373		318.6	1.297	1.305	0.444	0.456	0.161	0.169
318.8	0.067	0.032	0.02	0.019	0.015	0.012		318.8	0.379	0.438	0.241	0.281	0.152	0.179		318.799	2.725	2.76	1.341	1.37	0.572	0.588		318.8	4.084	4.161	2.678	2.684	1.369	1.373		318.8	1.295	1.305	0.443	0.456	0.16	0.169
319	0.067	0.031	0.021	0.019	0.015	0.012		319	0.378	0.437	0.24	0.28	0.152	0.179		318.999	2.724	2.759	1.34	1.37	0.572	0.588		319	4.084	4.16	2.678	2.684	1.369	1.373		319	1.295	1.305	0.443	0.456	0.16	0.169
319.2	0.067	0.031	0.02	0.019	0.015	0.012		319.2	0.378	0.436	0.24	0.28	0.152	0.179		319.199	2.724	2.759	1.34	1.369	0.572	0.587		319.2	4.084	4.16	2.678	2.683	1.368	1.373		319.2	1.295	1.305	0.443	0.456	0.16	0.169
319.4	0.066	0.031	0.021	0.019	0.015	0.012		319.4	0.378	0.435	0.239	0.279	0.152	0.178		319.399	2.723	2.758	1.339	1.369	0.571	0.587		319.4	4.083	4.159	2.677	2.683	1.368	1.372		319.4	1.294	1.304	0.443	0.456	0.159	0.169
319.6	0.067	0.031	0.021	0.019	0.015	0.012		319.6	0.377	0.434	0.238	0.278	0.152	0.178		319.599	2.722	2.758	1.339	1.369	0.571	0.587		319.6	4.083	4.159	2.677	2.683	1.368	1.372		319.6	1.294	1.304	0.442	0.456	0.159	0.169
319.8	0.067	0.031	0.021	0.019	0.016	0.012		319.8	0.377	0.433	0.238	0.278	0.152	0.177		319.799	2.722	2.758	1.339	1.369	0.57	0.587		319.8	4.083	4.158	2.677	2.683	1.368	1.372		319.8	1.293	1.304	0.442	0.456	0.159	0.169
320	0.067	0.03	0.021	0.018	0.015	0.012		320	0.376	0.432	0.237	0.277	0.151	0.177		319.999	2.721	2.757	1.338	1.369	0.57	0.587		320	4.082	4.158	2.677	2.682	1.367	1.372		320	1.292	1.304	0.442	0.456	0.158	0.169
320.2	0.066	0.03	0.021	0.018	0.015	0.012		320.2	0.375	0.431	0.237	0.277	0.152	0.177		320.199	2.721	2.757	1.338	1.368	0.57	0.587		320.2	4.082	4.157	2.677	2.682	1.367	1.372		320.2	1.291	1.303	0.442	0.456	0.158	0.168
320.4	0.066	0.03	0.02	0.018	0.015	0.012		320.4	0.374	0.43	0.236	0.276	0.151	0.176		320.399	2.72	2.756	1.338	1.368	0.57	0.587		320.4	4.082	4.157	2.677	2.682	1.368	1.372		320.4	1.291	1.303	0.441	0.456	0.158	0.168
320.6	0.067	0.03	0.021	0.018	0.015	0.012		320.6	0.374	0.43	0.236	0.276	0.15	0.176		320.599	2.72	2.756	1.338	1.368	0.57	0.587		320.6	4.081	4.156	2.676	2.681	1.367	1.371		320.6	1.291	1.303	0.441	0.456	0.158	0.168
320.8	0.067	0.03	0.021	0.018	0.015	0.012		320.8	0.374	0.429	0.236	0.275	0.15	0.176		320.799	2.72	2.755	1.338	1.368	0.569	0.587		320.8	4.08	4.156	2.675	2.681	1.366	1.371		320.8	1.29	1.303	0.44	0.456	0.158	0.168
321	0.067	0.03	0.021	0.018	0.015	0.012		321	0.373	0.428	0.237	0.274	0.15	0.175		320.999	2.719	2.755	1.337	1.368	0.569	0.587		321	4.079	4.156	2.675	2.681	1.366	1.371		321	1.29	1.302	0.44	0.455	0.158	0.168
321.2	0.067	0.029	0.022	0.018	0.015	0.012		321.2	0.373	0.427	0.237	0.274	0.15	0.175		321.199	2.718	2.755	1.336	1.367	0.568	0.586		321.2	4.078	4.155	2.675	2.68	1.366	1.371		321.2	1.29	1.302	0.44	0.455	0.158	0.168
321.4	0.067	0.029	0.021	0.018	0.015	0.012		321.4	0.373	0.426	0.237	0.273	0.149	0.175		321.399	2.718	2.754	1.335	1.367	0.568	0.586		321.4	4.078	4.155	2.674	2.68	1.366	1.371		321.4	1.29	1.302	0.44	0.455	0.159	0.168
321.6	0.066	0.029	0.021	0.018	0.015	0.011		321.6	0.372	0.425	0.237	0.273	0.149	0.174		321.599	2.718	2.754	1.335	1.367	0.568	0.586		321.6	4.077	4.154	2.674	2.68	1.365	1.371		321.6	1.29	1.302	0.44	0.455	0.159	0.168
321.8	0.066	0.029	0.022	0.017	0.015	0.011		321.8	0.372	0.424	0.237	0.272	0.149	0.174		321.799	2.718	2.753	1.335	1.367	0.568	0.586		321.8	4.077	4.154	2.674	2.68	1.365	1.371		321.8	1.29	1.301	0.44	0.455	0.159	0.168
322	0.067	0.029	0.022	0.017	0.016	0.011		322	0.372	0.423	0.237	0.271	0.149	0.173		321.999	2.718	2.753	1.334	1.366	0.568	0.586		322	4.076	4.153	2.674	2.679	1.365	1.37		322	1.289	1.301	0.439	0.455	0.159	0.168
322.2	0.067	0.029	0.022	0.017	0.016	0.011		322.2	0.371	0.422	0.236	0.271	0.148	0.173		322.199	2.717	2.752	1.334	1.366	0.568	0.586		322.2	4.076	4.153	2.674	2.679	1.366	1.37		322.2	1.289	1.301	0.44	0.455	0.159	0.168
322.4	0.066	0.028	0.022	0.017	0.016	0.011		322.4	0.37	0.421	0.236	0.27	0.148	0.173		322.399	2.717	2.752	1.334	1.366	0.569	0.586		322.4	4.076	4.152	2.674	2.679	1.366	1.37		322.4	1.289	1.301	0.44	0.455	0.159	0.168
322.6	0.066	0.028	0.022	0.017	0.016	0.011		322.6	0.369	0.421	0.235	0.27	0.147	0.172		322.599	2.716	2.751	1.334	1.366	0.568	0.586		322.6	4.075	4.152	2.673	2.678	1.365	1.37		322.6	1.289	1.3	0.44	0.455	0.158	0.168
322.8	0.066	0.028	0.022	0.017	0.016	0.011		322.8	0.369	0.42	0.235	0.269	0.147	0.172		322.799	2.716	2.751	1.334	1.366	0.568	0.586		322.8	4.075	4.152	2.673	2.678	1.365	1.37		322.8	1.289	1.3	0.44	0.455	0.159	0.168
323	0.066	0.028	0.022	0.017	0.016	0.011		323	0.369	0.419	0.235	0.269	0.147	0.172		322.999	2.715	2.751	1.333	1.365	0.568	0.586		323	4.074	4.151	2.673	2.678	1.365	1.37		323	1.289	1.3	0.44	0.455	0.16	0.168
323.2	0.065	0.028	0.022	0.017	0.015	0.011		323.2	0.368	0.418	0.235	0.268	0.147	0.171		323.199	2.714	2.75	1.333	1.365	0.568	0.586		323.2	4.073	4.151	2.672	2.678	1.364	1.37		323.2	1.289	1.3	0.44	0.455	0.16	0.168
323.4	0.066	0.028	0.022	0.017	0.015	0.011		323.4	0.367	0.417	0.234	0.268	0.146	0.171		323.399	2.713	2.75	1.333	1.365	0.567	0.585		323.4	4.073	4.15	2.672	2.677	1.364	1.369		323.4	1.289	1.299	0.44	0.454	0.159	0.168
323.6	0.066	0.028	0.022	0.017	0.015	0.011		323.6	0.366	0.416	0.233	0.267	0.146	0.17		323.599	2.712	2.749	1.332	1.365	0.567	0.585		323.6	4.073	4.15	2.672	2.677	1.364	1.369		323.6	1.288	1.299	0.44	0.454	0.159	0.168
323.8	0.066	0.027	0.021	0.017	0.015	0.011		323.8	0.365	0.415	0.232	0.266	0.145	0.17		323.799	2.712	2.749	1.333	1.365	0.567	0.585		323.8	4.072	4.149	2.672	2.677	1.364	1.369		323.8	1.288	1.299	0.441	0.454	0.16	0.168
324	0.065	0.027	0.021	0.016	0.014	0.011		324	0.364	0.414	0.231	0.266	0.145	0.17		323.999	2.712	2.748	1.333	1.364	0.567	0.585		324	4.072	4.149	2.672	2.676	1.364	1.369		324	1.288	1.299	0.441	0.454	0.16	0.168
324.2	0.065	0.027	0.021	0.016	0.014	0.011		324.2	0.363	0.414	0.231	0.265	0.144	0.169		324.199	2.711	2.748	1.332	1.364	0.567	0.585		324.2	4.071	4.148	2.672	2.676	1.364	1.369		324.2	1.288	1.299	0.441	0.454	0.16	0.168
324.4	0.066	0.027	0.022	0.016	0.015	0.011		324.4	0.362	0.413	0.23	0.265	0.144	0.169		324.399	2.711	2.748	1.332	1.364	0.567	0.585		324.4	4.071	4.148	2.671	2.676	1.365	1.369		324.4	1.288	1.298	0.441	0.454	0.16	0.168
324.6	0.066	0.027	0.022	0.016	0.016	0.011		324.6	0.363	0.412	0.231	0.264	0.144	0.169		324.599	2.711	2.747	1.332	1.364	0.567	0.585		324.6	4.07	4.147	2.671	2.676	1.365	1.369		324.6	1.288	1.298	0.441	0.454	0.161	0.168
324.8	0.066	0.027	0.022	0.016	0.016	0.01		324.8	0.362	0.411	0.23	0.264	0.144	0.168		324.799	2.71	2.747	1.331	1.363	0.566	0.585		324.8	4.07	4.147	2.67	2.675	1.365	1.368		324.8	1.288	1.298	0.441	0.454	0.161	0.168
325	0.067	0.026	0.022	0.016	0.016	0.01		325	0.362	0.41	0.23	0.263	0.143	0.168		324.999	2.71	2.746	1.331	1.363	0.566	0.585		325	4.07	4.147	2.671	2.675	1.365	1.368		325	1.288	1.298	0.441	0.454	0.161	0.168
325.2	0.066	0.026	0.022	0.016	0.016	0.01		325.2	0.362	0.409	0.23	0.262	0.143	0.168		325.199	2.71	2.746	1.331	1.363	0.566	0.585		325.2	4.07	4.146	2.671	2.675	1.365	1.368		325.2	1.288	1.297	0.441	0.454	0.161	0.168
325.4	0.066	0.026	0.022	0.016	0.016	0.01		325.4	0.362	0.408	0.23	0.262	0.143	0.167		325.399	2.711	2.745	1.331	1.363	0.567	0.585		325.4	4.069	4.146	2.671	2.674	1.365	1.368		325.4	1.287	1.297	0.44	0.454	0.161	0.168
325.6	0.066	0.026	0.022	0.016	0.016	0.01		325.6	0.361	0.407	0.229	0.261	0.143	0.167		325.599	2.711	2.745	1.33	1.363	0.567	0.584		325.6	4.069	4.145	2.671	2.674	1.365	1.368		325.6	1.287	1.297	0.44	0.454	0.16	0.168
325.8	0.067	0.026	0.021	0.016	0.015	0.01		325.8	0.361	0.407	0.229	0.261	0.143	0.167		325.799	2.712	2.745	1.331	1.362	0.568	0.584		325.8	4.069	4.145	2.671	2.674	1.365	1.368		325.8	1.287	1.297	0.44	0.453	0.16	0.168
326	0.067	0.026	0.021	0.016	0.016	0.01		326	0.361	0.406	0.229	0.26	0.143	0.166		325.999	2.711	2.744	1.33	1.362	0.569	0.584		326	4.069	4.144	2.671	2.674	1.366	1.367		326	1.287	1.296	0.44	0.453	0.16	0.168
326.2	0.067	0.026	0.022	0.015	0.016	0.01		326.2	0.36	0.405	0.228	0.26	0.143	0.166		326.199	2.711	2.744	1.33	1.362	0.568	0.584		326.2	4.069	4.144	2.67	2.673	1.365	1.367		326.2	1.286	1.296	0.439	0.453	0.16	0.168
326.4	0.066	0.025	0.022	0.015	0.016	0.01		326.4	0.359	0.404	0.228	0.259	0.143	0.166		326.399	2.71	2.743	1.33	1.362	0.569	0.584		326.4	4.069	4.143	2.67	2.673	1.365	1.367		326.4	1.286	1.296	0.439	0.453	0.16	0.168
326.6	0.066	0.025	0.022	0.015	0.016	0.01		326.6	0.358	0.403	0.227	0.259	0.142	0.165		326.599	2.71	2.743	1.33	1.361	0.568	0.584		326.6	4.069	4.143	2.67	2.673	1.365	1.367		326.6	1.287	1.296	0.439	0.453	0.16	0.167
326.8	0.066	0.025	0.021	0.015	0.015	0.01		326.8	0.358	0.402	0.227	0.258	0.142	0.165		326.799	2.71	2.742	1.329	1.361	0.568	0.584		326.8	4.069	4.143	2.669	2.672	1.364	1.367		326.8	1.287	1.295	0.439	0.453	0.16	0.167
327	0.065	0.025	0.021	0.015	0.015	0.01		327	0.357	0.401	0.226	0.257	0.142	0.164		326.999	2.709	2.742	1.329	1.361	0.567	0.584		327	4.068	4.142	2.669	2.672	1.364	1.367		327	1.286	1.295	0.439	0.453	0.16	0.167
327.2	0.065	0.025	0.021	0.015	0.015	0.01		327.2	0.356	0.401	0.226	0.257	0.142	0.164		327.199	2.709	2.741	1.329	1.361	0.566	0.584		327.2	4.067	4.142	2.669	2.672	1.363	1.367		327.2	1.287	1.295	0.44	0.453	0.16	0.167
327.4	0.065	0.025	0.021	0.015	0.015	0.01		327.4	0.356	0.4	0.225	0.256	0.141	0.164		327.399	2.708	2.741	1.328	1.361	0.566	0.584		327.4	4.067	4.141	2.669	2.671	1.363	1.366		327.4	1.286	1.295	0.44	0.453	0.16	0.167
327.6	0.065	0.025	0.022	0.015	0.016	0.01		327.6	0.355	0.399	0.224	0.256	0.141	0.163		327.599	2.708	2.741	1.327	1.36	0.565	0.584		327.6	4.067	4.141	2.669	2.671	1.363	1.366		327.6	1.286	1.294	0.44	0.453	0.161	0.167
327.8	0.065	0.024	0.022	0.015	0.015	0.01		327.8	0.353	0.398	0.223	0.255	0.14	0.163		327.799	2.707	2.74	1.327	1.36	0.566	0.583		327.8	4.067	4.14	2.668	2.671	1.363	1.366		327.8	1.285	1.294	0.441	0.453	0.161	0.167
328	0.065	0.024	0.022	0.015	0.015	0.01		328	0.353	0.397	0.224	0.255	0.14	0.163		327.999	2.707	2.74	1.327	1.36	0.565	0.583		328	4.067	4.14	2.668	2.671	1.363	1.366		328	1.285	1.294	0.441	0.453	0.161	0.167
328.2	0.065	0.024	0.022	0.015	0.015	0.01		328.2	0.353	0.396	0.223	0.254	0.14	0.162		328.199	2.706	2.739	1.327	1.36	0.565	0.583		328.2	4.067	4.139	2.668	2.67	1.363	1.366		328.2	1.285	1.294	0.441	0.452	0.161	0.167
328.4	0.065	0.024	0.022	0.015	0.015	0.009		328.4	0.353	0.396	0.223	0.254	0.139	0.162		328.399	2.706	2.739	1.328	1.36	0.565	0.583		328.4	4.066	4.139	2.667	2.67	1.363	1.366		328.4	1.284	1.293	0.44	0.452	0.16	0.167
328.6	0.065	0.024	0.021	0.014	0.015	0.009		328.6	0.353	0.395	0.223	0.253	0.139	0.162		328.599	2.705	2.738	1.327	1.359	0.565	0.583		328.6	4.065	4.138	2.667	2.67	1.363	1.366		328.6	1.283	1.293	0.44	0.452	0.16	0.167
328.8	0.064	0.024	0.021	0.014	0.014	0.009		328.8	0.352	0.394	0.222	0.253	0.139	0.161		328.799	2.705	2.738	1.327	1.359	0.565	0.583		328.8	4.064	4.138	2.666	2.669	1.363	1.365		328.8	1.283	1.293	0.44	0.452	0.16	0.167
329	0.065	0.024	0.02	0.014	0.014	0.009		329	0.352	0.393	0.222	0.252	0.138	0.161		328.999	2.704	2.738	1.327	1.359	0.565	0.583		329	4.063	4.138	2.666	2.669	1.362	1.365		329	1.283	1.293	0.44	0.452	0.159	0.167
329.2	0.064	0.023	0.02	0.014	0.013	0.009		329.2	0.351	0.392	0.222	0.252	0.139	0.161		329.199	2.703	2.737	1.327	1.359	0.565	0.583		329.2	4.062	4.137	2.665	2.669	1.361	1.365		329.2	1.283	1.292	0.439	0.452	0.159	0.167
329.4	0.065	0.023	0.02	0.014	0.014	0.009		329.4	0.351	0.391	0.221	0.251	0.139	0.16		329.399	2.704	2.737	1.327	1.358	0.565	0.583		329.4	4.062	4.137	2.664	2.669	1.361	1.365		329.4	1.282	1.292	0.439	0.452	0.158	0.167
329.6	0.065	0.023	0.02	0.014	0.014	0.009		329.6	0.351	0.391	0.221	0.251	0.139	0.16		329.599	2.703	2.736	1.327	1.358	0.565	0.583		329.6	4.061	4.136	2.664	2.668	1.361	1.365		329.6	1.283	1.292	0.439	0.452	0.159	0.167
329.8	0.065	0.023	0.02	0.014	0.014	0.009		329.8	0.351	0.39	0.222	0.25	0.139	0.16		329.799	2.703	2.736	1.328	1.358	0.565	0.582		329.8	4.061	4.136	2.664	2.668	1.362	1.365		329.8	1.283	1.292	0.439	0.452	0.159	0.167
330	0.066	0.023	0.021	0.014	0.014	0.009		330	0.35	0.389	0.221	0.249	0.139	0.159		329.999	2.703	2.735	1.328	1.358	0.565	0.582		330	4.06	4.135	2.664	2.668	1.362	1.365		330	1.283	1.292	0.439	0.452	0.158	0.167
330.2	0.066	0.023	0.021	0.014	0.015	0.009		330.2	0.35	0.388	0.221	0.249	0.139	0.159		330.199	2.702	2.735	1.327	1.358	0.564	0.582		330.2	4.059	4.135	2.663	2.667	1.361	1.364		330.2	1.282	1.291	0.437	0.452	0.158	0.167
330.4	0.066	0.023	0.02	0.014	0.015	0.009		330.4	0.349	0.387	0.221	0.248	0.14	0.159		330.399	2.701	2.735	1.327	1.357	0.564	0.582		330.4	4.059	4.134	2.664	2.667	1.361	1.364		330.4	1.282	1.291	0.437	0.452	0.157	0.167
330.6	0.065	0.023	0.02	0.014	0.015	0.009		330.6	0.349	0.386	0.22	0.248	0.14	0.158		330.599	2.702	2.734	1.327	1.357	0.564	0.582		330.6	4.059	4.134	2.664	2.667	1.361	1.364		330.6	1.282	1.291	0.437	0.451	0.157	0.167
330.8	0.065	0.022	0.02	0.014	0.015	0.009		330.8	0.348	0.386	0.22	0.247	0.14	0.158		330.799	2.702	2.734	1.325	1.357	0.563	0.582		330.8	4.058	4.134	2.664	2.667	1.361	1.364		330.8	1.281	1.291	0.437	0.451	0.158	0.167
331	0.065	0.022	0.02	0.013	0.015	0.009		331	0.348	0.385	0.22	0.247	0.14	0.158		330.999	2.702	2.733	1.325	1.357	0.563	0.582		331	4.057	4.133	2.664	2.666	1.361	1.364		331	1.281	1.29	0.437	0.451	0.157	0.167
331.2	0.065	0.022	0.021	0.013	0.015	0.009		331.2	0.348	0.384	0.219	0.246	0.14	0.157		331.199	2.702	2.733	1.324	1.357	0.563	0.582		331.2	4.057	4.133	2.664	2.666	1.361	1.364		331.2	1.281	1.29	0.436	0.451	0.158	0.167
331.4	0.065	0.022	0.02	0.013	0.015	0.009		331.4	0.348	0.383	0.219	0.246	0.14	0.157		331.399	2.701	2.732	1.324	1.356	0.563	0.582		331.4	4.056	4.132	2.664	2.666	1.361	1.363		331.4	1.28	1.29	0.436	0.451	0.157	0.167
331.6	0.065	0.022	0.02	0.013	0.015	0.009		331.6	0.347	0.382	0.218	0.245	0.14	0.157		331.599	2.701	2.732	1.323	1.356	0.563	0.582		331.6	4.057	4.132	2.664	2.665	1.361	1.363		331.6	1.279	1.29	0.436	0.451	0.158	0.167
331.8	0.065	0.022	0.02	0.013	0.014	0.009		331.8	0.346	0.382	0.217	0.245	0.139	0.156		331.799	2.701	2.731	1.323	1.356	0.564	0.582		331.8	4.057	4.131	2.664	2.665	1.361	1.363		331.8	1.279	1.289	0.436	0.451	0.157	0.167
332	0.065	0.022	0.02	0.013	0.014	0.009		332	0.346	0.381	0.217	0.244	0.14	0.156		331.999	2.702	2.731	1.323	1.356	0.564	0.581		332	4.056	4.131	2.663	2.665	1.361	1.363		332	1.278	1.289	0.436	0.451	0.157	0.167
332.2	0.064	0.022	0.019	0.013	0.014	0.009		332.2	0.345	0.38	0.217	0.244	0.14	0.156		332.199	2.701	2.731	1.322	1.355	0.564	0.581		332.2	4.056	4.13	2.663	2.665	1.361	1.363		332.2	1.278	1.289	0.436	0.451	0.157	0.167
332.4	0.064	0.021	0.019	0.013	0.014	0.008		332.4	0.345	0.379	0.217	0.243	0.139	0.155		332.399	2.702	2.73	1.322	1.355	0.564	0.581		332.4	4.056	4.13	2.663	2.664	1.362	1.363		332.4	1.278	1.289	0.436	0.451	0.157	0.167
332.6	0.064	0.021	0.019	0.013	0.013	0.008		332.6	0.344	0.378	0.217	0.243	0.138	0.155		332.599	2.702	2.73	1.322	1.355	0.564	0.581		332.6	4.055	4.129	2.663	2.664	1.361	1.363		332.6	1.278	1.288	0.436	0.451	0.157	0.167
332.8	0.064	0.021	0.019	0.013	0.013	0.008		332.8	0.344	0.378	0.216	0.242	0.138	0.155		332.799	2.702	2.729	1.322	1.355	0.563	0.581		332.8	4.055	4.129	2.662	2.664	1.361	1.362		332.8	1.278	1.288	0.436	0.45	0.157	0.167
333	0.064	0.021	0.02	0.013	0.013	0.008		333	0.343	0.377	0.216	0.242	0.137	0.154		332.999	2.701	2.729	1.321	1.355	0.563	0.581		333	4.054	4.129	2.661	2.663	1.361	1.362		333	1.278	1.288	0.436	0.45	0.158	0.167
333.2	0.065	0.021	0.02	0.013	0.013	0.008		333.2	0.343	0.376	0.216	0.241	0.136	0.154		333.199	2.7	2.728	1.321	1.354	0.562	0.581		333.2	4.054	4.128	2.661	2.663	1.361	1.362		333.2	1.278	1.288	0.436	0.45	0.158	0.166
333.4	0.065	0.021	0.02	0.013	0.013	0.008		333.4	0.342	0.375	0.216	0.241	0.136	0.154		333.399	2.7	2.728	1.321	1.354	0.562	0.581		333.4	4.054	4.128	2.661	2.663	1.361	1.362		333.4	1.278	1.287	0.437	0.45	0.159	0.166
333.6	0.065	0.021	0.021	0.013	0.014	0.008		333.6	0.342	0.374	0.215	0.24	0.135	0.153		333.599	2.699	2.728	1.321	1.354	0.561	0.581		333.6	4.053	4.127	2.662	2.663	1.361	1.362		333.6	1.277	1.287	0.437	0.45	0.159	0.166
333.8	0.065	0.021	0.021	0.012	0.014	0.008		333.8	0.341	0.374	0.215	0.24	0.135	0.153		333.799	2.699	2.727	1.321	1.354	0.561	0.581		333.8	4.053	4.127	2.662	2.662	1.362	1.362		333.8	1.277	1.287	0.437	0.45	0.159	0.166
334	0.065	0.021	0.021	0.012	0.014	0.008		334	0.34	0.373	0.214	0.239	0.134	0.153		333.999	2.698	2.727	1.321	1.354	0.56	0.581		334	4.052	4.126	2.662	2.662	1.362	1.362		334	1.276	1.287	0.436	0.45	0.158	0.166
334.2	0.065	0.02	0.021	0.012	0.014	0.008		334.2	0.34	0.372	0.214	0.239	0.134	0.152		334.199	2.698	2.726	1.32	1.353	0.56	0.58		334.2	4.052	4.126	2.662	2.662	1.362	1.361		334.2	1.276	1.286	0.436	0.45	0.158	0.166
334.4	0.064	0.02	0.021	0.012	0.014	0.008		334.4	0.34	0.371	0.214	0.238	0.134	0.152		334.399	2.698	2.726	1.32	1.353	0.56	0.58		334.4	4.052	4.125	2.663	2.661	1.362	1.361		334.4	1.276	1.286	0.436	0.45	0.158	0.166
334.6	0.064	0.02	0.021	0.012	0.014	0.008		334.6	0.339	0.37	0.213	0.238	0.133	0.152		334.599	2.697	2.725	1.32	1.353	0.56	0.58		334.6	4.052	4.125	2.663	2.661	1.362	1.361		334.6	1.276	1.286	0.436	0.45	0.158	0.166
334.8	0.064	0.02	0.021	0.012	0.014	0.008		334.8	0.339	0.37	0.213	0.237	0.133	0.151		334.799	2.696	2.725	1.319	1.353	0.559	0.58		334.8	4.051	4.125	2.662	2.661	1.361	1.361		334.8	1.276	1.286	0.437	0.45	0.158	0.166
335	0.064	0.02	0.02	0.012	0.014	0.008		335	0.339	0.369	0.212	0.237	0.133	0.151		334.999	2.696	2.725	1.319	1.352	0.559	0.58		335	4.051	4.124	2.661	2.66	1.361	1.361		335	1.276	1.286	0.437	0.45	0.158	0.166
335.2	0.064	0.02	0.019	0.012	0.014	0.008		335.2	0.339	0.368	0.212	0.236	0.133	0.151		335.199	2.696	2.724	1.318	1.352	0.559	0.58		335.2	4.05	4.124	2.66	2.66	1.361	1.361		335.2	1.276	1.285	0.436	0.449	0.158	0.166
335.4	0.063	0.02	0.018	0.012	0.013	0.008		335.4	0.338	0.367	0.212	0.236	0.133	0.15		335.399	2.696	2.724	1.318	1.352	0.559	0.58		335.4	4.049	4.123	2.66	2.66	1.36	1.361		335.4	1.275	1.285	0.436	0.449	0.157	0.166
335.6	0.063	0.02	0.019	0.012	0.014	0.008		335.6	0.338	0.366	0.212	0.235	0.133	0.15		335.599	2.695	2.723	1.318	1.352	0.559	0.58		335.6	4.05	4.123	2.66	2.66	1.36	1.36		335.6	1.275	1.285	0.436	0.449	0.157	0.166
335.8	0.064	0.019	0.019	0.012	0.013	0.008		335.8	0.338	0.366	0.212	0.235	0.133	0.15		335.799	2.695	2.723	1.317	1.352	0.559	0.58		335.8	4.049	4.122	2.66	2.659	1.36	1.36		335.8	1.275	1.285	0.437	0.449	0.158	0.166
336	0.063	0.019	0.019	0.012	0.013	0.008		336	0.337	0.365	0.212	0.234	0.133	0.15		335.999	2.696	2.722	1.317	1.351	0.559	0.58		336	4.049	4.122	2.66	2.659	1.36	1.36		336	1.275	1.284	0.436	0.449	0.158	0.166
336.2	0.063	0.019	0.018	0.012	0.013	0.008		336.2	0.337	0.364	0.212	0.234	0.133	0.149		336.199	2.696	2.722	1.317	1.351	0.559	0.58		336.2	4.049	4.121	2.66	2.659	1.36	1.36		336.2	1.276	1.284	0.436	0.449	0.158	0.166
336.4	0.063	0.019	0.019	0.012	0.013	0.008		336.4	0.337	0.363	0.212	0.233	0.133	0.149		336.399	2.696	2.722	1.317	1.351	0.559	0.579		336.4	4.048	4.121	2.659	2.658	1.36	1.36		336.4	1.276	1.284	0.436	0.449	0.157	0.166
336.6	0.063	0.019	0.02	0.012	0.013	0.008		336.6	0.336	0.363	0.212	0.233	0.133	0.149		336.599	2.695	2.721	1.317	1.351	0.559	0.579		336.6	4.047	4.121	2.659	2.658	1.36	1.36		336.6	1.276	1.284	0.436	0.449	0.158	0.166
336.8	0.064	0.019	0.02	0.011	0.013	0.007		336.8	0.336	0.362	0.212	0.232	0.132	0.148		336.799	2.694	2.721	1.315	1.35	0.558	0.579		336.8	4.046	4.12	2.658	2.658	1.36	1.359		336.8	1.276	1.283	0.436	0.449	0.158	0.166
337	0.064	0.019	0.02	0.011	0.013	0.007		337	0.335	0.361	0.211	0.232	0.131	0.148		336.999	2.693	2.72	1.315	1.35	0.558	0.579		337	4.046	4.12	2.658	2.658	1.36	1.359		337	1.276	1.283	0.436	0.449	0.158	0.166
337.2	0.064	0.019	0.02	0.011	0.013	0.007		337.2	0.333	0.36	0.21	0.231	0.131	0.148		337.199	2.693	2.72	1.315	1.35	0.558	0.579		337.2	4.045	4.119	2.658	2.657	1.36	1.359		337.2	1.275	1.283	0.436	0.449	0.158	0.166
337.4	0.063	0.019	0.02	0.011	0.013	0.007		337.4	0.333	0.36	0.21	0.231	0.131	0.147		337.399	2.692	2.719	1.314	1.35	0.558	0.579		337.4	4.044	4.119	2.658	2.657	1.359	1.359		337.4	1.275	1.283	0.436	0.449	0.158	0.166
337.6	0.064	0.019	0.021	0.011	0.012	0.007		337.6	0.333	0.359	0.209	0.23	0.13	0.147		337.599	2.692	2.719	1.314	1.35	0.558	0.579		337.6	4.044	4.118	2.658	2.657	1.359	1.359		337.6	1.275	1.282	0.435	0.448	0.157	0.166
337.8	0.063	0.018	0.02	0.011	0.012	0.007		337.8	0.332	0.358	0.209	0.23	0.13	0.147		337.799	2.691	2.718	1.314	1.349	0.557	0.579		337.8	4.044	4.118	2.658	2.656	1.359	1.359		337.8	1.274	1.282	0.435	0.448	0.157	0.166
338	0.063	0.018	0.02	0.011	0.012	0.007		338	0.331	0.357	0.208	0.229	0.13	0.146		337.999	2.69	2.718	1.313	1.349	0.557	0.579		338	4.044	4.117	2.658	2.656	1.359	1.359		338	1.274	1.282	0.435	0.448	0.157	0.166
338.2	0.063	0.018	0.02	0.011	0.012	0.007		338.2	0.331	0.357	0.208	0.229	0.129	0.146		338.199	2.689	2.718	1.312	1.349	0.557	0.579		338.2	4.043	4.117	2.657	2.656	1.359	1.358		338.2	1.274	1.282	0.435	0.448	0.157	0.166
338.4	0.063	0.018	0.02	0.011	0.012	0.007		338.4	0.331	0.356	0.208	0.228	0.129	0.146		338.399	2.688	2.717	1.312	1.349	0.556	0.579		338.4	4.043	4.117	2.657	2.656	1.359	1.358		338.4	1.274	1.281	0.435	0.448	0.156	0.166
338.6	0.063	0.018	0.019	0.011	0.012	0.007		338.6	0.33	0.355	0.207	0.228	0.129	0.145		338.599	2.688	2.717	1.311	1.349	0.557	0.578		338.6	4.043	4.116	2.657	2.655	1.358	1.358		338.6	1.274	1.281	0.436	0.448	0.157	0.166
338.8	0.064	0.018	0.019	0.011	0.012	0.007		338.8	0.329	0.354	0.207	0.227	0.128	0.145		338.799	2.689	2.716	1.311	1.348	0.557	0.578		338.8	4.042	4.116	2.656	2.655	1.358	1.358		338.8	1.274	1.281	0.436	0.448	0.157	0.166
339	0.064	0.018	0.019	0.011	0.012	0.007		339	0.329	0.354	0.206	0.227	0.128	0.145		338.999	2.689	2.716	1.311	1.348	0.557	0.578		339	4.042	4.115	2.656	2.655	1.358	1.358		339	1.273	1.281	0.436	0.448	0.157	0.166
339.2	0.064	0.018	0.02	0.011	0.013	0.007		339.2	0.329	0.353	0.205	0.226	0.127	0.145		339.199	2.689	2.715	1.311	1.348	0.557	0.578		339.2	4.042	4.115	2.657	2.654	1.358	1.358		339.2	1.273	1.281	0.436	0.448	0.158	0.166
339.4	0.064	0.018	0.02	0.011	0.012	0.007		339.4	0.329	0.352	0.205	0.226	0.128	0.144		339.399	2.688	2.715	1.311	1.348	0.556	0.578		339.4	4.042	4.114	2.657	2.654	1.359	1.358		339.4	1.273	1.28	0.436	0.448	0.158	0.166
339.6	0.064	0.017	0.021	0.011	0.013	0.007		339.6	0.329	0.351	0.205	0.225	0.128	0.144		339.599	2.688	2.715	1.311	1.347	0.556	0.578		339.6	4.043	4.114	2.658	2.654	1.359	1.357		339.6	1.273	1.28	0.437	0.448	0.159	0.165
339.8	0.063	0.017	0.02	0.011	0.013	0.007		339.8	0.328	0.351	0.205	0.225	0.128	0.144		339.799	2.688	2.714	1.311	1.347	0.556	0.578		339.8	4.043	4.113	2.657	2.654	1.359	1.357		339.8	1.274	1.28	0.437	0.448	0.159	0.165
340	0.063	0.017	0.02	0.01	0.012	0.007		340	0.328	0.35	0.205	0.224	0.129	0.143		339.999	2.688	2.714	1.311	1.347	0.556	0.578		340	4.043	4.113	2.657	2.653	1.359	1.357		340	1.274	1.28	0.437	0.447	0.159	0.165
340.2	0.064	0.017	0.02	0.01	0.013	0.007		340.2	0.328	0.349	0.205	0.224	0.129	0.143		340.199	2.688	2.713	1.311	1.347	0.556	0.578		340.2	4.043	4.112	2.657	2.653	1.359	1.357		340.2	1.274	1.279	0.436	0.447	0.159	0.165
340.4	0.064	0.017	0.021	0.01	0.014	0.007		340.4	0.328	0.348	0.205	0.223	0.129	0.143		340.399	2.687	2.713	1.311	1.347	0.556	0.578		340.4	4.043	4.112	2.657	2.653	1.36	1.357		340.4	1.273	1.279	0.436	0.447	0.159	0.165
340.6	0.064	0.017	0.021	0.01	0.014	0.007		340.6	0.327	0.348	0.205	0.223	0.129	0.142		340.599	2.687	2.712	1.311	1.346	0.556	0.578		340.6	4.043	4.112	2.657	2.652	1.36	1.357		340.6	1.273	1.279	0.436	0.447	0.16	0.165
340.8	0.063	0.017	0.021	0.01	0.014	0.007		340.8	0.327	0.347	0.205	0.222	0.129	0.142		340.799	2.687	2.712	1.311	1.346	0.556	0.577		340.8	4.042	4.111	2.656	2.652	1.36	1.357		340.8	1.273	1.279	0.436	0.447	0.159	0.165
341	0.063	0.017	0.021	0.01	0.015	0.007		341	0.327	0.346	0.204	0.222	0.129	0.142		340.999	2.687	2.712	1.312	1.346	0.557	0.577		341	4.042	4.111	2.656	2.652	1.36	1.356		341	1.272	1.278	0.436	0.447	0.159	0.165
341.2	0.064	0.017	0.021	0.01	0.014	0.007		341.2	0.327	0.345	0.205	0.222	0.13	0.141		341.199	2.687	2.711	1.312	1.346	0.557	0.577		341.2	4.042	4.11	2.656	2.652	1.359	1.356		341.2	1.272	1.278	0.436	0.447	0.159	0.165
341.4	0.064	0.017	0.02	0.01	0.014	0.007		341.4	0.327	0.345	0.205	0.221	0.13	0.141		341.399	2.687	2.711	1.311	1.346	0.557	0.577		341.4	4.042	4.11	2.655	2.651	1.359	1.356		341.4	1.271	1.278	0.435	0.447	0.158	0.165
341.6	0.064	0.017	0.02	0.01	0.014	0.007		341.6	0.327	0.344	0.206	0.221	0.13	0.141		341.599	2.687	2.71	1.312	1.345	0.557	0.577		341.6	4.041	4.109	2.655	2.651	1.359	1.356		341.6	1.27	1.278	0.434	0.447	0.156	0.165
341.8	0.064	0.016	0.02	0.01	0.014	0.006		341.8	0.326	0.343	0.205	0.22	0.129	0.141		341.799	2.686	2.71	1.311	1.345	0.557	0.577		341.8	4.04	4.109	2.655	2.651	1.358	1.356		341.8	1.269	1.277	0.434	0.447	0.156	0.165
342	0.064	0.016	0.02	0.01	0.014	0.006		342	0.326	0.342	0.205	0.22	0.129	0.14		341.999	2.686	2.709	1.311	1.345	0.558	0.577		342	4.04	4.108	2.655	2.65	1.358	1.356		342	1.269	1.277	0.433	0.447	0.156	0.165
342.2	0.064	0.016	0.02	0.01	0.014	0.006		342.2	0.325	0.342	0.204	0.219	0.128	0.14		342.199	2.686	2.709	1.31	1.345	0.558	0.577		342.2	4.039	4.108	2.654	2.65	1.358	1.356		342.2	1.268	1.277	0.432	0.447	0.155	0.165
342.4	0.064	0.016	0.02	0.01	0.014	0.006		342.4	0.324	0.341	0.203	0.219	0.128	0.14		342.399	2.686	2.709	1.309	1.345	0.558	0.577		342.4	4.039	4.108	2.654	2.65	1.358	1.355		342.4	1.268	1.277	0.432	0.446	0.155	0.165
342.6	0.064	0.016	0.02	0.01	0.014	0.006		342.6	0.323	0.34	0.202	0.218	0.126	0.139		342.599	2.686	2.708	1.309	1.344	0.557	0.577		342.6	4.038	4.107	2.654	2.65	1.358	1.355		342.6	1.267	1.276	0.432	0.446	0.156	0.165
342.8	0.065	0.016	0.021	0.01	0.014	0.006		342.8	0.322	0.34	0.202	0.218	0.126	0.139		342.799	2.686	2.708	1.309	1.344	0.557	0.577		342.8	4.038	4.107	2.654	2.649	1.357	1.355		342.8	1.267	1.276	0.432	0.446	0.155	0.165
343	0.064	0.016	0.021	0.01	0.014	0.006		343	0.321	0.339	0.201	0.217	0.125	0.139		342.999	2.686	2.707	1.309	1.344	0.556	0.576		343	4.037	4.106	2.654	2.649	1.357	1.355		343	1.267	1.276	0.432	0.446	0.156	0.165
343.2	0.064	0.016	0.021	0.01	0.014	0.006		343.2	0.321	0.338	0.201	0.217	0.124	0.139		343.199	2.685	2.707	1.308	1.344	0.556	0.576		343.2	4.036	4.106	2.654	2.649	1.357	1.355		343.2	1.267	1.276	0.432	0.446	0.156	0.165
343.4	0.064	0.016	0.022	0.009	0.013	0.006		343.4	0.321	0.337	0.201	0.216	0.124	0.138		343.399	2.685	2.706	1.308	1.343	0.555	0.576		343.4	4.036	4.105	2.653	2.648	1.357	1.355		343.4	1.267	1.276	0.433	0.446	0.156	0.165
343.6	0.064	0.016	0.021	0.009	0.013	0.006		343.6	0.32	0.337	0.2	0.216	0.124	0.138		343.599	2.684	2.706	1.307	1.343	0.554	0.576		343.6	4.035	4.105	2.653	2.648	1.356	1.354		343.6	1.267	1.275	0.432	0.446	0.156	0.165
343.8	0.063	0.016	0.021	0.009	0.013	0.006		343.8	0.32	0.336	0.199	0.216	0.123	0.138		343.799	2.683	2.706	1.306	1.343	0.554	0.576		343.8	4.035	4.104	2.653	2.648	1.356	1.354		343.8	1.267	1.275	0.433	0.446	0.156	0.165
344	0.063	0.015	0.021	0.009	0.013	0.006		344	0.319	0.335	0.2	0.215	0.124	0.137		343.999	2.683	2.705	1.305	1.343	0.553	0.576		344	4.034	4.104	2.653	2.648	1.356	1.354		344	1.267	1.275	0.433	0.446	0.156	0.165
344.2	0.063	0.015	0.021	0.009	0.013	0.006		344.2	0.319	0.335	0.199	0.215	0.123	0.137		344.199	2.682	2.705	1.305	1.343	0.553	0.576		344.2	4.034	4.104	2.653	2.647	1.357	1.354		344.2	1.266	1.275	0.432	0.446	0.156	0.165
344.4	0.062	0.015	0.022	0.009	0.013	0.006		344.4	0.318	0.334	0.199	0.214	0.123	0.137		344.399	2.682	2.704	1.305	1.342	0.553	0.576		344.4	4.034	4.103	2.653	2.647	1.357	1.354		344.4	1.266	1.274	0.433	0.446	0.156	0.165
344.6	0.062	0.015	0.022	0.009	0.013	0.006		344.6	0.318	0.333	0.199	0.214	0.123	0.136		344.599	2.682	2.704	1.305	1.342	0.553	0.576		344.6	4.033	4.103	2.652	2.647	1.356	1.354		344.6	1.267	1.274	0.434	0.446	0.156	0.165
344.8	0.062	0.015	0.021	0.009	0.013	0.006		344.8	0.318	0.332	0.199	0.213	0.123	0.136		344.799	2.682	2.703	1.305	1.342	0.553	0.576		344.8	4.033	4.102	2.652	2.646	1.356	1.354		344.8	1.267	1.274	0.433	0.445	0.156	0.165
345	0.063	0.015	0.021	0.009	0.013	0.006		345	0.317	0.332	0.198	0.213	0.124	0.136		344.999	2.682	2.703	1.305	1.342	0.553	0.576		345	4.032	4.102	2.652	2.646	1.356	1.353		345	1.266	1.274	0.433	0.445	0.155	0.165
345.2	0.063	0.015	0.021	0.009	0.013	0.006		345.2	0.317	0.331	0.198	0.212	0.123	0.136		345.199	2.681	2.703	1.304	1.342	0.552	0.575		345.2	4.032	4.101	2.651	2.646	1.356	1.353		345.2	1.266	1.273	0.433	0.445	0.155	0.165
345.4	0.063	0.015	0.021	0.009	0.014	0.006		345.4	0.318	0.33	0.198	0.212	0.123	0.135		345.399	2.68	2.702	1.304	1.341	0.552	0.575		345.4	4.031	4.101	2.651	2.646	1.355	1.353		345.4	1.266	1.273	0.433	0.445	0.155	0.165
345.6	0.064	0.015	0.021	0.009	0.013	0.006		345.6	0.317	0.33	0.198	0.211	0.123	0.135		345.599	2.68	2.702	1.304	1.341	0.552	0.575		345.6	4.03	4.1	2.651	2.645	1.355	1.353		345.6	1.265	1.273	0.433	0.445	0.154	0.165
345.8	0.064	0.015	0.021	0.009	0.014	0.006		345.8	0.317	0.329	0.198	0.211	0.122	0.135		345.799	2.679	2.701	1.303	1.341	0.552	0.575		345.8	4.03	4.1	2.65	2.645	1.354	1.353		345.8	1.265	1.273	0.433	0.445	0.155	0.165
346	0.063	0.015	0.021	0.009	0.014	0.006		346	0.316	0.328	0.198	0.211	0.122	0.134		345.999	2.679	2.701	1.303	1.341	0.552	0.575		346	4.03	4.1	2.65	2.645	1.355	1.353		346	1.265	1.272	0.433	0.445	0.154	0.164
346.2	0.063	0.015	0.021	0.009	0.014	0.006		346.2	0.315	0.328	0.197	0.21	0.122	0.134		346.199	2.679	2.7	1.303	1.34	0.551	0.575		346.2	4.03	4.099	2.65	2.644	1.355	1.353		346.2	1.265	1.272	0.432	0.445	0.155	0.164
346.4	0.063	0.014	0.021	0.009	0.014	0.006		346.4	0.315	0.327	0.196	0.21	0.121	0.134		346.399	2.678	2.7	1.302	1.34	0.55	0.575		346.4	4.03	4.099	2.65	2.644	1.355	1.352		346.4	1.265	1.272	0.432	0.445	0.155	0.164
346.6	0.064	0.014	0.021	0.009	0.014	0.006		346.6	0.314	0.326	0.196	0.209	0.121	0.134		346.599	2.678	2.7	1.302	1.34	0.55	0.575		346.6	4.029	4.098	2.65	2.644	1.355	1.352		346.6	1.266	1.272	0.432	0.445	0.155	0.164
346.8	0.063	0.014	0.022	0.009	0.014	0.006		346.8	0.314	0.325	0.196	0.209	0.121	0.133		346.799	2.678	2.699	1.302	1.34	0.55	0.575		346.8	4.029	4.098	2.649	2.644	1.354	1.352		346.8	1.266	1.272	0.432	0.445	0.155	0.164
347	0.063	0.014	0.021	0.009	0.014	0.006		347	0.315	0.325	0.196	0.208	0.121	0.133		346.999	2.677	2.699	1.302	1.34	0.55	0.575		347	4.027	4.097	2.648	2.643	1.353	1.352		347	1.266	1.271	0.432	0.445	0.156	0.164
347.2	0.063	0.014	0.021	0.009	0.014	0.006		347.2	0.315	0.324	0.196	0.208	0.121	0.133		347.199	2.677	2.698	1.301	1.339	0.55	0.575		347.2	4.027	4.097	2.648	2.643	1.354	1.352		347.2	1.265	1.271	0.432	0.445	0.156	0.164
347.4	0.062	0.014	0.021	0.008	0.014	0.006		347.4	0.315	0.323	0.196	0.207	0.122	0.133		347.399	2.676	2.698	1.301	1.339	0.55	0.574		347.4	4.027	4.096	2.648	2.643	1.353	1.352		347.4	1.265	1.271	0.433	0.444	0.157	0.164
347.6	0.062	0.014	0.021	0.008	0.014	0.005		347.6	0.314	0.323	0.195	0.207	0.122	0.132		347.599	2.676	2.697	1.3	1.339	0.55	0.574		347.6	4.026	4.096	2.647	2.642	1.353	1.352		347.6	1.265	1.271	0.432	0.444	0.157	0.164
347.8	0.062	0.014	0.021	0.008	0.014	0.005		347.8	0.315	0.322	0.195	0.207	0.122	0.132		347.799	2.676	2.697	1.3	1.339	0.551	0.574		347.8	4.026	4.096	2.647	2.642	1.353	1.351		347.8	1.264	1.27	0.433	0.444	0.157	0.164
348	0.062	0.014	0.021	0.008	0.014	0.005		348	0.315	0.321	0.195	0.206	0.123	0.132		347.999	2.676	2.697	1.301	1.339	0.552	0.574		348	4.025	4.095	2.647	2.642	1.353	1.351		348	1.264	1.27	0.433	0.444	0.157	0.164
348.2	0.062	0.014	0.021	0.008	0.013	0.005		348.2	0.314	0.321	0.195	0.206	0.123	0.131		348.199	2.676	2.696	1.301	1.338	0.552	0.574		348.2	4.025	4.095	2.647	2.641	1.353	1.351		348.2	1.265	1.27	0.433	0.444	0.158	0.164
348.4	0.062	0.014	0.021	0.008	0.013	0.005		348.4	0.314	0.32	0.194	0.205	0.122	0.131		348.399	2.676	2.696	1.3	1.338	0.552	0.574		348.4	4.024	4.094	2.647	2.641	1.352	1.351		348.4	1.265	1.27	0.433	0.444	0.158	0.164
348.6	0.062	0.014	0.02	0.008	0.013	0.005		348.6	0.314	0.319	0.194	0.205	0.122	0.131		348.599	2.676	2.695	1.301	1.338	0.552	0.574		348.6	4.024	4.094	2.647	2.641	1.351	1.351		348.6	1.265	1.269	0.433	0.444	0.157	0.164
348.8	0.063	0.013	0.021	0.008	0.013	0.005		348.8	0.313	0.319	0.194	0.204	0.122	0.131		348.799	2.677	2.695	1.3	1.338	0.552	0.574		348.8	4.024	4.093	2.647	2.641	1.352	1.351		348.8	1.264	1.269	0.432	0.444	0.156	0.164
349	0.063	0.013	0.02	0.008	0.013	0.005		349	0.312	0.318	0.193	0.204	0.121	0.13		348.999	2.676	2.694	1.3	1.337	0.552	0.574		349	4.024	4.093	2.647	2.64	1.352	1.351		349	1.263	1.269	0.432	0.444	0.156	0.164
349.2	0.063	0.013	0.02	0.008	0.013	0.005		349.2	0.311	0.317	0.193	0.204	0.121	0.13		349.199	2.675	2.694	1.3	1.337	0.552	0.574		349.2	4.023	4.092	2.647	2.64	1.352	1.35		349.2	1.263	1.269	0.432	0.444	0.156	0.164
349.4	0.064	0.013	0.021	0.008	0.013	0.005		349.4	0.31	0.317	0.193	0.203	0.12	0.13		349.399	2.675	2.694	1.3	1.337	0.552	0.573		349.4	4.022	4.092	2.646	2.64	1.351	1.35		349.4	1.262	1.268	0.432	0.444	0.156	0.164
349.6	0.064	0.013	0.021	0.008	0.013	0.005		349.6	0.309	0.316	0.192	0.203	0.119	0.129		349.599	2.675	2.693	1.3	1.337	0.551	0.573		349.6	4.023	4.092	2.647	2.639	1.352	1.35		349.6	1.261	1.268	0.431	0.444	0.155	0.164
349.8	0.064	0.013	0.021	0.008	0.013	0.005		349.8	0.309	0.315	0.192	0.202	0.119	0.129		349.799	2.674	2.693	1.3	1.337	0.551	0.573		349.8	4.023	4.091	2.646	2.639	1.352	1.35		349.8	1.261	1.268	0.431	0.443	0.155	0.164
350	0.065	0.013	0.022	0.008	0.013	0.005		350	0.309	0.315	0.192	0.202	0.119	0.129		349.999	2.674	2.692	1.3	1.336	0.551	0.573		350	4.023	4.091	2.647	2.639	1.352	1.35		350	1.26	1.268	0.43	0.443	0.155	0.164
350.2	0.065	0.013	0.022	0.008	0.014	0.005		350.2	0.308	0.314	0.192	0.201	0.118	0.129		350.199	2.673	2.692	1.299	1.336	0.55	0.573		350.2	4.023	4.09	2.646	2.639	1.352	1.35		350.2	1.26	1.267	0.43	0.443	0.154	0.164
350.4	0.065	0.013	0.022	0.008	0.014	0.005		350.4	0.308	0.313	0.191	0.201	0.118	0.128		350.399	2.673	2.691	1.299	1.336	0.549	0.573		350.4	4.023	4.09	2.646	2.638	1.353	1.349		350.4	1.26	1.267	0.43	0.443	0.154	0.164
350.6	0.065	0.013	0.022	0.008	0.014	0.005		350.6	0.307	0.313	0.191	0.201	0.118	0.128		350.599	2.673	2.691	1.299	1.336	0.549	0.573		350.6	4.023	4.089	2.646	2.638	1.352	1.349		350.6	1.26	1.267	0.43	0.443	0.155	0.164
350.8	0.065	0.013	0.023	0.008	0.014	0.005		350.8	0.307	0.312	0.191	0.2	0.118	0.128		350.799	2.672	2.691	1.298	1.336	0.549	0.573		350.8	4.023	4.089	2.645	2.638	1.352	1.349		350.8	1.26	1.267	0.43	0.443	0.155	0.164
351	0.065	0.013	0.022	0.008	0.015	0.005		351	0.306	0.311	0.191	0.2	0.117	0.128		350.999	2.672	2.69	1.298	1.335	0.55	0.573		351	4.022	4.088	2.645	2.637	1.352	1.349		351	1.259	1.267	0.43	0.443	0.155	0.164
351.2	0.065	0.013	0.023	0.008	0.015	0.005		351.2	0.306	0.311	0.19	0.199	0.117	0.127		351.199	2.672	2.69	1.298	1.335	0.549	0.573		351.2	4.022	4.088	2.645	2.637	1.352	1.349		351.2	1.259	1.266	0.431	0.443	0.155	0.164
351.4	0.065	0.013	0.023	0.008	0.016	0.005		351.4	0.305	0.31	0.19	0.199	0.117	0.127		351.399	2.671	2.689	1.298	1.335	0.55	0.573		351.4	4.022	4.088	2.645	2.637	1.352	1.349		351.4	1.258	1.266	0.43	0.443	0.155	0.164
351.6	0.065	0.012	0.023	0.008	0.016	0.005		351.6	0.305	0.309	0.19	0.198	0.117	0.127		351.599	2.671	2.689	1.297	1.335	0.55	0.572		351.6	4.021	4.087	2.644	2.637	1.351	1.349		351.6	1.258	1.266	0.43	0.443	0.155	0.164
351.8	0.065	0.012	0.023	0.007	0.016	0.005		351.8	0.305	0.309	0.189	0.198	0.117	0.126		351.799	2.671	2.688	1.297	1.335	0.55	0.572		351.8	4.021	4.087	2.644	2.636	1.351	1.348		351.8	1.258	1.266	0.43	0.443	0.155	0.164
352	0.064	0.012	0.022	0.007	0.015	0.005		352	0.305	0.308	0.189	0.198	0.117	0.126		351.999	2.671	2.688	1.297	1.334	0.55	0.572		352	4.02	4.086	2.644	2.636	1.351	1.348		352	1.258	1.265	0.43	0.443	0.156	0.164
352.2	0.064	0.012	0.021	0.007	0.015	0.005		352.2	0.305	0.307	0.189	0.197	0.117	0.126		352.199	2.67	2.688	1.297	1.334	0.55	0.572		352.2	4.02	4.086	2.644	2.636	1.351	1.348		352.2	1.259	1.265	0.43	0.442	0.156	0.164
352.4	0.064	0.012	0.021	0.007	0.015	0.005		352.4	0.305	0.307	0.188	0.197	0.117	0.126		352.399	2.67	2.687	1.296	1.334	0.549	0.572		352.4	4.02	4.085	2.643	2.635	1.351	1.348		352.4	1.258	1.265	0.431	0.442	0.156	0.164
352.6	0.064	0.012	0.021	0.007	0.014	0.005		352.6	0.305	0.306	0.189	0.196	0.117	0.125		352.599	2.669	2.687	1.296	1.334	0.55	0.572		352.6	4.019	4.085	2.643	2.635	1.351	1.348		352.6	1.258	1.265	0.43	0.442	0.155	0.163
352.8	0.064	0.012	0.02	0.007	0.014	0.005		352.8	0.305	0.305	0.189	0.196	0.117	0.125		352.799	2.669	2.686	1.296	1.333	0.55	0.572		352.8	4.019	4.084	2.643	2.635	1.351	1.348		352.8	1.258	1.264	0.43	0.442	0.156	0.163
353	0.064	0.012	0.02	0.007	0.014	0.005		353	0.304	0.305	0.188	0.196	0.117	0.125		352.999	2.669	2.686	1.296	1.333	0.549	0.572		353	4.018	4.084	2.643	2.635	1.351	1.348		353	1.258	1.264	0.43	0.442	0.156	0.163
353.2	0.063	0.012	0.02	0.007	0.013	0.005		353.2	0.303	0.304	0.188	0.195	0.117	0.125		353.199	2.669	2.685	1.296	1.333	0.549	0.572		353.2	4.017	4.084	2.642	2.634	1.35	1.347		353.2	1.257	1.264	0.43	0.442	0.156	0.163
353.4	0.063	0.012	0.02	0.007	0.013	0.005		353.4	0.303	0.304	0.187	0.195	0.116	0.124		353.399	2.668	2.685	1.296	1.333	0.549	0.572		353.4	4.016	4.083	2.641	2.634	1.35	1.347		353.4	1.257	1.264	0.43	0.442	0.156	0.163
353.6	0.063	0.012	0.02	0.007	0.012	0.005		353.6	0.303	0.303	0.188	0.194	0.117	0.124		353.599	2.667	2.685	1.295	1.333	0.548	0.572		353.6	4.016	4.083	2.641	2.634	1.35	1.347		353.6	1.257	1.263	0.43	0.442	0.156	0.163
353.8	0.062	0.012	0.019	0.007	0.013	0.005		353.8	0.304	0.302	0.188	0.194	0.117	0.124		353.799	2.667	2.684	1.295	1.332	0.547	0.571		353.8	4.016	4.082	2.64	2.633	1.35	1.347		353.8	1.257	1.263	0.43	0.442	0.156	0.163
354	0.063	0.012	0.02	0.007	0.013	0.005		354	0.304	0.302	0.188	0.193	0.117	0.124		353.999	2.666	2.684	1.294	1.332	0.546	0.571		354	4.016	4.082	2.64	2.633	1.351	1.347		354	1.256	1.263	0.43	0.442	0.155	0.163
354.2	0.063	0.012	0.02	0.007	0.013	0.005		354.2	0.303	0.301	0.188	0.193	0.116	0.123		354.199	2.665	2.683	1.292	1.332	0.545	0.571		354.2	4.015	4.081	2.64	2.633	1.351	1.347		354.2	1.257	1.263	0.43	0.442	0.155	0.163
354.4	0.062	0.012	0.02	0.007	0.013	0.005		354.4	0.303	0.3	0.188	0.193	0.116	0.123		354.399	2.666	2.683	1.292	1.332	0.545	0.571		354.4	4.015	4.081	2.64	2.633	1.351	1.347		354.4	1.256	1.263	0.431	0.442	0.155	0.163
354.6	0.061	0.011	0.019	0.007	0.012	0.005		354.6	0.303	0.3	0.188	0.192	0.117	0.123		354.599	2.665	2.682	1.292	1.332	0.545	0.571		354.6	4.015	4.08	2.64	2.632	1.351	1.346		354.6	1.256	1.262	0.431	0.441	0.156	0.163
354.8	0.061	0.011	0.02	0.007	0.012	0.004		354.8	0.302	0.299	0.187	0.192	0.116	0.123		354.799	2.665	2.682	1.292	1.331	0.546	0.571		354.8	4.015	4.08	2.641	2.632	1.351	1.346		354.8	1.257	1.262	0.431	0.441	0.155	0.163
355	0.061	0.011	0.019	0.007	0.012	0.004		355	0.302	0.298	0.187	0.191	0.116	0.122		354.999	2.664	2.682	1.292	1.331	0.545	0.571		355	4.014	4.08	2.641	2.632	1.35	1.346		355	1.257	1.262	0.431	0.441	0.155	0.163
355.2	0.062	0.011	0.02	0.007	0.013	0.004		355.2	0.301	0.298	0.187	0.191	0.116	0.122		355.199	2.664	2.681	1.291	1.331	0.545	0.571		355.2	4.013	4.079	2.641	2.631	1.35	1.346		355.2	1.257	1.262	0.431	0.441	0.156	0.163
355.4	0.061	0.011	0.019	0.007	0.013	0.004		355.4	0.3	0.297	0.187	0.191	0.116	0.122		355.399	2.663	2.681	1.291	1.331	0.545	0.571		355.4	4.013	4.079	2.641	2.631	1.349	1.346		355.4	1.256	1.261	0.431	0.441	0.156	0.163
355.6	0.062	0.011	0.019	0.007	0.012	0.004		355.6	0.3	0.297	0.187	0.19	0.115	0.121		355.599	2.663	2.68	1.291	1.33	0.545	0.571		355.6	4.013	4.078	2.641	2.631	1.349	1.346		355.6	1.256	1.261	0.43	0.441	0.156	0.163
355.8	0.062	0.011	0.019	0.007	0.012	0.004		355.8	0.299	0.296	0.187	0.19	0.115	0.121		355.799	2.663	2.68	1.291	1.33	0.546	0.571		355.8	4.013	4.078	2.641	2.631	1.35	1.346		355.8	1.256	1.261	0.43	0.441	0.155	0.163
356	0.061	0.011	0.017	0.007	0.011	0.004		356	0.299	0.295	0.186	0.189	0.115	0.121		355.999	2.663	2.679	1.291	1.33	0.547	0.571		356	4.013	4.077	2.641	2.63	1.35	1.345		356	1.256	1.261	0.43	0.441	0.156	0.163
356.2	0.061	0.011	0.017	0.007	0.011	0.004		356.2	0.298	0.295	0.186	0.189	0.114	0.121		356.199	2.663	2.679	1.29	1.33	0.546	0.57		356.2	4.013	4.077	2.642	2.63	1.35	1.345		356.2	1.255	1.26	0.429	0.441	0.156	0.163
356.4	0.061	0.011	0.017	0.007	0.011	0.004		356.4	0.298	0.294	0.185	0.189	0.114	0.12		356.399	2.663	2.679	1.29	1.33	0.546	0.57		356.4	4.014	4.077	2.642	2.63	1.351	1.345		356.4	1.255	1.26	0.429	0.441	0.156	0.163
356.6	0.06	0.011	0.016	0.007	0.011	0.004		356.6	0.298	0.293	0.185	0.188	0.114	0.12		356.599	2.663	2.678	1.29	1.329	0.546	0.57		356.6	4.013	4.076	2.642	2.629	1.351	1.345		356.6	1.255	1.26	0.429	0.441	0.155	0.163
356.8	0.06	0.011	0.016	0.006	0.011	0.004		356.8	0.297	0.293	0.185	0.188	0.114	0.12		356.799	2.663	2.678	1.29	1.329	0.546	0.57		356.8	4.012	4.076	2.642	2.629	1.35	1.345		356.8	1.255	1.26	0.429	0.441	0.156	0.163
357	0.061	0.011	0.016	0.006	0.011	0.004		357	0.297	0.292	0.184	0.187	0.113	0.12		356.999	2.663	2.677	1.29	1.329	0.546	0.57		357	4.012	4.075	2.641	2.629	1.351	1.345		357	1.255	1.259	0.429	0.44	0.155	0.163
357.2	0.061	0.011	0.017	0.006	0.011	0.004		357.2	0.297	0.292	0.184	0.187	0.113	0.119		357.199	2.662	2.677	1.29	1.329	0.546	0.57		357.2	4.012	4.075	2.641	2.629	1.351	1.345		357.2	1.254	1.259	0.429	0.44	0.155	0.163
357.4	0.061	0.011	0.017	0.006	0.011	0.004		357.4	0.297	0.291	0.184	0.187	0.113	0.119		357.399	2.662	2.677	1.289	1.329	0.545	0.57		357.4	4.011	4.074	2.64	2.628	1.35	1.344		357.4	1.255	1.259	0.429	0.44	0.155	0.163
357.6	0.062	0.011	0.018	0.006	0.012	0.004		357.6	0.297	0.29	0.184	0.186	0.113	0.119		357.599	2.661	2.676	1.289	1.328	0.544	0.57		357.6	4.01	4.074	2.64	2.628	1.35	1.344		357.6	1.254	1.259	0.429	0.44	0.156	0.163
357.8	0.062	0.01	0.018	0.006	0.012	0.004		357.8	0.297	0.29	0.184	0.186	0.112	0.119		357.799	2.661	2.676	1.289	1.328	0.544	0.57		357.8	4.01	4.073	2.639	2.628	1.351	1.344		357.8	1.254	1.259	0.429	0.44	0.155	0.163
358	0.062	0.01	0.018	0.006	0.012	0.004		358	0.297	0.289	0.184	0.185	0.112	0.118		357.999	2.66	2.675	1.288	1.328	0.543	0.57		358	4.01	4.073	2.639	2.627	1.35	1.344		358	1.253	1.258	0.429	0.44	0.155	0.163
358.2	0.063	0.01	0.018	0.006	0.012	0.004		358.2	0.297	0.288	0.184	0.185	0.111	0.118		358.199	2.66	2.675	1.287	1.328	0.543	0.57		358.2	4.009	4.073	2.638	2.627	1.35	1.344		358.2	1.253	1.258	0.429	0.44	0.155	0.163
358.4	0.063	0.01	0.018	0.006	0.012	0.004		358.4	0.296	0.288	0.184	0.185	0.112	0.118		358.399	2.66	2.674	1.287	1.328	0.543	0.569		358.4	4.009	4.072	2.638	2.627	1.35	1.344		358.4	1.253	1.258	0.429	0.44	0.155	0.163
358.6	0.062	0.01	0.018	0.006	0.012	0.004		358.6	0.296	0.287	0.183	0.184	0.112	0.118		358.599	2.659	2.674	1.287	1.327	0.543	0.569		358.6	4.008	4.072	2.638	2.627	1.35	1.344		358.6	1.253	1.258	0.429	0.44	0.155	0.163
358.8	0.063	0.01	0.019	0.006	0.012	0.004		358.8	0.295	0.287	0.183	0.184	0.111	0.117		358.799	2.659	2.674	1.287	1.327	0.543	0.569		358.8	4.008	4.071	2.637	2.626	1.35	1.343		358.8	1.253	1.257	0.429	0.44	0.155	0.163
359	0.063	0.01	0.018	0.006	0.012	0.004		359	0.295	0.286	0.183	0.183	0.111	0.117		358.999	2.66	2.673	1.287	1.327	0.543	0.569		359	4.007	4.071	2.636	2.626	1.349	1.343		359	1.253	1.257	0.429	0.44	0.155	0.163
359.2	0.063	0.01	0.018	0.006	0.013	0.004		359.2	0.294	0.285	0.183	0.183	0.111	0.117		359.199	2.659	2.673	1.287	1.327	0.543	0.569		359.2	4.007	4.07	2.635	2.626	1.349	1.343		359.2	1.253	1.257	0.429	0.44	0.155	0.162
359.4	0.063	0.01	0.019	0.006	0.013	0.004		359.4	0.294	0.285	0.183	0.183	0.111	0.117		359.399	2.659	2.672	1.287	1.326	0.544	0.569		359.4	4.006	4.07	2.635	2.625	1.349	1.343		359.4	1.252	1.257	0.428	0.439	0.155	0.162
359.6	0.063	0.01	0.019	0.006	0.014	0.004		359.6	0.294	0.284	0.183	0.182	0.11	0.116		359.599	2.659	2.672	1.287	1.326	0.544	0.569		359.6	4.006	4.069	2.634	2.625	1.349	1.343		359.6	1.252	1.256	0.428	0.439	0.154	0.162
359.8	0.063	0.01	0.018	0.006	0.013	0.004		359.8	0.293	0.284	0.182	0.182	0.11	0.116		359.799	2.659	2.671	1.287	1.326	0.544	0.569		359.8	4.006	4.069	2.634	2.625	1.349	1.343		359.8	1.251	1.256	0.428	0.439	0.154	0.162
360	0.062	0.01	0.017	0.006	0.013	0.004		360	0.292	0.283	0.181	0.182	0.11	0.116		359.999	2.658	2.671	1.286	1.326	0.543	0.569		360	4.005	4.069	2.634	2.625	1.349	1.342		360	1.251	1.256	0.427	0.439	0.154	0.162
360.2	0.061	0.01	0.017	0.006	0.013	0.004		360.2	0.292	0.282	0.181	0.181	0.11	0.116		360.199	2.658	2.671	1.286	1.326	0.543	0.569		360.2	4.004	4.068	2.634	2.624	1.35	1.342		360.2	1.25	1.256	0.426	0.439	0.154	0.162
360.4	0.061	0.01	0.017	0.006	0.013	0.004		360.4	0.291	0.282	0.18	0.181	0.109	0.115		360.399	2.658	2.67	1.286	1.325	0.543	0.569		360.4	4.004	4.068	2.634	2.624	1.349	1.342		360.4	1.251	1.256	0.427	0.439	0.154	0.162
360.6	0.061	0.01	0.018	0.006	0.013	0.004		360.6	0.291	0.281	0.18	0.18	0.11	0.115		360.599	2.657	2.67	1.286	1.325	0.542	0.568		360.6	4.003	4.067	2.634	2.624	1.349	1.342		360.6	1.25	1.255	0.427	0.439	0.153	0.162
360.8	0.061	0.01	0.018	0.006	0.013	0.004		360.8	0.29	0.281	0.179	0.18	0.109	0.115		360.799	2.657	2.669	1.286	1.325	0.542	0.568		360.8	4.003	4.067	2.634	2.624	1.349	1.342		360.8	1.25	1.255	0.426	0.439	0.153	0.162
361	0.061	0.01	0.018	0.006	0.013	0.004		361	0.291	0.28	0.179	0.18	0.11	0.115		360.999	2.657	2.669	1.286	1.325	0.542	0.568		361	4.002	4.066	2.634	2.623	1.349	1.342		361	1.25	1.255	0.426	0.439	0.152	0.162
361.2	0.062	0.009	0.019	0.006	0.013	0.004		361.2	0.29	0.279	0.178	0.179	0.11	0.114		361.199	2.657	2.668	1.285	1.325	0.542	0.568		361.2	4.002	4.066	2.635	2.623	1.349	1.342		361.2	1.249	1.255	0.426	0.439	0.152	0.162
361.4	0.062	0.009	0.019	0.006	0.014	0.004		361.4	0.291	0.279	0.179	0.179	0.109	0.114		361.399	2.656	2.668	1.284	1.324	0.542	0.568		361.4	4.002	4.065	2.635	2.623	1.349	1.341		361.4	1.249	1.254	0.426	0.439	0.152	0.162
361.6	0.061	0.009	0.019	0.006	0.013	0.004		361.6	0.291	0.278	0.179	0.179	0.11	0.114		361.599	2.656	2.668	1.284	1.324	0.541	0.568		361.6	4.002	4.065	2.634	2.622	1.348	1.341		361.6	1.249	1.254	0.427	0.439	0.152	0.162
361.8	0.061	0.009	0.019	0.006	0.012	0.004		361.8	0.29	0.278	0.178	0.178	0.109	0.114		361.799	2.656	2.667	1.283	1.324	0.541	0.568		361.8	4.002	4.065	2.634	2.622	1.347	1.341		361.8	1.249	1.254	0.427	0.439	0.152	0.162
362	0.062	0.009	0.02	0.006	0.013	0.004		362	0.29	0.277	0.179	0.178	0.109	0.114		361.999	2.655	2.667	1.283	1.324	0.541	0.568		362	4.001	4.064	2.634	2.622	1.347	1.341		362	1.249	1.254	0.427	0.438	0.153	0.162
362.2	0.062	0.009	0.021	0.006	0.012	0.004		362.2	0.29	0.277	0.179	0.177	0.109	0.113		362.199	2.655	2.666	1.282	1.324	0.541	0.568		362.2	4.001	4.064	2.633	2.622	1.347	1.341		362.2	1.248	1.253	0.427	0.438	0.153	0.162
362.4	0.062	0.009	0.021	0.006	0.012	0.004		362.4	0.289	0.276	0.179	0.177	0.109	0.113		362.399	2.655	2.666	1.282	1.323	0.541	0.568		362.4	4.001	4.063	2.633	2.621	1.347	1.341		362.4	1.248	1.253	0.428	0.438	0.153	0.162
362.6	0.063	0.009	0.021	0.006	0.012	0.004		362.6	0.289	0.275	0.179	0.177	0.109	0.113		362.599	2.655	2.665	1.282	1.323	0.542	0.568		362.6	4.001	4.063	2.633	2.621	1.346	1.341		362.6	1.248	1.253	0.428	0.438	0.153	0.162
362.8	0.063	0.009	0.021	0.005	0.012	0.004		362.8	0.289	0.275	0.18	0.176	0.109	0.113		362.799	2.655	2.665	1.282	1.323	0.542	0.567		362.8	4.001	4.062	2.632	2.621	1.346	1.34		362.8	1.248	1.253	0.427	0.438	0.154	0.162
363	0.064	0.009	0.021	0.005	0.012	0.004		363	0.289	0.274	0.18	0.176	0.109	0.112		362.999	2.655	2.665	1.281	1.323	0.543	0.567		363	4.001	4.062	2.632	2.62	1.346	1.34		363	1.247	1.252	0.427	0.438	0.154	0.162
363.2	0.064	0.009	0.021	0.005	0.012	0.004		363.2	0.289	0.274	0.18	0.176	0.108	0.112		363.199	2.654	2.664	1.281	1.322	0.543	0.567		363.2	4.001	4.061	2.632	2.62	1.346	1.34		363.2	1.248	1.252	0.427	0.438	0.154	0.162
363.4	0.063	0.009	0.021	0.005	0.013	0.004		363.4	0.289	0.273	0.18	0.175	0.108	0.112		363.399	2.653	2.664	1.28	1.322	0.542	0.567		363.4	4.001	4.061	2.631	2.62	1.346	1.34		363.4	1.247	1.252	0.427	0.438	0.154	0.162
363.6	0.064	0.009	0.021	0.005	0.013	0.003		363.6	0.288	0.272	0.18	0.175	0.108	0.112		363.599	2.653	2.663	1.28	1.322	0.541	0.567		363.6	4	4.061	2.632	2.62	1.346	1.34		363.6	1.247	1.252	0.427	0.438	0.154	0.162
363.8	0.064	0.009	0.02	0.005	0.012	0.003		363.8	0.287	0.272	0.179	0.174	0.107	0.111		363.799	2.652	2.663	1.28	1.322	0.541	0.567		363.8	3.999	4.06	2.631	2.619	1.346	1.34		363.8	1.247	1.252	0.427	0.438	0.154	0.162
364	0.063	0.009	0.02	0.005	0.012	0.003		364	0.287	0.271	0.178	0.174	0.107	0.111		363.999	2.652	2.663	1.28	1.322	0.54	0.567		364	3.999	4.06	2.632	2.619	1.346	1.34		364	1.246	1.251	0.427	0.438	0.154	0.162
364.2	0.063	0.009	0.02	0.005	0.012	0.003		364.2	0.286	0.271	0.178	0.174	0.107	0.111		364.199	2.652	2.662	1.28	1.321	0.54	0.567		364.2	3.998	4.059	2.631	2.619	1.345	1.339		364.2	1.246	1.251	0.427	0.438	0.153	0.162
364.4	0.063	0.009	0.02	0.005	0.013	0.003		364.4	0.286	0.27	0.177	0.173	0.106	0.111		364.399	2.651	2.662	1.28	1.321	0.54	0.567		364.4	3.998	4.059	2.632	2.618	1.346	1.339		364.4	1.246	1.251	0.426	0.437	0.153	0.162
364.6	0.063	0.009	0.019	0.005	0.012	0.003		364.6	0.285	0.27	0.176	0.173	0.106	0.11		364.599	2.651	2.661	1.279	1.321	0.54	0.567		364.6	3.998	4.058	2.632	2.618	1.346	1.339		364.6	1.245	1.251	0.426	0.437	0.153	0.162
364.8	0.063	0.009	0.019	0.005	0.012	0.003		364.8	0.285	0.269	0.176	0.173	0.106	0.11		364.799	2.65	2.661	1.279	1.321	0.539	0.567		364.8	3.997	4.058	2.632	2.618	1.345	1.339		364.8	1.245	1.25	0.425	0.437	0.153	0.162
365	0.063	0.009	0.02	0.005	0.012	0.003		365	0.285	0.268	0.176	0.172	0.106	0.11		364.999	2.65	2.66	1.279	1.321	0.539	0.566		365	3.997	4.058	2.632	2.618	1.345	1.339		365	1.245	1.25	0.425	0.437	0.153	0.162
365.2	0.062	0.008	0.019	0.005	0.012	0.003		365.2	0.284	0.268	0.176	0.172	0.106	0.11		365.199	2.65	2.66	1.278	1.32	0.539	0.566		365.2	3.997	4.057	2.632	2.617	1.345	1.339		365.2	1.245	1.25	0.425	0.437	0.153	0.162
365.4	0.062	0.008	0.019	0.005	0.012	0.003		365.4	0.284	0.267	0.176	0.171	0.106	0.11		365.399	2.649	2.66	1.278	1.32	0.538	0.566		365.4	3.996	4.057	2.632	2.617	1.345	1.339		365.4	1.245	1.25	0.425	0.437	0.153	0.162
365.6	0.061	0.008	0.019	0.005	0.011	0.003		365.6	0.284	0.267	0.176	0.171	0.106	0.109		365.599	2.649	2.659	1.277	1.32	0.538	0.566		365.6	3.995	4.056	2.631	2.617	1.344	1.338		365.6	1.245	1.249	0.425	0.437	0.153	0.162
365.8	0.061	0.008	0.019	0.005	0.012	0.003		365.8	0.284	0.266	0.176	0.171	0.106	0.109		365.799	2.648	2.659	1.277	1.32	0.538	0.566		365.8	3.995	4.056	2.632	2.616	1.345	1.338		365.8	1.245	1.249	0.424	0.437	0.153	0.161
366	0.061	0.008	0.019	0.005	0.012	0.003		366	0.284	0.266	0.176	0.17	0.106	0.109		365.999	2.649	2.658	1.278	1.32	0.539	0.566		366	3.995	4.055	2.631	2.616	1.344	1.338		366	1.245	1.249	0.425	0.437	0.154	0.161
366.2	0.061	0.008	0.019	0.005	0.012	0.003		366.2	0.284	0.265	0.177	0.17	0.106	0.109		366.199	2.649	2.658	1.277	1.319	0.54	0.566		366.2	3.994	4.055	2.631	2.616	1.344	1.338		366.2	1.245	1.249	0.425	0.437	0.153	0.161
366.4	0.061	0.008	0.019	0.005	0.012	0.003		366.4	0.284	0.264	0.176	0.17	0.106	0.108		366.399	2.649	2.657	1.277	1.319	0.54	0.566		366.4	3.994	4.054	2.631	2.616	1.345	1.338		366.4	1.246	1.249	0.425	0.437	0.154	0.161
366.6	0.06	0.008	0.019	0.005	0.012	0.003		366.6	0.284	0.264	0.176	0.169	0.106	0.108		366.599	2.649	2.657	1.277	1.319	0.54	0.566		366.6	3.994	4.054	2.63	2.615	1.344	1.338		366.6	1.245	1.248	0.425	0.437	0.154	0.161
366.8	0.061	0.008	0.019	0.005	0.012	0.003		366.8	0.284	0.263	0.176	0.169	0.106	0.108		366.799	2.649	2.657	1.277	1.319	0.54	0.566		366.8	3.992	4.054	2.63	2.615	1.344	1.338		366.8	1.245	1.248	0.425	0.436	0.154	0.161
367	0.06	0.008	0.019	0.005	0.012	0.003		367	0.284	0.263	0.176	0.169	0.106	0.108		366.999	2.649	2.656	1.277	1.318	0.539	0.566		367	3.992	4.053	2.63	2.615	1.345	1.337		367	1.245	1.248	0.426	0.436	0.154	0.161
367.2	0.06	0.008	0.019	0.005	0.012	0.003		367.2	0.283	0.262	0.175	0.168	0.105	0.107		367.199	2.649	2.656	1.277	1.318	0.539	0.565		367.2	3.992	4.053	2.629	2.614	1.345	1.337		367.2	1.245	1.248	0.426	0.436	0.154	0.161
367.4	0.06	0.008	0.02	0.005	0.013	0.003		367.4	0.282	0.262	0.175	0.168	0.105	0.107		367.399	2.65	2.655	1.277	1.318	0.539	0.565		367.4	3.992	4.052	2.629	2.614	1.346	1.337		367.4	1.245	1.247	0.426	0.436	0.154	0.161
367.6	0.06	0.008	0.02	0.005	0.013	0.003		367.6	0.282	0.261	0.175	0.168	0.105	0.107		367.599	2.649	2.655	1.277	1.318	0.538	0.565		367.6	3.991	4.052	2.629	2.614	1.345	1.337		367.6	1.244	1.247	0.425	0.436	0.153	0.161
367.8	0.06	0.008	0.02	0.005	0.013	0.003		367.8	0.281	0.261	0.174	0.167	0.104	0.107		367.799	2.649	2.655	1.277	1.318	0.538	0.565		367.8	3.991	4.051	2.629	2.614	1.344	1.337		367.8	1.244	1.247	0.425	0.436	0.153	0.161
368	0.06	0.008	0.021	0.005	0.013	0.003		368	0.282	0.26	0.174	0.167	0.105	0.107		367.999	2.649	2.654	1.276	1.317	0.538	0.565		368	3.99	4.051	2.629	2.613	1.345	1.337		368	1.243	1.247	0.425	0.436	0.153	0.161
368.2	0.059	0.008	0.02	0.005	0.013	0.003		368.2	0.282	0.259	0.175	0.166	0.105	0.106		368.199	2.649	2.654	1.277	1.317	0.537	0.565		368.2	3.99	4.05	2.629	2.613	1.344	1.337		368.2	1.242	1.246	0.425	0.436	0.152	0.161
368.4	0.06	0.008	0.02	0.005	0.013	0.003		368.4	0.282	0.259	0.174	0.166	0.105	0.106		368.399	2.649	2.653	1.276	1.317	0.537	0.565		368.4	3.99	4.05	2.629	2.613	1.345	1.336		368.4	1.242	1.246	0.424	0.436	0.153	0.161
368.6	0.06	0.008	0.02	0.005	0.013	0.003		368.6	0.282	0.258	0.175	0.166	0.105	0.106		368.599	2.649	2.653	1.276	1.317	0.537	0.565		368.6	3.989	4.05	2.629	2.612	1.344	1.336		368.6	1.242	1.246	0.424	0.436	0.153	0.161
368.8	0.06	0.008	0.02	0.005	0.013	0.003		368.8	0.282	0.258	0.175	0.165	0.106	0.106		368.799	2.648	2.652	1.276	1.317	0.537	0.565		368.8	3.989	4.049	2.628	2.612	1.344	1.336		368.8	1.242	1.246	0.424	0.436	0.153	0.161
369	0.06	0.008	0.02	0.005	0.013	0.003		369	0.282	0.257	0.175	0.165	0.106	0.105		368.999	2.648	2.652	1.275	1.316	0.537	0.565		369	3.989	4.049	2.628	2.612	1.344	1.336		369	1.241	1.246	0.424	0.436	0.154	0.161
369.2	0.06	0.008	0.02	0.005	0.013	0.003		369.2	0.281	0.257	0.174	0.165	0.106	0.105		369.199	2.648	2.652	1.275	1.316	0.537	0.565		369.2	3.989	4.048	2.628	2.612	1.343	1.336		369.2	1.242	1.245	0.424	0.435	0.154	0.161
369.4	0.06	0.008	0.02	0.005	0.013	0.003		369.4	0.281	0.256	0.174	0.164	0.105	0.105		369.399	2.647	2.651	1.274	1.316	0.536	0.564		369.4	3.99	4.048	2.628	2.611	1.343	1.336		369.4	1.241	1.245	0.423	0.435	0.154	0.161
369.6	0.06	0.007	0.019	0.005	0.013	0.003		369.6	0.281	0.256	0.174	0.164	0.105	0.105		369.599	2.646	2.651	1.274	1.316	0.536	0.564		369.6	3.989	4.047	2.627	2.611	1.343	1.336		369.6	1.241	1.245	0.424	0.435	0.154	0.161
369.8	0.06	0.007	0.019	0.004	0.013	0.003		369.8	0.281	0.255	0.173	0.164	0.104	0.105		369.799	2.646	2.65	1.273	1.316	0.536	0.564		369.8	3.99	4.047	2.627	2.611	1.343	1.335		369.8	1.241	1.245	0.424	0.435	0.154	0.161
370	0.061	0.007	0.019	0.004	0.012	0.003		370	0.281	0.255	0.172	0.163	0.104	0.104		369.999	2.645	2.65	1.273	1.315	0.536	0.564		370	3.99	4.047	2.626	2.61	1.343	1.335		370	1.242	1.244	0.425	0.435	0.153	0.161
370.2	0.061	0.007	0.018	0.004	0.012	0.003		370.2	0.28	0.254	0.172	0.163	0.104	0.104		370.199	2.644	2.649	1.272	1.315	0.536	0.564		370.2	3.989	4.046	2.626	2.61	1.343	1.335		370.2	1.242	1.244	0.425	0.435	0.153	0.161
370.4	0.061	0.007	0.019	0.004	0.012	0.003		370.4	0.28	0.254	0.171	0.163	0.103	0.104		370.399	2.643	2.649	1.272	1.315	0.536	0.564		370.4	3.988	4.046	2.625	2.61	1.342	1.335		370.4	1.241	1.244	0.425	0.435	0.153	0.161
370.6	0.06	0.007	0.018	0.004	0.012	0.003		370.6	0.28	0.253	0.171	0.162	0.103	0.104		370.599	2.642	2.649	1.271	1.315	0.535	0.564		370.6	3.988	4.045	2.624	2.61	1.342	1.335		370.6	1.241	1.244	0.425	0.435	0.153	0.161
370.8	0.061	0.007	0.019	0.004	0.012	0.003		370.8	0.279	0.252	0.171	0.162	0.102	0.103		370.799	2.642	2.648	1.272	1.315	0.534	0.564		370.8	3.987	4.045	2.624	2.609	1.341	1.335		370.8	1.241	1.243	0.425	0.435	0.153	0.161
371	0.061	0.007	0.019	0.004	0.012	0.003		371	0.279	0.252	0.171	0.162	0.102	0.103		370.999	2.642	2.648	1.271	1.314	0.534	0.564		371	3.987	4.044	2.624	2.609	1.342	1.334		371	1.241	1.243	0.425	0.435	0.153	0.161
371.2	0.062	0.007	0.019	0.004	0.013	0.003		371.2	0.278	0.251	0.17	0.161	0.102	0.103		371.199	2.641	2.647	1.271	1.314	0.534	0.564		371.2	3.987	4.044	2.624	2.609	1.342	1.334		371.2	1.241	1.243	0.425	0.435	0.153	0.161
371.4	0.062	0.007	0.02	0.004	0.013	0.003		371.4	0.278	0.251	0.17	0.161	0.101	0.103		371.399	2.641	2.647	1.271	1.314	0.534	0.564		371.4	3.986	4.043	2.623	2.608	1.341	1.334		371.4	1.241	1.243	0.425	0.435	0.153	0.161
371.6	0.062	0.007	0.02	0.004	0.014	0.003		371.6	0.278	0.25	0.17	0.161	0.101	0.103		371.599	2.64	2.647	1.271	1.314	0.534	0.563		371.6	3.985	4.043	2.624	2.608	1.341	1.334		371.6	1.242	1.242	0.425	0.435	0.153	0.161
371.8	0.062	0.007	0.02	0.004	0.013	0.003		371.8	0.277	0.25	0.171	0.16	0.101	0.102		371.799	2.641	2.646	1.271	1.313	0.534	0.563		371.8	3.984	4.043	2.623	2.608	1.341	1.334		371.8	1.241	1.242	0.425	0.434	0.153	0.161
372	0.062	0.007	0.02	0.004	0.013	0.003		372	0.277	0.249	0.171	0.16	0.102	0.102		371.999	2.641	2.646	1.272	1.313	0.535	0.563		372	3.984	4.042	2.624	2.608	1.34	1.334		372	1.241	1.242	0.425	0.434	0.153	0.161
372.2	0.061	0.007	0.02	0.004	0.013	0.003		372.2	0.277	0.249	0.171	0.16	0.102	0.102		372.199	2.641	2.645	1.272	1.313	0.535	0.563		372.2	3.984	4.042	2.624	2.607	1.341	1.334		372.2	1.241	1.242	0.424	0.434	0.153	0.161
372.4	0.062	0.007	0.019	0.004	0.013	0.003		372.4	0.277	0.248	0.171	0.159	0.103	0.102		372.399	2.642	2.645	1.272	1.313	0.535	0.563		372.4	3.984	4.041	2.624	2.607	1.341	1.333		372.4	1.241	1.242	0.424	0.434	0.153	0.161
372.6	0.062	0.007	0.019	0.004	0.013	0.003		372.6	0.277	0.248	0.171	0.159	0.103	0.101		372.599	2.642	2.644	1.272	1.313	0.535	0.563		372.6	3.983	4.041	2.624	2.607	1.341	1.333		372.6	1.241	1.241	0.425	0.434	0.154	0.16
372.8	0.062	0.007	0.019	0.004	0.014	0.003		372.8	0.276	0.247	0.171	0.159	0.102	0.101		372.799	2.642	2.644	1.272	1.312	0.535	0.563		372.8	3.983	4.04	2.624	2.606	1.341	1.333		372.8	1.241	1.241	0.424	0.434	0.154	0.16
373	0.062	0.007	0.019	0.004	0.013	0.003		373	0.276	0.247	0.171	0.158	0.102	0.101		372.999	2.642	2.644	1.272	1.312	0.535	0.563		373	3.983	4.04	2.624	2.606	1.341	1.333		373	1.24	1.241	0.424	0.434	0.154	0.16
373.2	0.061	0.007	0.019	0.004	0.013	0.003		373.2	0.276	0.246	0.17	0.158	0.102	0.101		373.199	2.642	2.643	1.271	1.312	0.535	0.563		373.2	3.983	4.04	2.624	2.606	1.34	1.333		373.2	1.24	1.241	0.424	0.434	0.154	0.16
373.4	0.061	0.007	0.018	0.004	0.013	0.003		373.4	0.276	0.246	0.17	0.158	0.102	0.101		373.399	2.641	2.643	1.271	1.312	0.534	0.563		373.4	3.983	4.039	2.624	2.606	1.341	1.333		373.4	1.239	1.24	0.424	0.434	0.153	0.16
373.6	0.061	0.007	0.018	0.004	0.012	0.003		373.6	0.275	0.245	0.17	0.157	0.102	0.1		373.599	2.64	2.642	1.27	1.312	0.534	0.563		373.6	3.983	4.039	2.624	2.605	1.341	1.333		373.6	1.239	1.24	0.424	0.434	0.153	0.16
373.8	0.06	0.007	0.018	0.004	0.011	0.003		373.8	0.275	0.245	0.169	0.157	0.103	0.1		373.799	2.641	2.642	1.27	1.311	0.533	0.562		373.8	3.983	4.038	2.624	2.605	1.342	1.332		373.8	1.239	1.24	0.424	0.434	0.152	0.16
374	0.061	0.007	0.018	0.004	0.011	0.003		374	0.275	0.244	0.17	0.157	0.103	0.1		373.999	2.64	2.641	1.269	1.311	0.534	0.562		374	3.983	4.038	2.623	2.605	1.342	1.332		374	1.239	1.24	0.423	0.434	0.152	0.16
374.2	0.061	0.007	0.018	0.004	0.01	0.003		374.2	0.275	0.244	0.169	0.156	0.102	0.1		374.199	2.64	2.641	1.27	1.311	0.534	0.562		374.2	3.982	4.037	2.623	2.604	1.341	1.332		374.2	1.238	1.239	0.423	0.433	0.151	0.16
374.4	0.061	0.007	0.018	0.004	0.01	0.003		374.4	0.274	0.243	0.168	0.156	0.101	0.1		374.399	2.64	2.641	1.27	1.311	0.534	0.562		374.4	3.981	4.037	2.622	2.604	1.341	1.332		374.4	1.238	1.239	0.423	0.433	0.151	0.16
374.6	0.061	0.006	0.019	0.004	0.01	0.003		374.6	0.274	0.242	0.169	0.156	0.1	0.099		374.599	2.639	2.64	1.269	1.311	0.533	0.562		374.6	3.981	4.036	2.623	2.604	1.341	1.332		374.6	1.238	1.239	0.423	0.433	0.151	0.16
374.8	0.061	0.006	0.019	0.004	0.01	0.003		374.8	0.274	0.242	0.169	0.155	0.1	0.099		374.799	2.639	2.64	1.269	1.31	0.533	0.562		374.8	3.981	4.036	2.622	2.604	1.341	1.332		374.8	1.237	1.239	0.423	0.433	0.15	0.16
375	0.062	0.006	0.019	0.004	0.01	0.003		375	0.274	0.241	0.168	0.155	0.1	0.099		374.999	2.638	2.639	1.268	1.31	0.533	0.562		375	3.981	4.036	2.622	2.603	1.341	1.332		375	1.236	1.239	0.423	0.433	0.15	0.16
375.2	0.062	0.006	0.019	0.004	0.011	0.003		375.2	0.273	0.241	0.168	0.155	0.099	0.099		375.199	2.638	2.639	1.268	1.31	0.533	0.562		375.2	3.981	4.035	2.621	2.603	1.341	1.331		375.2	1.236	1.238	0.423	0.433	0.149	0.16
375.4	0.061	0.006	0.019	0.004	0.011	0.003		375.4	0.273	0.24	0.167	0.154	0.099	0.099		375.399	2.637	2.639	1.268	1.31	0.533	0.562		375.4	3.98	4.035	2.621	2.603	1.34	1.331		375.4	1.236	1.238	0.423	0.433	0.15	0.16
375.6	0.061	0.006	0.018	0.004	0.011	0.002		375.6	0.273	0.24	0.168	0.154	0.099	0.098		375.599	2.638	2.638	1.268	1.31	0.534	0.562		375.6	3.981	4.034	2.621	2.603	1.34	1.331		375.6	1.235	1.238	0.423	0.433	0.15	0.16
375.8	0.061	0.006	0.018	0.004	0.01	0.002		375.8	0.273	0.239	0.168	0.154	0.099	0.098		375.799	2.638	2.638	1.269	1.309	0.535	0.562		375.8	3.98	4.034	2.62	2.602	1.34	1.331		375.8	1.235	1.238	0.423	0.433	0.151	0.16
376	0.06	0.006	0.017	0.004	0.01	0.002		376	0.272	0.239	0.167	0.153	0.099	0.098		375.999	2.637	2.637	1.268	1.309	0.534	0.562		376	3.98	4.033	2.621	2.602	1.34	1.331		376	1.235	1.237	0.424	0.433	0.151	0.16
376.2	0.059	0.006	0.017	0.004	0.01	0.002		376.2	0.272	0.238	0.167	0.153	0.1	0.098		376.199	2.638	2.637	1.268	1.309	0.534	0.561		376.2	3.98	4.033	2.621	2.602	1.34	1.331		376.2	1.235	1.237	0.423	0.433	0.151	0.16
376.4	0.06	0.006	0.017	0.004	0.011	0.002		376.4	0.271	0.238	0.167	0.153	0.1	0.097		376.399	2.638	2.636	1.268	1.309	0.534	0.561		376.4	3.979	4.033	2.621	2.601	1.34	1.331		376.4	1.236	1.237	0.424	0.433	0.151	0.16
376.6	0.059	0.006	0.017	0.004	0.011	0.002		376.6	0.271	0.237	0.166	0.152	0.1	0.097		376.599	2.637	2.636	1.268	1.308	0.534	0.561		376.6	3.979	4.032	2.622	2.601	1.339	1.33		376.6	1.235	1.237	0.424	0.433	0.151	0.16
376.8	0.059	0.006	0.017	0.004	0.012	0.002		376.8	0.271	0.237	0.166	0.152	0.1	0.097		376.799	2.637	2.636	1.267	1.308	0.533	0.561		376.8	3.978	4.032	2.621	2.601	1.339	1.33		376.8	1.236	1.237	0.424	0.432	0.152	0.16
377	0.059	0.006	0.017	0.004	0.012	0.002		377	0.271	0.236	0.165	0.152	0.1	0.097		376.999	2.636	2.635	1.267	1.308	0.533	0.561		377	3.977	4.031	2.621	2.601	1.339	1.33		377	1.235	1.236	0.423	0.432	0.151	0.16
377.2	0.059	0.006	0.018	0.004	0.012	0.002		377.2	0.27	0.236	0.165	0.151	0.1	0.097		377.199	2.636	2.635	1.266	1.308	0.533	0.561		377.2	3.977	4.031	2.621	2.6	1.34	1.33		377.2	1.235	1.236	0.422	0.432	0.151	0.16
377.4	0.059	0.006	0.018	0.004	0.012	0.002		377.4	0.27	0.235	0.164	0.151	0.101	0.096		377.399	2.635	2.634	1.266	1.308	0.533	0.561		377.4	3.977	4.03	2.621	2.6	1.34	1.33		377.4	1.235	1.236	0.422	0.432	0.152	0.16
377.6	0.059	0.006	0.018	0.004	0.012	0.002		377.6	0.269	0.235	0.164	0.151	0.1	0.096		377.599	2.635	2.634	1.266	1.307	0.532	0.561		377.6	3.977	4.03	2.621	2.6	1.341	1.33		377.6	1.235	1.236	0.422	0.432	0.151	0.16
377.8	0.059	0.006	0.019	0.004	0.012	0.002		377.8	0.269	0.234	0.164	0.15	0.1	0.096		377.799	2.635	2.634	1.266	1.307	0.533	0.561		377.8	3.977	4.029	2.62	2.599	1.34	1.33		377.8	1.234	1.235	0.422	0.432	0.151	0.16
378	0.06	0.006	0.019	0.004	0.012	0.002		378	0.268	0.234	0.164	0.15	0.1	0.096		377.999	2.634	2.633	1.265	1.307	0.532	0.561		378	3.976	4.029	2.619	2.599	1.339	1.329		378	1.234	1.235	0.421	0.432	0.151	0.16
378.2	0.06	0.006	0.02	0.004	0.012	0.002		378.2	0.268	0.233	0.163	0.15	0.099	0.096		378.199	2.634	2.633	1.266	1.307	0.532	0.561		378.2	3.975	4.029	2.619	2.599	1.339	1.329		378.2	1.233	1.235	0.422	0.432	0.151	0.16
378.4	0.061	0.006	0.02	0.004	0.012	0.002		378.4	0.268	0.233	0.163	0.149	0.098	0.095		378.399	2.633	2.632	1.265	1.307	0.532	0.56		378.4	3.975	4.028	2.619	2.599	1.34	1.329		378.4	1.233	1.235	0.421	0.432	0.152	0.16
[truncated: 507 more rows]

## Sheet: Figure 5D
Left panel
[truncated: 19 more rows]
[truncated: 1 more columns]

## Sheet: Figure 8D
Left Panel														Right Panel
[truncated: 31 more rows]

## Sheet: Figure S2C
		Mx1-CreCbfb+/56M							Mx1-CreCbfb+/56M-ΔHABD
[truncated: 17 more rows]

[truncated: 11 more sheets: Figure S2D, Figure S2E, Figure S3A, Figure S3B, Figure S6B, Figure S7B, Figure S8A, Figure S8B, Figure S8C, Figure S8D, Figure S9B]
